# Supplementary material for: Trimannose-coupled antimiR-21 for macrophage-targeted inhalation treatment of acute inflammatory lung damage
Source: Nat Commun. 2023 Jul 28;14:4564. doi: 10.1038/s41467-023-40185-1 (PMC10382532; doi:10.1038/s41467-023-40185-1)
Supplement: Supplementary file 4 — Source Data [file 41467_2023_40185_MOESM4_ESM.xlsx]

## Sheet: Fib 1b
Small RNA-Seq data, which are included in the figure 1b
sample_alias	instrument_model	library_construction_protocol
LT_D0_1	IlluminaMiSeq	Total RNA was prepared with Trizol reagent and libraries were generated using NEBNext® Small RNA Library Prep Set for Illumina according to manufacturer's instructions.
LT_D0_2	IlluminaMiSeq	Total RNA was prepared with Trizol reagent and libraries were generated using NEBNext® Small RNA Library Prep Set for Illumina according to manufacturer's instructions.
LT_D0_3	IlluminaMiSeq	Total RNA was prepared with Trizol reagent and libraries were generated using NEBNext® Small RNA Library Prep Set for Illumina according to manufacturer's instructions.
LT_D8_1	IlluminaMiSeq	Total RNA was prepared with Trizol reagent and libraries were generated using NEBNext® Small RNA Library Prep Set for Illumina according to manufacturer's instructions.
LT_D8_2	IlluminaMiSeq	Total RNA was prepared with Trizol reagent and libraries were generated using NEBNext® Small RNA Library Prep Set for Illumina according to manufacturer's instructions.
LT_D8_3	IlluminaMiSeq	Total RNA was prepared with Trizol reagent and libraries were generated using NEBNext® Small RNA Library Prep Set for Illumina according to manufacturer's instructions.
raw counts:
LT_D0_1:read_count	LT_D0_2:read_count	LT_D0_3:read_count	LT_D8_1:read_count	LT_D8_2:read_count	LT_D8_3:read_count
25	1154	319	60	54	37
0	2	2	1	0	0
3368	77761	27632	4748	6726	4525
4	436	213	11	12	14
2600	34666	15209	1774	2360	2061
0	17	6	1	6	0
25	1154	319	60	54	37
6345	83630	31382	4703	6315	5045
339	9817	5498	232	258	167
1118	24026	7685	1172	1702	1109
4	157	47	8	10	7
303	6245	2731	340	466	339
2	39	26	10	13	2
2	47	15	5	13	6
8829	213927	83529	25968	33949	21607
2	2	3	1
6998	134521	37941	9884
9	96	52	17	19	14
5880	90996	23864	8195	11007	8071
0	10	0	0	2	0
1	2	0	0	0	0
0	9	0	0	0	0
996	16615	4840	1003	1020	615
1551	20916	7790	4941	5345	5297
0	7	1	0	2	2
453	6696	2612	1670	1875	1763
0	0	0	0	0	0
1	38	14	9	7	10
0	0	0	0	0	0
0	1	0	1	0	1
450	16449	5544	1159	1805	1005
0	0	0	0	0	0
0	0	0	0	0	0
2	44	30	6	11	9
129	1143	769	173	194	120
40	700	534	380	568	368
52	1289	535	135	166	92
0	0	0	0	0	0
53	826	428	58	76	54
7869	146378	54175	11026	14022	11812
0	7	1	4	1	1
66	1747	546	243	637	148
0	0	0	0	0	0
0	0	0	0	0	0
0	0	0	0	0	0
0	0	0	0	0	0
1	24	13	8	4	7
0	0	0	0	0	0
0	2	0	0	0	0
0	0	0	0	0	0
0	5	2	0	0	1
1	0	2	0	0	0
0	0	0	0	0	0
0	2	1	0	0	0
0	0	0	0	2	0
0	0	0	0	0	0
0	7	2	1	1	1
36	560	347	47	60	31
0	1	0	1	0	0
0	2	1	1	0	0
0	0	0	0	0	0
0	0	0	0	0	0
0	0	0	0	0	0
0	0	0	0	0	0
0	1	2	0	0	0
0	0	0	0	0	0
0	6	1	0	0	0
0	0	0	0	0	0
0	0	0	0	0	0
0	0	0	0	0	0
0	0	0	0	1	0
0	0	0	0	0	0
0	0	0	0	0	0
0	0	0	0	0	0
0	0	0	0	0	0
0	0	0	0	0	0
0	0	0	0	0	0
0	0	0	0	0	0
0	0	0	0	0	0
0	1	1	0	0	0
0	0	0	0	0	0
0	12	10	2	2	3
0	0	0	0	0	0
0	0	0	0	0	0
0	0	0	0	0	0
0	0	0	0	0	0
1	1	3	0	0	0
0	2	0	0	0	0
0	0	0	0	0	0
0	0	0	0	0	0
0	0	1	0	0	0
0	0	0	0	0	0
0	0	0	0	0	0
1	2	2	0	0	0
0	0	0	0	0	0
0	0	0	0	0	0
0	0	0	0	0	0
1	0	0	0	0	0
0	0	0	0	0	0
0	0	0	0	0	0
0	0	0	0	0	0
0	0	0	0	0	0
0	0	0	0	0	0
0	0	0	0	0	0
0	0	0	0	0	0
0	0	0	0	0	0
0	0	0	0	0	0
0	0	0	0	0	0
0	0	0	0	0	0
2	17	7	0	1	0
0	0	0	0	0	0
0	0	0	0	0	0
0	1	0	0	0	0
0	1	0	1	0	0
0	0	0	0	0	0
0	1	0	0	0	0
0	1	1	0	0	0
2	7	14	1	0	0
4	133	247	15	17	4
0	1	1	0	0	0
0	0	0	0	0	0
0	0	0	0	0	0
0	0	0	0	0	0
0	1	0	0	0	0
0	0	0	0	0	0
15	122	81	9	11	5
616	23828	7295	226	390	174
5	119	46	11	25	4
11	156	76	20	28	15
898	22562	7121	479	663	249
20	341	158	15	56	12
4	59	23	3	11	6
113189	1722498	780282	152556	150156	149633
737	27359	13854	5396	5649	3890
0	0	1	0	0	0
0	0	0	1	0	0
0	0	2	0	0	0
0	0	0	0	0	0
341	2625	1176	131	312	126
11	94	29	10	18	7
1	6	2	0	0	0
0	0	0	0	0	0
182	2723	846	58	113	40
0	3	2	0	1	0
0	4	5	0	0	0
1	0	6	0	1	0
1	13	12	1	2	1
9	77	27	12	26	11
851	5927	2753	707	1703	683
0	0	2	0	1	0
0	0	0	1	0	0
3	9	12	1	0	0
7	45	52	3	4	2
26	292	159	36	41	26
1	7	6	0	0	1
2	16	26	5	7	8
13	186	100	10	13	4
0	0	0	0	0	0
7	82	38	14	8	9
6	111	44	4	10	8
6	115	111	13	27	10
0	4	0	0	0	1
1	2	6	1	3	0
0	0	0	0	0	0
0	0	0	0	0	0
1	0	3	0	0	0
14	64	29	7	18	7
0	4	1	1	0	0
0	0	0	0	0	0
0	8	23	4	18	1
0	0	0	0	0	0
2	9	4	1	2	1
6	86	55	15	42	17
10	37	26	8	10	5
0	1	0	0	0	0
0	0	0	0	0	0
0	1	1	0	0	0
0	0	0	0	0	0
1	6	4	6	8	4
8	43	79	5	3	3
64	1548	3537	366	684	315
398	8378	4260	1893	2601	1569
30	1421	560	118	160	78
78	691	455	61	92	65
2	20	22	2	2	2
625	4958	5626	2540	2650	1655
1255	17317	19256	7447	6794	3724
0	0	1	0	0	0
18858	190123	78521	17594	13559	19097
64	1210	419	92	117	130
53	341	83	10	24	6
5	212	28	8	14	1
172	2398	703	84	127	84
46	1484	922	205	215	231
0	0	0	0	0	0
0	2	2	3	1	3
6314	53104	24886	4809	6663	3732
7	58	42	7	4	7
2079	14958	7668	2089	3596	1208
6	26	17	44	15	22
1	11	3	11	9	5
11426	133142	49382	11170	14539	7469
17	137	54	12	16	10
300	6165	2323	659	836	444
13	80	48	15	36	15
0	0	0	0	0	0
15	213	246	58	48	26
5	166	217	13	12	18
441	7897	9718	2462	2935	1705
1758	14509	5947	590	615	531
210	2000	1412	305	405	415
1039	11372	4412	1803	1824	1292
10	173	45	5	10	7
1	26	9	2	2	2
0	3	2	0	0	0
0	5	2	0	4	0
0	18	11	0	3	3
0	10	7	3	3	0
15	326	276	280	280	118
0	12	2	0	3	1
7	265	230	111	196	113
6	111	76	32	46	26
50	1088	998	238	316	130
41	475	300	101	131	82
2	33	10	21	33	12
239	6416	5174	2198	3882	2094
1	5	4	0	0	0
7	49	59	11	27	9
36	1032	549	228	384	195
33	1089	539	92	109	97
8	219	151	12	10	7
3200	40953	21678	2426	3330	2503
5	58	26	8	9	3
0	3	0	0	0	0
353	5184	2096	429	511	410
14	272	122	32	39	30
65	706	372	56	70	54
1	7	6	0	0	0
184	2742	1010	132	205	172
0	5	1	0	0	0
171	1609	570	213	201	83
0	5	1	1	0	0
142	1284	417	126	105	58
2	58	40	20	21	5
193	1892	694	316	439	218
2	100	32	8	12	5
197	1775	822	270	321	223
16	318	150	11	7	8
159	1354	589	244	250	165
8	23	27	52	28	11
0	0	0	0	0	0
3	28	8	0	3	1
180	1690	590	106	130	65
1	1	0	0	0	0
97	1142	461	254	267	113
38	241	85	31	28	16
0	14	8	1	0	0
0	0	0	0	0	0
1	9	3	2	4	4
0	0	0	0	0	0
0	0	0	0	0	0
0	0	0	0	0	0
0	0	0	0	0	0
0	0	0	0	0	0
0	0	0	0	0	0
0	0	0	0	0	0
0	0	0	0	0	0
0	0	0	0	0	0
0	0	0	0	0	0
0	5	5	1	1	0
0	28	37	15	24	10
0	0	0	0	0	0
0	3	0	0	1	0
0	0	0	0	0	0
0	0	0	0	0	0
0	1	0	0	0	0
0	0	0	0	0	0
0	0	0	0	0	0
0	0	0	0	0	0
0	0	0	0	0	0
0	0	0	0	0	0
0	0	0	0	2	0
0	17	7	6	5	7
0	3	0	0	0	0
0	23	8	5	8	5
0	0	0	0	0	0
0	0	0	0	0	0
5	95	33	7	14	7
2	57	22	3	9	3
8	38	23	4	16	2
1039	16546	8762	2129	2791	1386
0	0	0	1	0	0
215	2557	949	217	343	275
0	0	1	0	0	1
0	0	0	0	0	0
0	0	0	0	0	0
0	2	0	1	0	0
0	0	0	0	0	0
0	5	2	4	0	1
0	0	0	0	0	0
0	2	0	0	0	0
0	3	1	1	0	0
0	0	1	0	0	0
0	3	1	1	0	0
0	4	9	1	1	0
0	1	0	0	0	0
0	0	0	0	0	0
3	13	5	5	4	5
5	74	20	0	1	0
0	7	19	2	3	3
0	0	1	0	0	0
2	108	33	2	7	10
0	0	0	0	0	0
2	40	38	4	6	7
0	0	0	0	0	0
0	17	8	2	3	0
0	9	11	0	0	0
5	36	18	2	4	2
0	2	1	0	0	0
129	2200	950	187	289	177
0	0	0	0	0	0
0	0	0	0	0	0
0	0	0	0	0	0
7	29	15	5	2	3
0	0	0	0	0	0
0	4	5	2	0	0
0	3	2	0	0	0
0	0	1	0	0	0
0	0	0	0	0	0
0	0	0	0	0	0
0	0	0	0	0	0
1	10	7	1	0	0
1	1	0	0	0	1
0	5	5	0	1	0
0	1	2	1	0	1
0	0	0	0	0	0
39	1068	345	27	34	27
172	5278	2521	531	625	610
0	0	0	0	0	0
0	0	0	0	0	0
0	1	0	0	0	0
0	0	0	0	0	0
0	0	0	0	0	0
31	434	159	11	12	3
0	1	0	0	0	0
0	5	2	0	0	0
0	0	0	0	0	0
0	0	0	0	0	0
0	0	0	0	0	0
3	17	16	3	2	0
0	2	0	0	0	0
0	0	0	0	0	0
0	0	0	0	0	0
0	1	0	0	0	0
0	0	0	0	0	0
0	4	4	3	5	2
0	0	0	0	0	0
0	0	1	0	0	0
0	0	1	0	0	0
0	0	2	0	0	0
0	0	0	0	0	0
5	47	24	1	4	3
20	396	156	30	41	15
0	0	0	0	0	0
0	0	0	0	0	0
2	5	8	2	4	1
1935	54274	13704	4337	4273	2186
84	5585	1311	349	532	321
1935	54274	13704	4337	4273	2186
14	1160	244	175	356	155
2	34	24	2	7	10
0	0	1	0	0	0
0	1	0	0	0	0
0	0	0	0	0	0
8	286	172	91	157	80
0	0	0	0	0	0
0	0	0	0	0	0
117	1245	595	190	359	241
0	2	0	0	0	1
0	1	0	1	0	0
1578	20245	8430	781	1143	916
29	414	178	25	32	18
1457	16241	6366	362	559	285
7	132	63	10	12	10
417	8181	4164	186	275	168
0	0	0	0	0	0
0	0	0	0	0	0
0	1	0	0	0	0
0	0	0	0	0	0
0	0	0	1	1	0
382	4505	1895	446	442	336
1	5	4	0	3	0
0	0	1	0	0	0
0	0	0	0	0	0
0	0	0	0	0	0
1	9	7	0	1	1
0	0	0	0	0	0
7	80	177	0	1	1
0	1	0	1	0	1
0	0	0	0	0	0
0	0	0	0	0	0
0	2	1	1	1	0
0	0	0	0	0	0
0	7	3	0	0	1
0	0	0	0	0	0
0	2	3	3	3	2
11	1522	550	185	420	165
0	1	0	0	0	0
3	54	48	12	19	20
3	115	65	9	28	9
0	5	6	0	0	0
0	0	0	0	0	0
3	13	10	2	4	5
0	6	4	1	2	0
3	46	13	2	0	0
0	0	0	0	0	0
0	0	0	0	0	0
0	0	0	0	0	0
17	569	298	64	60	42
7	222	73	25	25	15
0	1	1	0	0	0
0	48	14	2	3	1
0	1	0	0	0	0
0	0	1	0	0	1
0	0	0	0	0	0
1	1	0	0	0	0
0	0	0	0	0	0
0	0	0	0	0	0
0	0	0	0	0	0
0	4	3	1	0	0
0	0	0	0	0	0
0	0	0	0	0	0
0	0	0	0	0	0
132	3710	931	290	170	170
4	27	13	3	2	1
0	0	0	0	0	0
2	6	1	0	1	0
0	0	0	0	0	0
0	0	0	0	0	0
0	0	0	0	1	0
0	0	0	0	1	0
3	29	32	12	8	7
12189	193755	118185	83643	104127	39239
0	0	0	0	0	0
0	0	0	0	0	0
151	3239	1058	331	369	202
5	402	111	28	39	22
80	1996	722	281	270	161
2	42	19	4	7	2
42	469	1542	837	1711	329
22	116	136	80	124	29
1284	9629	4389	1133	1409	557
1	2	1	0	0	0
54	631	196	20	61	19
45	376	190	56	58	14
1053	19044	11340	3381	3998	2648
4	25	32	1	1	2
351	7626	4684	1236	1117	885
1	39	30	3	2	2
36	561	209	27	23	16
1023	8348	3771	903	1167	812
4093	53872	21538	4484	5025	3254
727	10109	5376	1613	2094	961
6	35	42	0	2	0
0	5	5	0	0	0
11	117	58	12	19	10
11330	289343	124628	16489	19733	14211
2	41	18	4	5	2
1076	28428	12858	4777	6052	3585
4434	66209	27502	5245	5308	3355
207	1562	825	268	312	127
7882	126066	45741	14874	11828	9192
15	180	56	18	19	7
0	0	0	0	0	0
92	703	368	121	101	75
77	508	260	60	66	28
0	0	0	0	0	0
0	3	0	0	0	0
0	0	0	0	0	0
0	0	0	0	0	0
0	0	0	0	0	0
0	0	0	0	0	0
0	0	0	0	0	0
0	0	0	0	0	0
0	0	0	0	0	0
0	0	0	0	0	0
0	1	0	0	0	0
0	0	0	0	0	0
0	0	0	0	0	0
0	1	0	0	0	0
0	0	0	0	0	0
0	0	0	1	0	0
0	0	0	0	0	0
0	0	0	0	0	0
0	0	1	0	0	0
0	0	0	0	0	0
5	31	36	3	5	2
1	61	161	1	0	0
1	49	67	6	9	5
0	4	2	0	2	2
1	49	67	6	9	5
1	16	11	3	4	0
1	49	67	6	9	5
0	0	2	0	1	0
0	1	2	0	0	0
5	56	65	2	3	1
1	25	16	4	15	4
0	18	13	1	3	1
0	0	0	0	0	0
0	0	0	0	0	0
1336	21103	11240	4550	6682	3855
3	15	7	14	18	12
1	6	4	1	0	0
1	28	8	4	5	0
24	492	431	234	347	216
11	185	134	138	157	104
7	82	89	49	32	37
15	115	43	15	22	11
0	0	1	0	0	0
2	15	6	3	3	3
5	56	26	1	4	2
0	0	3	1	2	1
0	2	0	0	0	0
0	0	0	0	0	0
0	0	0	0	0	0
0	0	0	0	0	0
0	0	0	0	0	0
0	0	0	0	0	0
0	0	0	0	0	0
0	0	0	0	0	0
0	0	0	0	0	0
0	1	2	0	0	0
4	4	4	0	3	0
0	1	0	0	1	0
0	1	0	0	1	0
0	0	0	0	0	0
0	0	0	0	0	0
0	1	1	0	1	0
0	0	0	0	0	0
0	4	1	0	1	0
1	6	5	1	1	0
0	0	0	0	0	0
0	1	2	0	0	0
0	0	0	0	0	0
0	0	0	0	0	0
0	1	2	1	0	0
1	6	9	0	0	1
0	0	0	0	0	0
0	0	0	0	0	0
0	0	0	0	0	0
0	9	5	2	1	2
0	0	0	0	0	0
0	0	0	0	0	0
5	108	47	29	37	18
8	200	73	58	60	33
0	0	0	0	1	0
0	0	0	0	0	0
0	0	0	0	0	0
0	0	0	0	0	0
0	0	0	0	0	0
0	0	0	0	0	0
0	0	0	0	0	0
0	0	1	1	1	0
0	0	0	0	0	0
0	0	0	0	0	0
0	0	0	0	0	0
0	0	0	0	0	0
0	0	1	0	0	0
0	4	0	0	0	0
0	0	0	0	0	0
4	27	14	2	2	0
0	0	0	0	0	0
0	0	0	0	0	0
0	1	2	0	0	0
0	0	0	0	0	0
0	1	0	0	0	0
0	0	0	0	0	0
0	0	0	0	0	0
0	0	0	0	0	0
0	0	0	0	0	0
0	6	1	0	1	0
0	0	0	0	0	0
0	0	1	0	0	0
7	42	9	11	4	6
0	0	0	0	0	0
0	1	0	0	0	0
0	1	0	0	0	0
0	0	0	0	0	0
0	1	0	0	0	0
0	0	0	0	0	0
0	0	0	0	0	0
0	2	1	1	0	0
0	4	1	2	0	0
0	0	0	0	0	0
0	0	0	0	0	0
0	0	0	0	0	0
0	3	0	0	1	0
0	0	0	0	0	1
0	0	0	0	0	0
0	1	0	0	0	0
0	0	0	0	0	0
0	1	1	0	0	0
0	0	0	0	0	0
0	0	0	0	0	0
0	1	0	0	0	0
1	0	0	1	0	0
0	0	0	0	0	0
0	0	0	0	0	0
0	0	0	0	0	0
0	0	0	0	0	0
0	0	0	0	0	0
0	1	0	0	1	0
0	1	0	0	0	0
0	1	0	0	0	0
0	0	0	0	0	0
0	5	4	0	0	1
0	5	2	1	0	0
1	2	4	0	0	0
0	0	0	0	0	0
0	0	2	0	0	0
0	0	0	0	0	0
1192	13339	5191	1101	1033	1050
19158	361160	160225	30191	37913	37518
37	290	95	25	33	17
293	9609	7126	3362	4260	2416
4	44	32	2	9	2
215	1949	855	71	122	115
2108	165169	47221	4402	7265	5272
30	244	95	21	37	17
9338	185750	82492	5466	6759	3873
140	2014	932	225	248	151
680	15660	8380	1424	1918	1391
0	0	0	0	0	0
0	0	0	0	0	0
0	0	1	0	0	0
0	0	0	0	0	0
0	0	0	0	0	1
0	70	94	5	5	1
0	2	3
0	0	0	0	0	0
0	5	0
0	3	1	0	0	0
0	0	0	0	1	0
0	0	0	0	0	0
0	0	0	0	0	0
1	11	5	1	0	0
0	0	0	0	0	0
0	0	0	0	0	0
0	0	0	0	0	0
0	0	0	0	0	0
0	0	0	0	0	0
2	8	5	0	0	0
0	1	0	0	0	0
0	0	1	0	0	0
0	0	2	0	0	0
0	1	0	0	0	0
0	0	0	0	0	0
0	0	0	0	0	0
0	0	0	0	0	0
2	19	20	0	1	1
0	0	0	0	0	0
83	566	293	12	18	18
66	1051	524	30	64	39
0	0	0	0	0	0
321	3866	1595	233	239	208
43	577	279	107	202	102
0	6	2	0	0	0
0	0	0	0	0	0
2	31	11	6	2	1
4	22	28	3	7	4
1	39	33	10	15	13
0	0	0	0	0	0
0	0	0	0	0	0
116	1085	652	188	289	178
35	318	426	66	82	36
0	1	0	0	0	0
0	0	0	0	0	0
194	7487	3928	75	100	61
0	0	1	0	0	0
2	36	16	5	0	0
1	30	8	4	7	2
3	97	38	2	7	2
34	280	134	33	34	14
4	66	75	28	23	21
1	31	20	3	1	0
1	5	5	7	9	9
33	1666	530	39	39	29
97	1487	674	75	96	92
0	33	24	10	8	5
0	1	0	1	2	1
31	222	92	6	30	4
12	146	87	6	23	13
43	543	224	16	28	12
8	186	161	17	20	20
19	985	729	84	134	73
23	663	293	43	72	18
231	3870	3312	2375	3330	1246
5	36	16	8	30	8
0	0	2	0	0	0
19	944	1022	268	513	191
22	115	73	2	10	7
0	0	0	0	0	0
0	31	8	0	6	0
0	0	0	0	0	0
0	0	0	0	0	0
0	0	0	0	0	0
0	1	0	0	0	0
0	0	0	0	0	0
0	0	0	0	0	0
0	0	0	0	0	0
0	1	0	0	0	0
0	7	4	0	1	0
0	1	0	0	0	0
0	0	0	0	0	0
0	1	1	0	0	0
0	0	0	0	0	0
0	0	0	0	0	0
0	0	0	0	0	0
0	0	0	0	0	0
0	0	0	0	0	0
0	0	0	0	0	0
9	93	49	10	15	14
1	67	79	36	48	29
0	0	0	0	0	0
0	2	0	0	0	0
5	16	16	6	7	3
0	25	21	14	10	7
0	0	0	0	1	0
0	0	0	0	0	0
0	2	2	0	0	0
0	2	3	10	15	4
0	0	0	0	0	0
0	1	2	0	0	0
0	0	2	10	14	4
0	0	0	0	0	0
0	0	1	1	0	0
0	1	1	0	0	0
3	31	20	3	2	1
0	0	0	0	0	0
0	0	0	0	0	0
0	1	0	0	0	1
13	350	193	159	237	129
104	1620	868	50	120	31
4	185	42	0	7	4
32	333	222	15	41	23
1316	24354	6515	1107	2574	1225
15	295	265	143	171	88
6	56	20	4	4	5
2	24	20	0	1	1
102	1686	659	32	36	32
8	109	57	57	85	26
0	0	0	0	0	0
0	0	0	0	0	0
0	0	1	0	0	0
0	0	0	0	0	0
0	1	1	0	0	0
0	0	0	0	0	0
0	0	0	0	0	0
0	1	0	0	0	0
1	1	2	0	0	0
115	2631	1559	174	244	126
18	388	231	69	58	47
0	0	0	0	0	0
0	0	0	0	0	0
0	0	0	0	0	0
0	0	0	0	0	0
7	150	68	94	134	56
4	95	52	15	30	27
21	93	93	22	26	18
0	4	10	3	4	3
0	0	0	0	0	0
0	9	1	1	4	0
2	283	230	10	32	9
0	0	0	0	0	0
0	0	0	0	0	0
1	17	10	3	6	4
0	19	6	0	3	0
6	40	16	1	2	0
0	0	0	0	0	0
0	0	0	0	0	0
77	2013	1489	674	941	696
0	0	0	0	0	0
0	2	0	0	0	1
336	1729	811	48	58	29
0	0	0	0	0	0
0	0	0	0	0	0
0	2	1	0	1	0
3	11	3	0	2	0
1	15	19	6	4	2
0	4	2	1	1	0
0	0	0	0	0	0
0	2	0	0	0	0
0	0	0	0	0	0
1078	4894	3556	3047	2579	1163
8	113	104	15	19	12
6	21	19	19	17	11
189	732	659	987	743	325
0	3	0	1	2	0
3	47	18	3	7	3
194	963	412	101	360	93
1	4	4	1	3	1
0	3	1	0	1	0
90	437	237	57	135	60
0	0	0	0	0	0
3	84	27	2	15	6
19	73	35	11	20	8
0	0	0	0	0	0
0	6	2	0	0	0
0	0	0	0	0	0
0	1	0	0	0	0
0	0	0	0	0	0
0	0	0	0	0	0
0	0	0	0	0	0
0	0	0	0	0	1
0	5	11	3	7	3
0	0	0	0	0	0
0	0	0	0	0	0
0	0	0	0	0	0
0	1	1	0	0	0
0	0	0	0	0	0
0	0	0	0	0	0
0	0	0	0	0	0
9	77	31	1	13	2
4	45	18	0	5	1
3	14	14	3	2	2
0	1	0	0	2	0
2	95	31	3	8	1
57	772	400	43	124	43
0	0	1	0	0	0
1	4	4	0	0	0
4	29	19	10	12	6
0	0	0	0	0	0
343	4561	3001	188	286	137
84	1223	904	96	92	66
19	131	84	35	46	32
85	658	582	266	341	169
91	1328	745	82	81	63
0	0	0	0	0	0
0	2	1	0	0	0
5	18	17	3	4	1
0	0	0	0	0	0
13	96	59	1	4	0
0	0	2	0	0	0
15	250	119	11	38	8
78	484	186	39	95	14
4	20	13	2	11	5
0	0	1	0	0	0
5	16	4	0	0	1
70	764	287	65	59	38
0	0	0	0	0	0
0	0	0	0	0	0
0	18	11	0	1	2
2	31	17	1	5	1
3	15	10	2	2	0
212	3309	1247	100	96	97
10	193	86	2	10	6
6	104	36	12	17	12
137	1379	389	151	352	79
0	0	0	0	0	0
0	1	0	2	0	0
0	0	0	0	0	0
0	0	0	0	0	0
17	1183	576	34	25	23
53	1270	338	76	99	80
0	0	0	0	0	0
0	0	0	0	0	0
0	0	0	0	0	0
0	0	0	0	0	0
0	0	0	0	0	0
0	1	0	0	0	0
0	0	0	0	0	0
0	0	0	0	0	0
0	0	0	0	0	0
0	0	0	0	0	0
1	114	140	14	13	12
0	2	2	0	1	1
1	114	139	14	13	12
1	16	12	1	2	2
1	114	139	14	13	12
1	23	23	2	2	6
0	70	78	7	2	11
0	2	3	1	0	1
1	115	140	14	13	12
0	12	7	0	1	2
1	6	2	1	0	2
0	10	21	0	2	0
1	6	2	1	0	2
0	7	3	2	2	0
3	64	143	0	0	1
0	7	12	2	0	2
0	38	67	3	1	1
2	67	62	8	2	0
0	0	0	0	0	0
0	0	2	1	0	0
0	0	1	0	0	1
0	0	0	0	0	0
0	3	5	0	0	0
0	0	0	0	0	0
0	2	0	0	0	4
0	2	3	1	0	1
0	0	0	0	0	0
1	16	12	1	2	2
1	114	139	14	13	12
1	2	6	1	2	1
0	21	19	0	1	3
1	149	126	14	25	14
7	373	178	59	80	49
0	0	0	0	0	0
7	373	178	59	80	49
1	8	11	4	0	0
4	76	55	6	8	6
1	149	126	14	25	14
2	31	31	1	4	1
1	11	11	4	0	0
3	87	67	16	19	15
0	1	0	0	0	0
0	0	0	0	0	0
0	0	0	0	0	0
0	0	0	0	0	0
0	0	0	0	0	0
0	0	0	0	0	0
0	0	0	0	0	0
0	0	0	0	0	0
0	0	0	0	0	0
0	2	1	0	0	0
0	0	1	0	1	0
95	3401	2015	46	85	46
5	64	30	0	3	0
5	30	16	1	2	0
2	58	14	1	1	1
124	1375	419	21	80	24
1	14	3	0	0	0
131	1511	454	24	83	26
0	5	1	0	0	0
0	0	0	0	0	0
0	0	0	0	0	0
0	0	0	0	0	0
0	0	0	0	0	0
0	0	0	0	0	0
5	117	90	3	4	11
0	12	8	5	1	4
0	0	0	1	0	0
0	5	4	2	3	0
0	0	0	0	1	0
3	1	0	0	0	0
0	24	13	1	4	1
0	0	1	0	0	0
6	24	22	3	7	3
0	0	0	0	0	0
0	4	2	0	0	1
0	2	0	0	0	0
0	0	0	0	0	0
0	1	1	0	0	0
71	1937	853	146	219	182
0	3	1	0	2	0
0	0	0	0	0	0
1	5	2	1	1	0
5	38	55	46	65	21
0	0	0	0	0	0
55	515	363	40	63	14
1	3	3	1	2	0
17	377	101	10	10	8
16	456	153	25	65	42
0	0	0	0	0	0
2	23	23	2	0	0
0	0	0	0	0	0
0	20	8	3	4	1
0	16	3	0	2	1
0	0	0	0	0	0
0	0	0	0	0	0
0	0	0	0	0	0
4	17	7	2	2	1
0	1	4	0	0	0
0	0	0	0	0	0
0	1	0	0	1	0
0	3	3	1	1	0
0	0	0	1	0	0
0	0	0	0	0	0
0	17	8	1	0	0
1	6	18	3	2	1
0	0	0	0	0	0
0	0	0	0	0	0
0	0	0	0	0	0
0	3	4	1	0	0
1	42	25	21	38	14
1	14	9	1	0	2
5	38	7	5	4	1
0	4	4	1	1	0
0	0	0	0	0	0
0	0	0	0	0	0
1	2	0	0	0	0
0	10	7	5	2	1
1	20	22	0	1	0
0	5	1	1	0	1
0	0	0	0	0	0
0	0	0	0	0	0
0	1	0	0	1	0
0	0	0	0	1	0
0	0	0	0	0	0
0	1	0	0	0	0
3	20	6	1	0	0
0	4	1	0	0	0
0	2	6	0	0	0
1	0	0	0	0	0
0	0	0	0	0	0
0	6	5	0	0	0
0	0	0	0	0	0
0	4	0	0	1	0
0	0	0	0	0	0
0	0	0	0	0	0
0	0	0	0	0	0
7	65	76	9	17	3
318	3243	1837	496	760	420
0	0	0	0	0	0
0	0	0	0	1	0
1	4	3	0	3	0
1	3	3	0	2	1
0	2	0	0	3	0
86	398	142	23	59	26
163	1054	371	102	94	105
2	28	18	3	1	3
10	106	29	1	5	1
0	0	0	0	0	0
0	0	0	0	0	0
0	0	0	0	0	0
0	0	0	0	0	0
0	0	1	0	0	1
0	0	0	0	0	0
0	4	3	0	2	2
0	0	0	0	0	0
0	0	1	0	0	0
3	5	0	2	1	2
0	0	0	0	0	0
0	0	0	0	0	0
0	0	0	0	0	0
0	0	0	0	0	0
0	0	0	0	0	0
0	0	0	0	0	0
0	1	1	0	0	0
0	0	0	0	0	0
0	0	0	0	0	0
1	2	3	0	1	0
0	4	0	0	0	0
0	0	0	0	0	0
0	0	0	0	0	0
0	0	0	0	0	0
0	0	0	0	0	0
0	0	0	0	0	0
0	0	0	0	0	0
0	1	1	1	1	0
0	0	0	0	0	0
0	0	0	0	0	0
0	0	0	0	0	0
0	0	0	0	0	0
0	0	0	0	0	0
0	0	1	0	0	0
0	0	0	0	0	0
1	2	1	0	2	0
0	21	6	1	1	1
0	0	0	0	0	0
12	808	756	67	91	47
23	326	249	12	7	9
99	378	169	31	25	45
7	116	93	17	32	27
0	0	0	0	0	0
0	0	0	0	0	0
0	0	0	0	0	0
0	6	3	1	8	0
7	207	70	20	13	14
0	0	0	0	0	0
0	0	0	0	0	0
1	16	4	1	0	0
0	0	0	0	0	0
0	0	0	0	0	0
0	0	0	0	0	0
0	0	0	0	0	0
0	0	0	0	0	0
0	2	0	5	3	0
0	0	0	0	0	0
0	0	0	0	0	0
0	0	0	0	0	0
0	0	0	0	0	0
0	0	0	0	0	0
0	0	0	0	0	0
0	0	0	0	0	0
0	0	0	0	0	0
0	0	0	0	0	0
0	0	0	0	0	0
0	0	0	0	0	0
0	0	0	0	0	0
0	0	0	0	0	0
0	0	0	0	0	0
0	0	0	0	0	0
0	0	0	0	0	0
0	0	0	0	0	0
0	0	0	0	0	0
0	0	0	0	0	0
0	0	0	0	0	0
0	0	0	0	0	0
0	0	0	0	0	0
0	0	0	0	0	0
0	0	0	0	0	0
0	0	0	0	0	0
0	0	0	0	0	0
0	0	0	0	0	0
0	0	0	0	0	0
0	0	0	0	0	0
0	0	0	0	0	0
0	0	0	0	0	0
0	0	0	0	0	0
0	0	0	0	0	0
0	0	0	0	0	0
0	0	0	0	0	0
0	0	0	0	0	0
0	0	0	0	0	0
0	0	0	0	0	0
0	0	0	0	0	0
0	0	0	0	0	0
0	0	0	0	0	0
0	0	0	0	0	0
0	0	0	0	0	0
0	0	0	0	0	0
0	0	0	0	0	0
0	0	0	0	0	0
0	0	0	0	0	0
0	0	0	0	0	0
0	0	0	0	0	0
0	0	0	0	0	0
0	0	0	0	0	0
0	0	0	0	0	0
0	0	0	0	0	0
0	0	0	0	0	0
0	0	0	0	0	0
0	0	0	0	0	0
0	0	0	0	0	0
0	0	0	0	0	0
0	0	0	0	0	0
0	0	0	0	0	0
0	0	0	0	0	0
0	0	0	0	0	0
0	0	0	0	0	0
0	0	1	0	0	0
0	0	0	0	0	0
0	0	0	0	0	0
0	0	0	0	0	0
0	0	0	0	0	0
0	0	0	0	0	0
0	0	0	0	0	0
0	0	0	0	0	0
0	0	0	0	0	0
0	0	0	0	0	0
0	0	0	0	0	0
0	0	0	0	0	0
0	0	0	0	0	0
0	0	0	0	0	0
0	0	0	0	0	0
0	0	0	0	0	0
0	0	0	0	0	0
0	0	0	0	0	0
0	0	0	0	0	0
0	0	0	0	0	0
0	0	0	0	0	0
0	0	0	0	0	0
0	0	0	0	0	0
0	0	0	0	0	0
0	1	1	0	0	0
0	0	0	0	0	0
0	0	0	0	0	0
0	0	0	0	0	0
0	2	1	2	1	15
0	0	2	0	0	1
0	7	6	3	3	1
109	937	885	251	341	160
0	9	7	0	3	4
0	0	0	0	0	0
0	12	7	12	5	0
0	0	0	0	0	0
0	0	0	0	0	0
0	1	2	1	0	0
0	0	1	0	0	0
0	0	0	0	0	0
1	32	7	1	0	2
0	0	1	0	0	0
0	0	0	0	0	0
0	0	0	0	0	0
0	0	0	0	0	0
0	0	0	1	0	0
1	76	90	15	18	10
2	26	16	1	5	1
0	1	0	0	0	0
0	0	0	0	0	0
0	0	0	0	0	0
1	5	2	0	0	2
1	2	5	0	0	0
1	1	1	0	0	0
0	15	11	1	1	0
0	0	0	0	0	0
0	6	11	1	0	1
9	323	360	32	29	34
6	92	73	14	16	9
0	4	5	0	1	0
1	12	8	1	2	0
0	0	0	0	0	0
16	341	152	21	27	13
0	0	1	0	0	1
0	0	1	0	0	1
0	18	18	2	7	3
0	1	0	0	0	0
0	10	9	1	1	2
0	23	27	2	0	3
0	4	5	0	0	2
0	0	0	0	0	0
0	0	0	0	0	0
0	3	1	0	0	0
0	0	0	0	0	0
0	0	0	0	0	0
0	0	0	0	0	0
0	0	0	0	0	0
0	1	1	0	0	1
2	11	12	5	0	1
0	3	3	0	0	0
0	0	0	0	0	0
0	0	0	0	0	0
9	323	360	32	29	34
1	28	14	2	1	0
1	10	4	0	0	0
6	92	73	14	16	9
0	0	0	0	0	0
0	0	0	0	0	0
14	299	131	7	2	2
0	0	0	0	0	0
0	1	0	0	0	0
0	25	14	1	1	2
0	5	2	0	1	1
74	171	65	2	11	5
0	1	2	2	1	0
0	12	3	1	0	1
117	1516	613	50	67	40
12	117	98	21	12	14
0	0	0	0	0	0
0	0	0	0	0	0
22	278	74	17	15	11
4	96	19	4	2	4
0	0	0	0	0	0
0	0	0	0	0	0
0	0	0	0	0	0
0	5	1	5	5	3
0	0	0	0	0	0
0	0	0	0	0	0
0	1	1	0	0	0
0	0	0	0	0	0
0	0	0	0	0	0
0	0	0	0	0	0
0	0	0	0	0	0
0	0	0	0	0	0
0	0	0	0	0	0
0	0	0	0	0	0
0	0	1	0	0	0
0	0	0	0	0	0
0	0	0	0	0	0
0	0	0	0	0	0
0	1	0	0	0	0
0	0	0	0	0	0
0	0	0	0	0	0
1	17	6	0	1	0
0	0	0	0	0	0
8	37	22	7	7	7
1	2	1	0	1	0
0	0	0	0	0	0
0	0	0	0	0	0
0	0	0	0	0	0
0	0	0	0	0	0
0	0	0	0	0	0
0	0	0	0	0	0
0	0	0	0	0	0
0	0	0	0	0	0
0	1	0	0	0	0
0	0	0	0	0	0
0	0	0	0	0	0
0	0	0	0	0	0
0	0	0	0	0	0
0	0	0	0	0	0
0	0	0	0	0	0
0	0	1	0	0	0
0	0	1	0	0	0
0	0	0	0	0	0
0	0	0	0	0	0
0	0	0	0	0	0
0	0	0	0	0	0
0	0	0	0	0	0
0	10	5	0	1	1
0	0	0	0	0	0
0	0	0	0	0	0
0	1	0	0	0	0
0	0	0	0	0	0
0	0	0	0	0	0
0	0	0	0	0	0
0	0	0	0	0	0
0	0	0	0	0	0
0	0	0	0	0	0
0	1	1	0	0	0
0	0	3	0	0	0
0	1	0	0	0	0
0	0	0	0	0	0
0	0	0	0	0	0
0	0	0	0	0	0
0	0	0	0	0	0
0	0	0	0	0	0
0	0	0	0	0	0
0	0	0	0	0	0
0	0	0	0	0	0
0	0	0	0	0	0
0	0	0	0	0	0
0	0	0	0	0	0
0	0	0	0	0	0
0	0	0	0	0	0
0	0	0	0	0	0
0	0	0	0	0	0
0	0	0	0	0	0
0	0	0	0	0	0
0	0	1	0	0	0
0	0	0	0	0	0
0	0	0	0	0	0
0	0	0	0	0	0
0	0	1	0	0	0
0	0	0	0	0	0
0	0	0	0	0	0
0	1	1	0	0	0
0	0	0	0	0	0
0	0	0	0	0	0
0	0	0	0	0	0
0	0	0	0	0	0
0	0	0	0	0	0
0	1	0	0	0	0
0	0	0	0	0	0
0	0	1	0	0	0
1	1	5	0	0	0
0	0	0	1	0	0
0	0	0	0	0	0
0	1	0	0	0	0
0	0	0	0	0	0
0	0	0	0	0	0
0	0	0	0	0	0
0	0	0	0	0	0
0	0	0	0	0	0
0	0	0	0	0	0
0	1	0	0	0	0
0	0	0	0	0	0
0	0	0	0	0	0
0	0	1	0	0	1
0	0	0	0	0	0
0	0	1	0	0	0
0	1	1	0	0	0
0	0	0	0	0	0
0	0	0	0	0	0
0	0	1	0	0	0
0	0	0	0	0	0
0	0	1	0	0	0
0	0	0	0	0	0
0	0	0	0	0	0
0	3	0	0	0	0
0	0	0	0	0	0
0	4	0	0	0	0
0	0	0	0	0	0
0	0	0	0	0	0
0	0	0	0	0	0
0	0	0	0	0	0
0	0	0	0	0	0
0	5	0	0	0	0
0	1	2	1	1	0
0	0	0	0	0	0
0	0	0	0	0	0
0	0	0	0	0	0
0	0	0	0	0	0
0	0	0	0	0	0
0	0	0	0	0	0
0	0	0	0	0	0
0	6	5	0	2	0
0	1	0	0	0	0
0	0	0	0	0	0
0	0	0	0	0	0
0	1	0	0	0	0
0	0	1	0	0	0
0	0	0	0	0	0
0	0	0	0	0	0
0	1	0	0	0	0
0	0	0	0	0	0
0	0	0	0	0	0
0	1	0	0	0	0
0	4	1	0	0	0
0	0	0	0	0	0
0	0	0	0	0	0
0	0	0	0	0	0
0	2	0	0	0	0
0	0	0	0	0	0
0	1	0	0	0	2
0	0	1	0	0	0
0	0	0	0	0	0
0	2	0	0	0	0
0	0	1	2	0	0
0	0	0	0	0	0
0	0	0	0	0	0
0	2	0	0	0	0
0	1	0	0	0	0
0	0	0	0	0	0
0	0	0	0	0	0
0	0	0	0	0	0
0	1	0	0	0	0
0	0	1	0	0	0
0	2	0	0	0	0
0	2	0	0	0	0
0	0	0	0	0	0
0	0	0	0	0	0
0	0	0	0	0	0
0	0	0	0	0	0
0	1	1	0	0	0
0	0	0	0	0	0
0	1	0	0	0	0
0	0	0	0	0	0
0	0	0	0	0	0
0	0	0	0	0	0
0	1	2	0	0	0
0	0	0	0	0	0
0	0	0	0	0	0
0	0	0	0	0	0
0	0	0	0	0	0
0	0	0	0	0	0
0	1	2	0	0	0
0	0	0	0	0	0
0	0	0	0	0	0
0	0	0	0	0	0
0	0	0	0	0	0
0	0	0	0	0	0
0	2	1	0	0	0
0	0	0	0	0	0
0	0	0	0	0	0
0	0	0	0	0	0
0	5	2	0	1	1
0	0	0	0	0	0
0	2	0	0	0	0
0	0	0	0	0	0
0	0	0	0	0	0
0	0	0	0	0	0
0	0	0	0	0	0
0	0	0	0	0	0
0	0	0	0	0	0
0	1	0	0	0	0
0	0	0	0	0	0
0	1	2	0	0	0
0	0	2	0	0	0
0	1	0	0	0	0
0	0	0	0	0	0
0	0	1	0	0	0
0	0	0	0	0	0
0	0	0	0	1	0
1	7	2	0	0	0
0	0	0	0	0	0
1	6	1	0	0	0
0	0	0	0	0	0
0	0	0	0	0	0
0	0	1	0	0	0
0	0	0	0	0	0
0	0	0	0	0	0
0	0	0	0	0	0
0	0	0	0	0	0
0	0	0	0	0	0
0	0	0	0	0	0
0	7	1	1	0	1
0	0	0	0	0	0
0	0	0	0	0	0
0	0	0	0	0	0
0	1	0	0	0	0
0	0	0	1	0	0
0	1	0	0	0	0
0	0	0	0	0	0
0	0	0	0	0	0
0	0	0	0
0	1	0	0	0	0
0	0	0	0	0	0
0	0	0	0	0	0
0	0	0	0	0	0
0	0	0	0	0	0
0	0	0	0	0	0
0	0	0	0	0	0
0	0	0	0	0	0
0	0	0	0	0	0
0	0	0	0	0	0
21	172	163	13	9	8
0	1	0	0	0	0
0	0	0	0	0	0
0	0	1	0	0	0
0	0	0	0	0	0
0	22	28	5	4	2
0	0	0	0	0	0
0	0	0	0	0	0
0	0	0	0	0	0
0	0	0	0	0	0
0	0	0	0	0	0
0	0	0	0	0	0
0	0	0	0	0	0
0	0	0	0	0	0
0	0	0	1	0	0
1	3	4	1	0	0
0	0	0	0	0	0
0	0	0	0	0	0
0	0	0	0	0	0
0	0	0	1	0	0
0	0	0	0	0	0
0	1	2	0	0	0
0	1	0	0	0	0
0	0	0	0	0	0
0	0	0	0	0	0
0	6	2	0	1	0
0	0	0	0	0	0
1	3	0	1	1	1
0	0	0	0	0	0
0	0	0	0	0	0
0	0	0	0	0	0
0	1	0	0	0	0
0	0	1	0	0	1
0	0	0	0	0	0
0	0	0	1	0	0
0	0	0	0	0	0
0	0	0	0	0	0
0	0	0	0	0	0
0	0	0	0	0	0
1	4	4	1	0	0
0	0	0	0	0	0
0	0	0	0	0	0
0	0	0	0	0	0
0	0	0	0	0	0
0	1	5	0	0	0
0	0	1	0	0	0
1	0	0	0	0	0
0	0	1	0	0	0
0	0	0	0	0	0
0	0	0	0	0	0
0	0	0	0	0	0
0	0	0	0	0	0
0	0	0	0	0	0
0	0	0	0	0	0
0	0	0	0	0	0
0	0	0	0	0	0
0	0	0	0	0	2
0	0	0	0	0	0
0	0	0	0	0	0
1	0	0	0	0	0
0	0	0	0	0	0
0	0	0	0	0	0
0	0	0	0	0	0
0	1	3	0	0	0
0	0	0	0	0	0
0	0	0	0	0	0
0	0	0	0	0	0
0	1	0	0	0	0
0	0	0	0	0	0
0	0	0	0	0	0
0	0	0	0	0	0
0	0	0	0	0	0
0	0	0	0	0	0
0	0	0	0	0	0
0	2	0	1	1	0
0	0	0	0	0	0
0	1	0	0	0	0
0	0	0	0	0	0
0	0	0	0	0	0
0	0	0	0	0	0
0	0	0	0	0	0
1	4	2	0	0	1
0	0	0	0	0	0
0	1	0	0	0	0
0	0	0	0	0	0
0	0	0	0	0	0
0	0	0	0	0	0
0	0	0	0	0	0
12	99	64	12	26	12
0	0	1	0	0	0
0	4	6	0	0	0
0	0	0	0	0	0
0	1	0	0	0	0
0	0	0	0	0	0
0	0	0	0	0	0
0	1	0	0	0	0
0	0	1	0	0	0
0	0	0	0	0	0
0	1	0	0	0	0
0	0	0	0	0	0
0	0	0	0	0	0
0	0	0	0	0	0
0	0	0	0	0	0
0	0	0	0	0	0
0	0	0	0	0	0
0	0	0	0	0	0
0	0	0	0	0	0
0	0	1	0	0	0
0	0	0	0	0	0
0	0	1	0	0	0
0	0	0	0	0	0
0	0	0	0	0	1
0	0	2	0	0	0
0	0	0	0	0	0
0	0	0	0	0	0
0	0	0	0	0	0
0	0	0	0	0	0
0	0	0	0	0	0
0	0	0	0	0	0
0	0	0	0	0	0
1	0	2	0	0	0
0	0	0	0	0	0
0	1	1	0	0	0
0	0	0	0	0	0
0	0	0	0	0	0
0	0	0	0	0	0
0	0	0	0	0	0
0	1	0	0	0	0
0	0	0	0	0	0
0	0	0	0	0	0
0	0	1	0	0	0
0	1	0	0	0	0
0	0	0	0	0	0
0	1	0	0	0	0
0	1	1	0	0	0
0	0	0	0	0	0
0	0	0	0	0	0
0	0	0	0	0	0
0	1	2	0	0	0
0	0	0	0	0	0
0	2	0	0	0	1
0	0	0	0	0	0
0	0	1	0	1	0
0	0	0	0	0	0
0	0	0	0	0	0
0	0	0	0	0	0
0	0	0	0	0	0
0	1	0	0	0	0
0	0	0	0	0	0
0	0	0	0	0	0
0	0	0	0	0	0
0	0	0	0	0	0
0	2	2	1	0	0
0	1	0	0	0	0
0	0	0	0	0	0
1	0	0	1	0	0
0	0	0	0	0	0
0	0	0	0	0	0
0	0	0	0	0	0
0	0	0	0	0	0
0	0	0	0	0	0
0	0	0	0	0	0
0	0	0	0	0	0
0	0	0	0	0	0
0	0	0	0	0	0
0	0	0	0	0	0
0	0	0	0	0	0
0	1	0	0	0	0
0	0	0	0	0	0
0	0	0	0	0	0
0	0	0	0	0	0
0	1	0	0	0	0
2	18	12	0	1	1
9	81	36	3	9	7
0	0	0	0	0	0
0	1	0	0	1	0
0	0	0	0	0	0
0	0	1	0	0	0
1	33	7	2	2	2
0	0	0	0	0	0
0	0	0	0	0	0
0	0	0	0	0	0
0	0	0	0	0	0
0	0	0	0	0	0
0	0	0	0	0	0
0	0	0	0	0	0
0	0	0	0	0	0
0	0	1	0	1	1
0	0	0	0	0	0
0	0	0	0	0	0
0	1	1	0	0	0
0	0	0	0	1	0
0	0	0	0	0	0
0	2	0	0	0	0
0	8	3	0	0	1
0	0	0	0	0	0
0	0	0	0	0	0
0	0	0	0	0	0
0	0	0	0	0	0
0	0	0	0	0	0
0	0	0	0	0	0
0	0	0	0	0	0
1	0	3	0	1	0
0	0	0	0	0	0
0	1	0	0	0	0
0	0	0	0	0	0
0	0	0	0	0	0
0	0	0	0	0	0
0	0	0	0	0	0
0	0	0	0	0	0
0	0	0	0	0	0
0	0	1	0	0	0
0	0	0	0	0	0
0	0	0	0	0	0
0	0	0	0	0	0
0	0	0	0	0	0
0	0	0	0	0	0
0	0	0	0	0	0
0	0	0	0	0	0
0	0	0	0	0	0
0	0	0	0	0	0
0	0	0	0	0	0
0	0	0	0	0	0
0	0	0	0	0	0
0	0	0	0	0	0
0	1	0	0	0	0
4	24	7	1	1	0
0	0	0	0	0	0
0	0	0	0	0	0
0	0	0	0	0	0
0	0	0	0	0	0
0	0	0	0	0	0
0	0	0	0	0	0
0	0	0	0	0	0
0	0	0	0	0	0
0	0	0	0	0	0
0	0	0	0	0	0
1	13	7	0	3	0
0	0	0	0	0	0
0	0	0	0	0	0
0	0	0	0	0	0
0	0	0	0	0	0
0	0	0	0	0	0
0	0	0	0	0	0
0	0	0	0	0	0
0	0	0	0	0	0
0	0	0	0	0	0
1	3	0	0	0	0
0	0	0	0	0	0
0	0	0	0	0	0
0	0	0	0	0	0
0	2	1	0	0	0
0	0	0	0	0	0
0	0	0	0	0	0
0	0	0	0	0	0
0	0	0	0	0	0
0	0	0	0	0	0
0	0	0	0	0	0
0	0	0	0	0	0
0	0	0	0	0	0
0	0	0	0	0	0
0	0	0	0	0	0
0	0	0	0	0	0
0	0	0	0	0	0
0	0	0	0	0	0
0	0	0	0	0	0
0	0	0	0	0	0
0	0	0	0	0	0
0	0	0	0	0	0
1	4	0	0	0	1
0	0	0	0	0	0
0	2	0	0	0	0
0	0	0	0	0	0
0	1	0	1	0	0
0	0	0	0	0	0
0	0	0	0	0	0
0	0	0	0	0	0
0	0	0	0	0	0
0	0	0	0	0	0
0	0	0	0	0	0
0	1	0	0	0	0
0	0	0	0	0	0
0	0	0	0	0	0
0	0	0	0	0	0
0	0	0	0	0	0
0	0	0	0	0	0
0	0	0	0	0	0
0	0	0	0	0	0
0	0	0	0	0	0
0	0	0	0	0	0
0	0	0	0	0	0
0	0	0	0	0	0
0	0	0	0	0	0
0	0	0	0	0	0
0	0	0	0	0	0
0	11	11	3	2	1
263	4055	2547	87	125	83
0	0	0	0	0	0
0	1	1	1	0	0
0	0	0	0	0	0
0	0	0	0	0	0
0	9	7	1	0	0
0	0	0	0	0	0
0	0	0	0	0	0
0	0	0	0	0	0
0	0	0	0	0	0
0	0	1	0	0	0
1	13	10	1	0	1
0	0	0	0	0	0
0	2	0	1	0	0
0	1	0	0	0	0
0	0	1	0	0	0
0	0	3	0	0	0
0	0	0	0	0	0
0	2	7	2	0	2
0	6	2	1	4	2
0	0	0	0	0	0
0	0	1	0	0	0
0	0	0	0	0	0
1	2	0	0	0	0
0	0	0	0	0	0
0	0	0	0	0	0
0	0	0	0	0	0
0	0	0	0	0	0
0	0	0	0	0	0
0	0	0	0	0	0
0	0	1	0	0	0
0	1	0	0	0	0
0	0	0	0	0	0
0	4	0	0	1	0
0	0	0	0	0	0
0	1	1	0	0	0
0	0	0	0	0	1
0	4	2	0	0	0
0	0	0	0	0	0
0	1	0	0	0	0
0	0	0	0	0	0
0	0	0	0	0	0
0	1	2	0	0	0
0	0	0	0	0	0
0	0	0	0	0	0
0	0	0	0	0	0
0	0	0	0	0	0
0	0	0	0	0	0
0	2	0	0	0	0
0	0	1	0	0	0
0	0	0	0	0	0
0	0	0	0	0	0
0	1	1	0	0	0
0	0	0	0	0	0
0	0	0	0	0	0
0	3	1	0	0	1
0	0	0	0	0	0
0	1	0	0	0	0
0	0	0	0	0	0
0	0	1	0	1	2
0	0	0	0	0	0
0	2	0	0	0	0
0	0	0	0	0	0
0	0	0	0	0	0
0	1	0	0	0	0
0	0	0	0	0	0
0	0	0	0	0	0
0	0	0	0	0	0
0	2	0	0	0	0
0	0	0	0	0	0
0	0	1	0	0	0
0	0	1	0	0	0
0	0	0	0	0	0
0	6	1	1	0	1
0	0	0	1	0	0
1	0	1	0	0	0
0	0	0	0	0	0
0	0	0	0	0	0
0	0	0	0	0	0
0	0	0	0	0	0
0	1	0	0	0	0
0	0	0	0	0	0
0	0	0	0	0	0
0	0	0	0	0	0
0	0	0	0	0	0
0	0	0	0	0	0
0	0	0	0	0	0
0	0	0	0	0	0
0	1	2	0	0	1
0	0	0	0	0	0
0	0	0	0	0	0
0	0	1	0	0	0
0	0	0	0	0	0
0	0	0	0	0	0
0	0	0	0	0	0
0	0	0	0	0	0
0	2	0	0	0	0
0	0	0	0	0	0
2	16	4	0	1	0
0	2	0	0	0	0
0	0	0	0	0	0
1	1	0	0	0	0
0	0	0	0	0	0
3	72	59	26	33	14
0	0	0	0	0	0
256	3046	1408	605	1005	490
0	0	0	0	0	0
9	130	43	11	16	8
0	0	0	0	0	0
0	0	0	0	0	0
0	0	0	0	0	0
0	0	0	0	0	0
0	0	0	0	1	0
0	0	0	0	0	0
0	0	0	0	0	0
1	0	1	0	0	0
0	0	0	0	0	0
0	3	0	0	0	0
1	0	0	2	0	1
0	0	0	0	0	0
0	0	0	0	0	0
0	0	0	0	0	0
0	0	0	0	0	0
0	0	0	0	0	0
0	4	5	0	0	0
0	0	0	0	0	0
0	0	0	0	0	0
0	0	0	0	0	0
0	0	1	0	0	0
0	0	0	0	0	0
0	0	0	0	0	0
0	0	0	0	0	0
0	8	3	1	0	0
2	45	79	2	3	3
0	0	0	0	0	0
5	37	54	1	2	6
0	0	0	0	0	0
0	0	0	0	0	0
0	0	0	0	0	0
0	0	2	2	0	0
0	0	0	0	0	0
2	5	2	0	1	1
0	0	0	0	0	0
0	0	0	0	1	0
4	160	68	16	20	13
312	2803	1027	238	292	213
0	0	1	0	0	0
1	1	0	0	0	0
0	0	0	0	0	0
4	31	20	1	3	1
0	0	0	0	0	0
0	0	0	0	0	0
0	0	0	0	1	0
0	0	0	0	0	0
0	0	0	0	0	0
0	10	19	0	0	0
1	11	8	3	3	2
0	0	0	0	0	0
0	0	0	0	0	0
0	0	0	0	0	0
3	14	7	1	2	1
0	0	0	0	0	0
0	0	0	0	0	0
0	0	0	0	0	2
0	0	0	0	0	0
0	0	0	0	0	0
0	0	0	0	0	0
0	0	0	0	0	0
0	0	0	0	0	0
0	0	0	0	0	0
0	11	7	1	3	1
0	0	2	0	0	0
347	10197	8165	1173	1942	1124
135	2493	1760	45	70	31
7	160	107	0	2	1
1	20	14	5	2	0
0	3	2	0	0	0
69	1812	1079	283	575	230
0	3	0	3	2	2
2	38	16	29	17	12
0	2	1	0	0	0
27	322	145	47	47	31
0	0	0	0	0	0
0	0	0	0	0	0
0	0	0	0	0	0
0	2	1	0	0	0
0	0	0	0	0	0
0	38	11	12	12	6
78	2066	834	221	350	193
0	10	4	1	4	2
10693	145972	50998	7323	7550	3893
76	599	185	46	63	33
1728	31491	13718	1261	1862	1184
0	0	0	0	0	0
0	0	0	0	0	0

## Sheet: Fig. 1c
Small RNA-Seq data, which are included in the figure 1c
sample_alias	instrument_model	library_construction_protocol
Control1_M	IlluminaNextSeq500	Total RNA was prepared with Trizol reagent and libraries were generated using GenXPro TrueQuant SmallRNA Seq Kit for Ultra Low Input according to manufacturer's instructions.
Control2_M	IlluminaNextSeq500	Total RNA was prepared with Trizol reagent and libraries were generated using GenXPro TrueQuant SmallRNA Seq Kit for Ultra Low Input according to manufacturer's instructions.
Control3_M	IlluminaNextSeq500	Total RNA was prepared with Trizol reagent and libraries were generated using GenXPro TrueQuant SmallRNA Seq Kit for Ultra Low Input according to manufacturer's instructions.
Control5_M	IlluminaNextSeq500	Total RNA was prepared with Trizol reagent and libraries were generated using GenXPro TrueQuant SmallRNA Seq Kit for Ultra Low Input according to manufacturer's instructions.
Control6_M	IlluminaNextSeq500	Total RNA was prepared with Trizol reagent and libraries were generated using GenXPro TrueQuant SmallRNA Seq Kit for Ultra Low Input according to manufacturer's instructions.
Control7_M	IlluminaNextSeq500	Total RNA was prepared with Trizol reagent and libraries were generated using GenXPro TrueQuant SmallRNA Seq Kit for Ultra Low Input according to manufacturer's instructions.
Control10_M	IlluminaNextSeq500	Total RNA was prepared with Trizol reagent and libraries were generated using GenXPro TrueQuant SmallRNA Seq Kit for Ultra Low Input according to manufacturer's instructions.
Control13_M	IlluminaNextSeq500	Total RNA was prepared with Trizol reagent and libraries were generated using GenXPro TrueQuant SmallRNA Seq Kit for Ultra Low Input according to manufacturer's instructions.
Control14_M	IlluminaNextSeq500	Total RNA was prepared with Trizol reagent and libraries were generated using GenXPro TrueQuant SmallRNA Seq Kit for Ultra Low Input according to manufacturer's instructions.
Control1_H	IlluminaMiSeq	Total RNA was prepared with Trizol reagent and libraries were generated using NEBNext® Small RNA Library Prep Set for Illumina according to manufacturer's instructions.
Control2_H	IlluminaMiSeq	Total RNA was prepared with Trizol reagent and libraries were generated using NEBNext® Small RNA Library Prep Set for Illumina according to manufacturer's instructions.
Control4_H	IlluminaMiSeq	Total RNA was prepared with Trizol reagent and libraries were generated using NEBNext® Small RNA Library Prep Set for Illumina according to manufacturer's instructions.
COVID_L6	IlluminaNextSeq500	Total RNA was prepared with Trizol reagent and libraries were generated using GenXPro TrueQuant SmallRNA Seq Kit for Ultra Low Input according to manufacturer's instructions.
COVID_L8	IlluminaNextSeq500	Total RNA was prepared with Trizol reagent and libraries were generated using GenXPro TrueQuant SmallRNA Seq Kit for Ultra Low Input according to manufacturer's instructions.
COVID_L9	IlluminaNextSeq500	Total RNA was prepared with Trizol reagent and libraries were generated using GenXPro TrueQuant SmallRNA Seq Kit for Ultra Low Input according to manufacturer's instructions.
COVID_L13	IlluminaNextSeq500	Total RNA was prepared with Trizol reagent and libraries were generated using GenXPro TrueQuant SmallRNA Seq Kit for Ultra Low Input according to manufacturer's instructions.
COVID_L14	IlluminaNextSeq500	Total RNA was prepared with Trizol reagent and libraries were generated using GenXPro TrueQuant SmallRNA Seq Kit for Ultra Low Input according to manufacturer's instructions.
COVID_L15	IlluminaNextSeq500	Total RNA was prepared with Trizol reagent and libraries were generated using GenXPro TrueQuant SmallRNA Seq Kit for Ultra Low Input according to manufacturer's instructions.
COVID_L16	IlluminaNextSeq500	Total RNA was prepared with Trizol reagent and libraries were generated using GenXPro TrueQuant SmallRNA Seq Kit for Ultra Low Input according to manufacturer's instructions.
COVID_L22	IlluminaNextSeq500	Total RNA was prepared with Trizol reagent and libraries were generated using GenXPro TrueQuant SmallRNA Seq Kit for Ultra Low Input according to manufacturer's instructions.
COVID_L23	IlluminaNextSeq500	Total RNA was prepared with Trizol reagent and libraries were generated using GenXPro TrueQuant SmallRNA Seq Kit for Ultra Low Input according to manufacturer's instructions.
COVID_L24	IlluminaNextSeq500	Total RNA was prepared with Trizol reagent and libraries were generated using GenXPro TrueQuant SmallRNA Seq Kit for Ultra Low Input according to manufacturer's instructions.
COVID_L25	IlluminaNextSeq500	Total RNA was prepared with Trizol reagent and libraries were generated using GenXPro TrueQuant SmallRNA Seq Kit for Ultra Low Input according to manufacturer's instructions.
COVID_M3	IlluminaMiSeq	Total RNA was prepared with Trizol reagent and libraries were generated using NEBNext® Small RNA Library Prep Set for Illumina according to manufacturer's instructions.
COVID_M4	IlluminaMiSeq	Total RNA was prepared with Trizol reagent and libraries were generated using NEBNext® Small RNA Library Prep Set for Illumina according to manufacturer's instructions.
COVID_M5	IlluminaMiSeq	Total RNA was prepared with Trizol reagent and libraries were generated using NEBNext® Small RNA Library Prep Set for Illumina according to manufacturer's instructions.
raw counts:
miRNA	C1	C2	C5	C6	C7	C13	C14	C1_Hamburg	C2_Hamburg	C4_Hamburg	C3	C10	L6	L8	L16	L23	L9	L13	L14	L15	L22	L24	L25	M3	M4	M5
hsa-let-7a-2-3p	1	0	2	0	1	1	0	0	2	0	0	0	0	5	0	0	2	1	0	0	1	1	1	0	0	0
hsa-let-7a-3p	22	27	119	9	23	94	2	10	14	18	11	15	6	62	36	21	26	74	21	11	15	76	33	3	1	2
hsa-let-7a-5p	14001	8388	29609	6579	58271	21248	2766	9046	5403	2521	6856	85016	2765	85567	4809	8766	6526	27713	3840	1700	24840	49437	34719	240	735	626
hsa-let-7b-3p	21	16	54	10	18	65	1	7	9	8	8	23	4	116	39	11	16	54	16	8	9	54	17	1	2	1
hsa-let-7b-5p	6193	3086	13999	2824	14542	12221	1459	3992	4391	5940	3180	17928	3089	32116	4719	4261	3758	19125	3366	878	11003	41169	12181	5063	4400	5382
hsa-let-7c-3p	0	0	1	1	0	2	0	1	0	0	0	0	0	6	3	0	0	1	0	0	0	1	1	1	0	0
hsa-let-7c-5p	529	461	1312	249	3540	1304	214	796	1367	582	242	3912	181	5738	593	478	563	2625	273	91	1702	4579	1752	195	416	438
hsa-let-7d-3p	66	58	287	25	146	355	16	73	32	79	86	219	36	373	210	71	85	321	80	40	74	320	132	0	9	10
hsa-let-7d-5p	990	469	2292	490	1695	2105	181	535	257	290	572	2234	143	4458	495	776	464	2287	420	150	1394	3008	1896	70	159	104
hsa-let-7e-3p	3	2	7	2	3	10	0	3	4	3	2	2	0	11	3	4	0	11	4	0	4	7	1	0	1	0
hsa-let-7e-5p	279	113	389	147	655	240	71	81	57	60	59	908	116	4402	74	160	179	377	35	41	385	1049	437	1	10	6
hsa-let-7f-1-3p	5	1	15	2	2	13	2	2	2	1	3	2	0	13	1	5	2	8	6	1	2	8	2	0	0	0
hsa-let-7f-2-3p	2	2	10	0	4	6	1	2	5	0	1	1	0	0	2	1	2	7	1	2	4	7	6	1	0	1
hsa-let-7f-5p	13058	9316	38220	7107	110693	25759	2846	19784	8265	6347	9557	139178	5544	40238	13093	9269	6808	32836	6055	2757	30495	40590	55471	740	2694	1354
hsa-let-7g-3p	3	2	17	1	4	13	3	1	1	8	1	3	2	11	11	3	3	11	3	1	6	23	3	9	5	6
hsa-let-7g-5p	5918	4724	18273	2808	9217	15277	1341	9622	4711	9600	5117	12560	1025	10367	4761	5213	3776	13937	3277	1328	8252	18897	7968	798	2261	1167
hsa-let-7i-3p	10	8	87	10	29	89	7	3	4	11	15	19	16	64	60	31	20	86	17	10	33	90	48	16	4	7
hsa-let-7i-5p	3271	2344	11135	1444	6856	7814	933	4388	3339	10334	4154	8908	1294	5305	5506	3181	2329	9115	3499	1459	7132	9968	15043	5814	12831	4428
hsa-miR-100-3p	3	4	1	2	6	0	0	0	0	0	1	5	0	11	1	0	1	3	0	0	2	1	3	0	0	0
hsa-miR-100-5p	1519	1810	5498	625	3234	2909	547	6506	9345	2144	1258	3772	683	11380	1766	1253	1428	3255	537	267	1835	5912	3756	1230	1574	2182
hsa-miR-101-3p	9961	7828	67712	3535	34556	52103	1704	3804	6180	3509	10083	38209	4128	15818	20973	5413	2470	29152	4443	4035	25068	49088	40599	4114	3572	1753
hsa-miR-101-5p	24	17	171	17	58	163	11	2	2	2	21	46	6	102	35	19	19	110	26	7	64	117	43	5	1	1
hsa-miR-103a-2-5p	9	6	35	5	10	55	3	1	3	3	5	5	0	11	17	6	4	27	6	1	11	24	13	4	0	4
hsa-miR-103a-3p	1321	774	6346	723	3537	5717	304	1519	752	2417	1130	4170	1144	3856	1276	1255	519	2968	965	473	2304	4103	2881	346	542	419
hsa-miR-103b	0	0	0	0	0	0	0	0	0	0	0	0	0	0	0	0	0	0	0	0	0	0	0	0	0	0
hsa-miR-105-3p	0	0	0	0	0	0	0	0	0	0	0	0	0	0	0	0	0	0	0	0	0	0	0	0	0	0
hsa-miR-105-5p	0	0	0	0	0	0	0	0	0	0	0	0	0	0	0	0	0	0	0	0	0	0	0	0	0	0
hsa-miR-106a-3p	1	1	17	1	1	16	0	1	0	2	3	2	1	0	2	2	2	3	1	0	7	3	3	0	1	0
hsa-miR-106a-5p	88	66	532	56	61	773	26	18	3	46	120	59	90	85	82	88	44	150	106	41	123	124	94	16	11	6
hsa-miR-106b-3p	80	43	344	18	55	543	13	296	78	214	95	131	89	176	86	90	40	139	52	27	159	213	148	132	169	108
hsa-miR-106b-5p	1268	704	6978	547	1570	8337	242	266	159	384	1213	1371	782	1258	1834	1068	409	2817	1072	459	2751	2154	1927	409	215	167
hsa-miR-107	433	140	1753	266	329	1743	122	190	81	344	279	445	359	271	364	335	225	828	455	200	633	1996	572	96	100	53
hsa-miR-10a-3p	22	6	56	6	16	39	11	25	16	6	10	43	4	57	33	13	16	52	13	2	25	105	44	1	3	3
hsa-miR-10a-5p	1476	1099	6562	604	8059	3123	374	3305	4273	2780	1005	9168	811	10264	2791	895	807	3670	518	290	3944	11080	8119	2021	2248	1438
hsa-miR-10b-3p	0	1	4	0	3	4	0	1	0	0	0	1	0	2	5	0	0	6	0	1	3	6	2	0	0	0
hsa-miR-10b-5p	94	95	383	39	903	486	30	200	787	204	27	652	131	605	483	80	95	507	37	68	482	1255	1420	122	148	304
hsa-miR-1178-3p	0	0	0	0	0	0	0	0	0	0	0	0	0	0	0	0	0	0	0	0	0	0	0	0	0	0
hsa-miR-1178-5p	0	0	0	0	0	0	0	0	0	0	0	0	0	0	0	0	0	0	0	0	0	0	0	0	0	0
hsa-miR-1179	0	2	4	0	3	3	0	0	0	0	0	3	0	4	2	0	1	0	1	0	2	1	1	0	0	0
hsa-miR-1180-3p	11	6	78	8	28	59	2	13	11	12	6	21	16	51	51	10	15	44	8	5	9	34	18	19	7	19
hsa-miR-1180-5p	0	0	0	0	0	0	0	0	0	0	0	0	0	5	0	0	0	0	0	0	0	0	0	0	0	0
hsa-miR-1181	0	0	0	0	0	0	0	0	0	0	0	0	0	0	0	0	0	0	0	0	0	0	0	0	0	0
hsa-miR-1182	0	0	0	0	0	0	0	0	0	0	0	0	0	0	0	0	0	0	0	0	0	0	0	0	0	0
hsa-miR-1183	0	0	0	0	0	0	0	0	0	0	0	0	0	0	0	0	0	0	0	0	0	0	0	0	0	0
hsa-miR-1184	0	0	0	0	0	0	0	0	0	0	0	0	0	0	0	0	0	0	0	0	0	0	0	0	0	0
hsa-miR-1185-1-3p	0	1	0	0	1	1	0	0	0	0	0	0	0	2	0	0	0	0	0	0	0	0	1	0	0	0
hsa-miR-1185-2-3p	0	0	0	0	0	1	0	0	0	0	0	0	0	1	0	0	0	0	0	0	0	0	0	0	0	0
hsa-miR-1185-5p	0	1	3	1	3	0	0	0	0	0	0	1	0	1	0	1	0	4	0	1	2	2	1	0	0	0
hsa-miR-1193	0	0	0	0	0	1	0	0	0	0	0	0	0	0	0	0	0	0	0	0	0	0	0	0	0	0
hsa-miR-1197	0	0	0	0	0	0	0	0	0	0	1	0	0	0	0	0	0	0	0	0	0	0	1	0	0	0
hsa-miR-1199-3p	0	0	0	0	0	0	0	0	0	0	0	0	0	0	0	0	0	0	0	0	0	0	0	0	0	0
hsa-miR-1199-5p	0	0	0	0	0	0	0	0	0	0	0	0	0	0	0	0	0	0	0	0	0	0	0	0	0	0
hsa-miR-1200	0	0	0	0	0	0	0	0	0	0	0	0	0	0	0	0	0	0	0	0	0	0	0	0	0	0
hsa-miR-1202	0	0	0	0	0	0	0	0	0	0	0	0	0	0	0	0	0	0	0	0	0	0	0	0	0	0
hsa-miR-1203	0	0	0	0	0	0	0	0	0	0	0	0	0	0	0	0	0	0	0	0	0	0	0	0	0	0
hsa-miR-1204	0	0	0	0	0	0	0	0	0	0	0	0	0	0	0	0	0	0	0	0	0	0	0	0	0	0
hsa-miR-1205	0	0	0	0	0	0	0	0	0	0	0	0	0	0	0	0	0	0	0	0	0	0	0	0	0	0
hsa-miR-1206	0	0	0	0	0	0	0	0	0	0	0	0	0	0	0	0	0	0	0	0	0	0	0	0	0	0
hsa-miR-1207-3p	0	0	0	0	0	0	0	0	0	0	0	0	0	0	0	0	0	0	0	0	0	0	0	0	0	0
hsa-miR-1207-5p	0	0	0	0	0	0	0	0	0	0	0	0	0	0	0	0	0	0	0	0	0	0	0	0	0	0
hsa-miR-1208	0	0	0	0	0	0	0	0	0	0	0	0	0	0	0	0	0	0	0	0	0	0	0	0	0	0
hsa-miR-122-3p	0	0	1	0	0	2	1	0	0	0	0	0	1	0	0	2	10	13	1	0	5	0	0	0	0	0
hsa-miR-1224-3p	0	0	0	0	0	0	0	0	0	0	0	0	0	0	0	0	0	0	0	0	0	0	0	0	0	0
hsa-miR-1224-5p	0	0	0	0	0	0	0	0	0	0	0	0	1	2	1	0	0	2	0	0	1	1	1	2	0	1
hsa-miR-1225-3p	0	0	0	0	0	0	0	0	0	0	0	0	0	0	0	0	0	0	0	0	0	0	0	0	0	0
hsa-miR-1225-5p	1	0	0	1	0	0	0	0	0	0	0	0	1	1	0	0	0	0	0	0	0	5	0	0	0	0
hsa-miR-122-5p	78	1	178	21	10	158	112	4	15	17	4	6	96	2	77	67	397	1295	32	4	259	285	185	2097	610	460
hsa-miR-1226-3p	2	0	0	0	0	1	0	0	0	0	0	2	0	4	0	1	0	0	0	0	0	0	4	0	0	0
hsa-miR-1226-5p	0	0	0	0	0	0	0	0	0	0	0	0	0	0	0	0	0	1	0	0	0	0	0	0	0	0
hsa-miR-1227-3p	0	0	0	0	0	0	0	0	0	0	0	0	0	0	0	0	0	0	0	0	0	0	0	0	0	0
hsa-miR-1227-5p	0	0	0	0	0	0	0	0	0	0	0	0	0	0	0	0	0	0	0	0	0	0	0	0	0	0
hsa-miR-1228-3p	0	0	0	0	1	0	0	0	0	0	0	1	0	4	1	0	0	0	0	0	0	0	2	0	0	2
hsa-miR-1228-5p	0	0	0	0	0	1	0	0	0	0	0	0	0	0	0	0	1	0	0	0	0	2	1	0	0	0
hsa-miR-1229-3p	0	0	0	0	1	0	0	0	0	0	0	0	0	1	0	0	0	1	0	0	0	0	0	0	0	0
hsa-miR-1229-5p	0	0	0	0	0	0	0	0	0	0	0	0	0	0	0	0	0	0	0	0	0	0	0	0	0	0
hsa-miR-1231	0	0	0	0	0	4	0	0	0	0	0	0	0	0	0	0	0	0	0	0	0	0	0	0	0	0
hsa-miR-1233-3p	0	0	0	0	0	0	0	0	0	0	0	0	0	0	0	0	0	0	0	0	0	0	0	0	0	0
hsa-miR-1233-5p	0	0	0	0	0	0	0	0	0	0	0	0	0	0	0	0	0	0	0	0	0	0	0	0	0	0
hsa-miR-1234-3p	0	0	1	0	0	0	0	0	1	0	0	0	0	0	0	0	0	0	0	0	0	0	0	0	0	0
hsa-miR-1236-3p	0	0	0	0	0	0	0	0	0	0	0	0	0	0	0	0	0	0	0	0	0	0	0	0	0	0
hsa-miR-1236-5p	0	0	0	0	0	0	0	0	0	0	0	0	0	0	0	0	0	0	1	0	0	1	0	0	0	0
hsa-miR-1237-3p	0	0	0	0	0	0	0	0	0	0	0	0	0	0	0	0	0	0	0	0	0	0	0	0	0	0
hsa-miR-1237-5p	0	0	0	0	0	0	0	0	0	0	0	0	0	0	0	0	0	0	0	0	0	0	0	0	0	0
hsa-miR-1238-3p	0	0	0	0	0	0	0	0	0	0	0	0	0	0	0	0	0	0	0	0	0	0	0	0	0	0
hsa-miR-1238-5p	0	0	0	0	0	0	0	0	0	0	0	0	0	0	0	0	0	0	0	0	0	0	0	0	0	0
hsa-miR-1243	0	0	0	0	0	0	0	0	0	0	0	0	0	0	0	1	0	0	0	0	0	0	0	0	0	0
hsa-miR-124-3p	3	1	1	0	3	97	0	0	1	0	1	1	1	0	1	1	2	2	0	0	11	14	2	0	3	0
hsa-miR-1244	0	0	0	0	0	0	0	0	0	0	0	0	0	0	0	0	0	0	0	0	0	0	0	0	0	0
hsa-miR-1245a	0	0	0	0	0	0	0	0	0	0	0	0	0	0	0	0	0	0	0	0	0	0	1	0	0	0
hsa-miR-1245b-3p	0	0	0	0	0	0	0	0	0	0	0	0	0	0	0	1	0	0	0	0	0	0	0	0	0	0
hsa-miR-1245b-5p	0	0	0	0	0	0	0	0	0	0	0	0	0	0	0	0	0	0	0	0	0	0	0	0	0	0
hsa-miR-124-5p	0	0	0	0	0	0	0	0	0	0	0	0	0	0	0	0	0	0	0	0	0	0	0	0	0	0
hsa-miR-1246	94	7	6	27	48	61	293	6	0	63	2	2	262	123	27	10	194	32	5	56	348	4365	571	81	57	48
hsa-miR-1247-3p	0	0	2	0	4	0	0	1	0	1	0	3	1	0	2	0	0	0	0	0	2	1	7	8	0	3
hsa-miR-1247-5p	9	1	30	0	8	25	2	0	0	2	6	10	8	32	24	1	2	11	1	0	9	23	24	3	3	3
hsa-miR-1248	5	12	16	5	7	9	10	3	0	6	4	54	2	4	8	16	5	26	7	1	14	20	0	0	0	0
hsa-miR-1249-3p	2	1	10	2	4	5	0	1	0	4	11	3	1	20	15	4	3	5	1	2	4	3	7	0	1	0
hsa-miR-1249-5p	0	0	0	0	0	0	0	0	0	0	0	0	0	0	0	0	0	0	0	0	0	0	0	0	0	0
hsa-miR-1250-3p	0	0	0	0	0	0	0	0	0	0	0	0	0	0	0	0	0	0	0	0	0	0	0	0	0	0
hsa-miR-1250-5p	0	0	2	0	0	1	0	1	0	1	0	0	0	0	0	0	0	0	0	0	0	0	0	3	1	0
hsa-miR-1251-3p	0	0	0	0	0	0	0	0	0	0	0	0	0	0	0	0	0	0	1	0	0	0	0	0	0	0
hsa-miR-1251-5p	1	0	1	0	1	6	0	0	0	0	0	1	0	0	2	1	1	3	0	0	0	1	0	0	0	0
hsa-miR-1252-3p	0	0	0	0	0	0	0	0	0	0	0	0	0	0	0	0	0	0	0	0	0	0	0	0	0	0
hsa-miR-1252-5p	0	0	0	0	0	0	0	0	0	0	0	0	0	0	1	0	0	1	0	0	0	0	0	0	0	0
hsa-miR-1253	0	0	0	0	0	0	0	0	0	0	0	0	0	0	0	0	0	0	0	0	0	0	0	0	0	0
hsa-miR-1254	0	0	1	0	1	1	0	0	0	1	0	0	0	0	0	0	0	1	0	0	0	0	0	0	0	0
hsa-miR-1255a	0	2	5	0	3	6	1	3	0	3	3	4	1	0	1	1	0	2	0	0	1	5	1	0	0	0
hsa-miR-1255b-2-3p	0	0	0	0	0	0	0	0	0	0	0	0	0	0	0	0	0	0	0	0	0	0	0	0	0	0
hsa-miR-1255b-5p	1	0	3	0	0	2	0	1	0	9	0	0	3	2	0	0	0	0	2	1	2	0	1	12	4	3
hsa-miR-1256	0	0	0	0	0	0	0	0	0	0	0	0	0	2	0	0	0	0	0	0	0	0	0	0	0	0
hsa-miR-1257	0	0	0	0	0	0	0	0	0	0	0	0	0	0	0	0	0	0	0	0	0	0	0	0	0	0
hsa-miR-1258	0	0	0	0	0	0	0	0	0	0	0	0	0	3	1	0	0	0	0	0	0	2	0	0	0	0
hsa-miR-125a-3p	0	0	1	0	9	25	2	0	1	1	2	14	8	61	7	3	4	13	4	0	4	16	5	8	3	5
hsa-miR-125a-5p	1789	738	3086	995	1276	3548	377	304	257	959	489	1324	351	13325	523	945	861	2133	464	92	798	3082	598	72	78	125
hsa-miR-125b-1-3p	1	4	5	2	4	2	0	4	5	1	0	2	1	102	12	9	3	11	1	1	4	11	3	7	1	4
hsa-miR-125b-2-3p	7	4	29	4	35	43	3	6	20	6	7	24	5	62	25	13	7	50	4	1	16	40	19	16	14	10
hsa-miR-125b-5p	1354	868	3258	587	1731	3797	271	491	389	412	478	1369	281	21152	809	1725	827	2426	358	79	963	4378	952	84	106	156
hsa-miR-1260a	0	0	0	0	0	0	0	0	0	0	0	0	0	0	0	0	0	0	0	0	0	0	0	0	0	0
hsa-miR-1260b	0	3	1	0	1	3	0	0	2	0	0	5	0	175	4	0	0	1	1	0	0	0	5	0	1	0
hsa-miR-1261	0	0	0	0	0	0	0	0	0	0	0	0	0	0	0	0	0	0	0	0	0	0	0	0	0	0
hsa-miR-1262	0	0	3	0	5	2	0	0	1	1	1	6	0	6	0	1	0	2	1	0	0	2	2	0	1	0
hsa-miR-1263	0	0	0	0	0	0	0	0	0	0	0	0	0	0	0	0	0	0	0	0	0	0	0	0	0	0
hsa-miR-126-3p	17310	9811	54546	9423	22341	24941	3591	15266	17174	11686	8737	31152	2917	38329	11614	8155	9517	25219	4246	1554	11529	26597	33552	1897	3734	2334
hsa-miR-1264	0	0	1	0	0	0	0	0	0	0	0	0	0	0	0	0	0	1	0	0	0	0	0	0	0	0
hsa-miR-1265	0	0	0	0	0	0	0	0	0	0	0	0	0	0	0	0	0	0	0	0	0	0	0	0	0	0
hsa-miR-126-5p	5286	4272	31376	2285	11995	14073	1418	168	485	263	3832	14927	954	19604	7804	4493	3150	15625	2670	958	6622	19738	23183	36	43	34
hsa-miR-1266-3p	0	0	0	0	0	0	0	0	0	0	0	0	0	0	0	0	0	0	0	0	0	0	0	0	0	0
hsa-miR-1266-5p	0	0	0	0	1	0	0	0	0	2	0	0	0	0	1	0	0	2	0	0	1	0	2	0	0	0
hsa-miR-1267	0	0	0	0	0	0	0	0	0	0	0	0	0	0	0	0	0	0	0	0	0	0	0	0	0	0
hsa-miR-1268a	0	0	0	0	0	0	0	0	0	0	0	0	0	83	1	0	0	0	0	0	0	0	1	0	0	0
hsa-miR-1268b	1	0	0	0	0	0	0	0	0	0	0	0	0	86	1	0	0	0	0	0	0	0	1	0	0	0
hsa-miR-1269a	0	0	0	0	0	0	0	0	0	0	0	0	0	0	0	0	0	0	0	0	0	0	0	1	0	0
hsa-miR-1269b	0	0	0	0	0	0	0	0	0	0	0	0	0	0	0	0	0	0	0	0	0	0	0	0	0	0
hsa-miR-1270	3	1	2	1	2	1	0	2	0	2	0	2	1	3	5	1	0	0	0	0	0	4	2	1	0	0
hsa-miR-1271-3p	0	0	1	0	0	1	0	0	0	0	0	0	1	0	5	0	1	3	1	0	1	0	0	1	1	0
hsa-miR-1271-5p	4	2	14	0	4	15	1	3	3	4	0	6	3	7	5	4	6	7	5	0	2	18	4	4	4	0
hsa-miR-1272	0	0	0	0	0	0	0	0	0	0	0	0	0	0	0	0	0	0	0	0	0	0	0	0	0	0
hsa-miR-1273a	0	0	0	0	0	0	0	0	0	0	0	0	0	0	0	0	0	0	0	0	0	0	0	0	0	0
hsa-miR-1273c	0	0	0	0	0	1	0	0	0	0	0	1	0	0	0	0	0	0	0	0	0	0	0	1	0	0
hsa-miR-1273d	0	0	0	0	0	0	0	0	0	0	0	0	1	2	0	0	0	0	0	3	1	0	0	0	0	0
hsa-miR-1273e	0	0	0	0	0	0	0	0	0	0	0	0	0	0	0	0	0	0	0	1	0	0	0	0	0	0
hsa-miR-1273f	0	0	0	0	0	0	0	0	0	0	0	0	2	0	0	0	0	0	0	0	0	0	0	0	0	0
hsa-miR-1273g-3p	3	0	0	0	0	0	0	1	0	1	0	0	0	3	1	0	0	0	0	0	1	1	0	0	0	1
hsa-miR-1273g-5p	0	0	0	0	0	0	0	0	0	0	0	0	0	0	0	0	0	0	0	0	0	0	0	0	0	0
hsa-miR-1273h-3p	1	0	1	0	0	0	0	0	0	1	1	0	0	0	0	0	0	1	2	0	0	1	1	3	1	3
hsa-miR-1273h-5p	0	0	2	0	0	0	0	0	0	0	1	0	0	1	0	0	0	0	0	0	0	3	1	0	1	0
hsa-miR-127-3p	9	39	69	6	143	96	10	61	62	36	51	113	49	179	95	69	38	86	7	2	82	99	250	145	156	165
hsa-miR-1275	0	0	0	0	0	0	0	0	0	0	0	0	0	1	0	0	0	0	0	0	0	0	0	0	0	0
hsa-miR-127-5p	0	2	7	0	15	10	1	0	4	1	1	6	2	14	6	2	1	13	2	1	2	5	20	4	9	5
hsa-miR-1276	0	0	0	0	0	0	0	0	0	0	0	0	0	0	0	0	0	1	1	0	0	0	0	0	0	0
hsa-miR-1277-3p	6	4	11	2	3	16	3	0	0	0	1	2	1	16	2	0	1	6	1	0	1	4	3	0	0	0
hsa-miR-1277-5p	35	44	84	23	33	67	12	1	0	1	27	20	2	104	18	17	6	50	10	15	32	33	44	0	0	1
hsa-miR-1278	0	0	0	0	0	1	0	1	4	2	0	0	0	0	0	0	0	0	0	0	1	0	0	0	0	0
hsa-miR-1279	0	0	0	0	0	0	0	0	0	0	0	0	0	0	0	0	0	0	0	0	0	0	0	0	0	0
hsa-miR-1281	0	0	0	0	0	0	0	0	0	0	0	0	0	0	0	0	0	0	0	0	0	0	0	0	0	0
hsa-miR-128-1-5p	0	0	0	0	0	0	0	0	1	1	0	1	0	1	0	0	0	0	0	0	0	1	1	0	1	0
hsa-miR-1282	0	0	0	0	0	0	0	0	0	0	0	0	0	0	0	0	0	0	0	0	0	0	0	0	0	0
hsa-miR-128-2-5p	0	0	0	0	0	0	0	0	0	0	0	0	0	0	0	0	0	0	0	0	0	0	0	0	0	0
hsa-miR-1283	0	2	3	2	1	3	0	0	0	1	1	0	2	5	0	0	2	3	0	1	0	0	3	0	0	0
hsa-miR-128-3p	7	6	58	4	19	90	3	38	31	44	19	21	1	91	14	27	12	47	9	3	27	38	15	23	29	23
hsa-miR-1284	0	0	1	0	0	2	0	0	0	0	0	0	0	0	0	0	0	0	1	0	0	0	0	0	0	0
hsa-miR-1285-3p	1	3	6	2	2	21	1	4	1	3	1	4	4	5	11	4	2	7	4	2	9	6	6	2	0	3
hsa-miR-1285-5p	0	1	0	0	0	1	0	0	0	0	2	1	0	2	1	0	0	3	1	0	0	0	1	0	0	0
hsa-miR-1286	0	0	0	0	0	0	0	0	0	0	0	0	0	0	0	0	0	0	0	0	0	0	0	0	0	0
hsa-miR-1287-3p	0	0	0	0	1	0	1	0	0	0	0	1	0	0	0	0	0	0	0	0	0	1	1	0	0	0
hsa-miR-1287-5p	1	2	12	0	13	16	0	7	9	6	1	11	3	19	9	1	1	12	0	1	7	12	15	2	2	1
hsa-miR-1288-3p	0	0	1	0	0	0	0	0	0	0	0	0	0	1	0	0	0	0	0	0	0	1	0	0	0	0
hsa-miR-1288-5p	0	0	0	0	0	0	0	0	0	0	0	0	0	0	0	0	0	0	0	0	0	0	0	0	0	0
hsa-miR-1289	1	0	0	0	0	0	0	0	1	0	0	0	1	0	0	0	0	0	0	0	0	1	0	0	0	0
hsa-miR-1290	0	0	0	0	0	0	0	0	0	0	0	0	0	0	0	0	0	0	0	0	0	3	0	0	0	0
hsa-miR-1291	0	0	3	0	1	0	0	0	1	7	2	3	0	3	0	0	0	1	0	0	2	2	1	1	2	5
hsa-miR-129-1-3p	0	0	0	0	0	1	0	0	0	0	0	0	0	0	0	0	0	0	0	0	0	0	0	0	0	0
hsa-miR-129-2-3p	0	0	0	0	0	1	0	0	1	1	0	1	0	3	0	0	0	0	0	0	0	0	0	0	0	0
hsa-miR-1292-3p	0	0	0	0	0	0	0	0	0	0	0	0	0	0	0	0	0	0	0	0	0	0	0	0	0	0
hsa-miR-1292-5p	1	0	4	2	1	8	0	0	0	2	1	0	3	6	6	0	1	3	2	0	4	6	2	0	1	0
hsa-miR-1293	0	0	0	0	0	0	0	0	0	0	0	0	0	2	0	0	0	0	0	0	0	0	0	0	0	0
hsa-miR-1294	3	0	2	1	2	5	0	3	0	3	1	1	2	1	1	1	0	1	0	0	4	0	4	2	2	3
hsa-miR-1295a	0	0	2	1	2	0	0	1	0	0	0	0	0	2	1	0	0	0	0	1	0	0	0	0	0	0
hsa-miR-1295b-3p	0	0	0	0	0	0	0	0	0	0	0	0	0	0	0	0	0	0	0	0	0	0	0	0	0	0
hsa-miR-1295b-5p	0	0	0	0	0	0	0	0	0	0	0	0	0	0	0	0	0	0	0	0	0	0	0	0	0	0
hsa-miR-129-5p	0	0	0	0	2	6	0	0	1	1	0	2	0	2	0	1	0	1	0	0	0	1	0	0	0	0
hsa-miR-1296-3p	0	0	1	0	0	1	0	0	0	0	0	0	0	0	0	0	0	0	0	0	0	0	0	0	0	0
hsa-miR-1296-5p	4	5	21	1	1	27	1	0	4	3	3	4	2	14	12	0	1	5	4	0	5	17	8	1	5	3
hsa-miR-1297	0	0	0	0	0	0	0	0	0	0	0	0	0	0	0	0	0	0	0	0	0	0	0	0	0	0
hsa-miR-1298-3p	0	0	0	0	0	0	0	0	0	0	0	0	0	0	0	0	0	0	0	0	0	0	0	0	0	0
hsa-miR-1298-5p	0	0	0	0	6	1	0	0	1	0	0	0	0	0	0	0	0	0	0	0	0	1	0	0	0	0
hsa-miR-1299	3	3	27	1	4	14	0	0	0	16	3	0	54	3	4	0	3	8	0	0	2	9	5	1	5	13
hsa-miR-1301-3p	2	2	18	0	10	11	1	5	1	2	9	9	8	51	9	5	3	15	4	1	3	10	9	4	11	3
hsa-miR-1301-5p	0	0	0	0	0	0	0	0	0	0	0	0	0	0	0	0	0	0	0	0	0	0	0	0	0	0
hsa-miR-1302	0	0	0	0	0	0	0	0	0	0	0	0	0	0	0	0	0	0	0	0	0	0	0	0	0	0
hsa-miR-1303	0	0	1	0	0	3	0	0	0	1	0	0	0	5	0	0	0	2	1	0	0	1	0	0	0	0
hsa-miR-1304-3p	0	0	0	0	0	0	0	0	0	0	0	0	0	0	0	0	0	0	0	0	0	0	0	0	0	0
hsa-miR-1304-5p	2	1	0	0	0	2	0	0	0	0	1	0	0	0	0	1	0	1	0	0	1	0	0	0	0	0
hsa-miR-1305	1	1	0	0	2	0	0	0	0	0	0	0	0	1	0	2	0	0	0	0	0	0	2	0	0	0
hsa-miR-1306-3p	2	0	1	0	1	1	0	0	1	0	1	0	0	1	0	0	0	0	2	0	0	1	0	1	0	0
hsa-miR-1306-5p	3	1	7	3	2	6	1	1	0	1	2	5	3	16	7	2	1	5	3	0	2	1	1	1	0	1
hsa-miR-1307-3p	16	16	48	8	49	84	3	30	13	45	10	60	75	218	70	27	15	81	22	4	28	58	89	43	77	69
hsa-miR-1307-5p	53	56	262	41	97	267	9	4	7	5	41	34	63	355	312	86	35	330	38	25	66	224	97	32	11	11
hsa-miR-130a-3p	620	509	2994	460	1692	1814	205	67	73	73	361	1108	357	1508	2125	687	537	3416	827	219	1266	5242	1272	97	108	98
hsa-miR-130a-5p	0	0	0	0	0	0	0	0	0	0	0	0	0	0	0	0	0	0	0	0	0	0	0	0	0	0
hsa-miR-130b-3p	16	6	80	12	49	61	3	3	3	4	26	36	18	40	133	29	23	113	62	14	32	101	67	14	12	14
hsa-miR-130b-5p	2	2	4	2	2	7	0	4	2	0	8	4	0	51	3	3	1	12	2	2	0	0	6	0	3	3
hsa-miR-1321	0	0	0	0	0	0	0	0	0	0	0	0	0	0	0	0	0	0	0	0	0	0	0	0	0	0
hsa-miR-1322	0	0	0	0	0	0	0	0	1	0	0	0	0	0	1	1	0	1	0	0	0	0	0	0	0	0
hsa-miR-1323	0	0	0	0	0	0	0	0	0	0	0	0	0	0	0	0	0	0	0	0	1	1	0	0	0	0
hsa-miR-132-3p	19	14	25	8	22	45	11	14	13	24	40	31	7	488	77	31	16	38	39	11	27	49	84	14	48	30
hsa-miR-1324	0	0	0	0	0	0	0	0	0	0	0	0	0	0	0	0	0	0	0	0	0	0	0	0	0	0
hsa-miR-132-5p	1	0	2	0	4	1	0	6	5	3	0	1	0	15	6	2	0	1	1	0	1	3	3	3	9	4
hsa-miR-133a-3p	68	36	232	15	79	264	123	16	27	38	25	55	39	112	102	62	57	241	29	3	141	250	61	28	8	16
hsa-miR-133a-5p	1	2	5	1	2	2	2	0	2	0	0	0	0	0	0	1	1	1	1	1	3	5	0	0	1	0
hsa-miR-133b	12	6	33	4	7	33	13	1	5	3	3	5	8	12	34	19	6	44	7	0	28	82	15	15	2	5
hsa-miR-1343-3p	0	0	0	0	0	0	0	1	2	0	1	0	2	4	2	0	0	0	0	1	0	0	0	1	1	1
hsa-miR-1343-5p	0	0	0	0	0	0	0	0	0	0	0	0	0	0	0	0	0	0	0	0	0	0	0	0	0	0
hsa-miR-134-3p	0	0	0	1	0	1	0	0	0	0	0	0	0	0	0	0	0	0	0	0	0	0	0	0	0	0
hsa-miR-134-5p	1	3	4	0	13	11	0	4	5	4	7	4	2	8	20	3	2	14	2	1	3	13	9	40	18	58
hsa-miR-135a-3p	0	0	0	0	0	0	0	0	0	0	0	0	0	0	0	0	0	0	0	0	0	0	0	0	0	0
hsa-miR-135a-5p	33	53	60	21	81	593	17	3	3	13	34	203	21	32	48	29	40	423	35	10	54	114	25	1	1	1
hsa-miR-135b-3p	0	0	0	0	2	1	0	0	0	0	0	0	0	5	3	0	0	1	0	1	0	0	1	0	0	0
hsa-miR-135b-5p	53	108	51	62	90	224	17	11	2	13	73	99	8	205	75	71	39	197	38	5	59	62	40	3	0	2
hsa-miR-136-3p	6	7	33	2	28	58	1	9	12	2	23	15	4	51	24	18	15	48	2	0	18	70	28	5	4	6
hsa-miR-136-5p	5	11	34	1	19	44	4	0	1	2	23	3	4	22	25	7	7	28	2	0	13	12	17	12	2	3
hsa-miR-137	0	0	1	0	1	8	1	0	0	0	1	0	0	1	1	2	0	2	1	0	3	0	4	0	0	0
hsa-miR-138-1-3p	0	0	6	1	3	10	0	0	0	0	0	0	0	15	0	0	0	0	0	0	1	4	0	0	1	0
hsa-miR-138-2-3p	0	0	0	0	0	0	0	0	0	0	0	0	0	0	0	0	0	0	0	0	0	0	0	0	0	0
hsa-miR-138-5p	68	37	376	68	298	1067	10	5	6	43	12	74	118	326	62	28	20	375	44	13	82	292	47	10	2	8
hsa-miR-139-3p	2	1	9	1	12	15	4	2	1	4	2	12	6	55	8	5	1	7	0	0	9	16	14	6	2	4
hsa-miR-139-5p	80	75	242	25	158	161	12	114	134	46	41	155	5	250	112	73	53	194	22	5	124	235	89	12	20	26
hsa-miR-1-3p	419	225	963	121	730	1123	718	961	1143	69	219	734	64	1048	780	442	320	1547	263	59	751	1932	480	38	133	49
hsa-miR-140-3p	628	516	3775	297	2487	3105	191	1582	1266	2869	1010	2760	626	2039	1259	686	534	2017	533	372	1679	4117	2000	2916	1900	1991
hsa-miR-140-5p	356	312	1057	205	446	725	72	30	35	57	400	350	45	895	385	264	255	771	128	44	338	695	381	7	10	6
hsa-miR-141-3p	2241	1978	7932	1240	4427	5220	427	154	223	129	908	2219	591	975	2416	870	1720	8263	2032	540	1697	3986	2187	49	39	36
hsa-miR-141-5p	3	4	14	9	12	17	3	3	4	4	8	15	2	11	11	7	3	19	1	0	10	8	4	2	0	2
hsa-miR-142-3p	3256	2927	18251	2071	3213	11148	760	35	19	128	9331	2429	314	2766	2641	1541	709	4892	1918	1868	2210	1343	4983	34	62	44
hsa-miR-142-5p	1779	1467	8202	1021	1884	4363	498	1156	641	598	3353	1390	218	613	1934	813	593	2620	1688	1049	1724	1964	2502	164	279	145
hsa-miR-143-3p	29467	26821	115955	13247	137271	49250	6305	27503	40592	12778	20813	129023	24653	72735	84990	31843	24957	70273	13924	4288	68190	155851	125593	39974	34841	23816
hsa-miR-143-5p	30	66	252	21	75	190	15	139	240	90	52	60	22	584	96	45	47	126	14	13	31	93	44	101	100	129
hsa-miR-144-3p	4884	3223	32183	3348	2989	28761	1173	98	30	142	2247	1691	970	366	2102	1390	302	2770	1449	2689	5953	2091	3619	133	78	42
hsa-miR-144-5p	1967	984	7361	834	431	7530	274	476	58	157	1433	753	273	112	596	959	317	1234	862	717	2846	1183	1526	3	17	9
hsa-miR-145-3p	206	157	782	109	303	533	49	158	135	189	175	267	76	1043	247	169	235	518	131	43	299	858	178	91	52	59
hsa-miR-145-5p	2531	1937	9161	1410	4116	5562	606	621	476	1779	2151	3517	684	14540	2926	2346	3379	6434	1373	439	3299	9347	1857	880	386	496
hsa-miR-1468-3p	0	0	0	0	0	0	0	0	0	0	0	0	0	0	0	0	0	0	0	0	0	0	0	0	0	0
hsa-miR-1468-5p	0	0	2	0	3	1	0	0	0	1	0	4	0	4	2	0	0	1	1	0	4	2	2	0	0	0
hsa-miR-1469	0	0	0	0	0	0	0	0	0	0	0	0	0	0	0	0	0	0	0	0	0	0	0	0	0	0
hsa-miR-146a-3p	1	1	0	1	5	0	0	0	0	1	0	3	0	0	0	0	0	0	0	0	3	0	0	0	0	0
hsa-miR-146a-5p	637	568	1600	515	2006	2342	281	515	1505	2860	851	2018	501	1621	1476	577	472	1770	462	431	799	2542	793	2511	1675	1140
hsa-miR-146b-3p	29	10	7	11	25	21	2	55	11	33	12	40	15	31	14	9	13	29	7	4	22	34	35	11	60	42
hsa-miR-146b-5p	5281	3476	4108	2019	9001	9178	657	3733	1181	4998	4290	14719	2780	4958	12469	2894	1881	8435	2479	790	5404	7213	12092	5672	10859	5916
hsa-miR-1470	0	0	0	0	0	0	0	0	0	0	0	0	0	0	0	0	0	0	0	0	0	0	0	0	0	0
hsa-miR-1471	0	0	0	0	0	0	0	0	0	0	0	0	0	0	0	0	0	0	0	0	0	0	0	0	0	0
hsa-miR-147a	0	0	0	0	0	0	0	0	0	0	0	0	0	0	0	0	0	0	0	0	0	0	0	0	0	0
hsa-miR-147b	0	1	0	0	1	3	1	0	0	1	1	0	1	1	1	1	0	1	1	0	1	1	1	30	24	11
hsa-miR-148a-3p	2982	3641	7582	1229	15763	7064	1061	23399	31991	13648	5711	14339	2081	6755	8059	2299	2283	10311	2092	2314	11812	14996	10581	2035	4011	3795
hsa-miR-148a-5p	16	21	38	5	45	44	5	37	25	34	36	24	13	18	37	11	16	66	12	4	28	28	17	4	27	25
hsa-miR-148b-3p	947	914	3098	402	2704	2563	483	555	454	243	1404	3320	213	1207	1366	440	709	2754	763	761	2249	2696	1765	58	69	76
hsa-miR-148b-5p	16	6	27	7	8	16	2	17	5	20	5	10	2	13	5	5	4	20	4	2	6	9	5	1	1	3
hsa-miR-149-3p	0	0	0	0	0	0	0	0	0	0	0	0	0	2	0	0	0	0	0	0	0	0	0	0	0	0
hsa-miR-149-5p	8	6	48	7	33	42	0	6	23	22	11	10	3	60	37	18	14	21	7	2	14	23	9	27	24	16
hsa-miR-150-3p	1	1	1	2	2	4	0	0	1	0	1	1	0	8	2	1	1	1	0	0	1	2	1	1	2	1
hsa-miR-150-5p	481	367	1529	268	1459	1881	122	84	215	300	256	1466	149	2140	1694	473	282	2033	249	42	639	1201	1196	107	86	92
hsa-miR-151a-3p	144	85	469	86	477	510	32	584	651	874	65	464	239	634	330	117	92	459	102	17	228	444	416	1449	1168	1195
hsa-miR-151a-5p	457	226	1528	207	684	1205	111	151	229	162	193	931	151	2619	378	476	394	1098	271	70	706	1504	788	147	130	94
hsa-miR-151b	74	33	244	49	80	241	11	10	12	14	19	119	38	312	83	99	57	211	81	10	73	344	187	43	26	35
hsa-miR-152-3p	138	177	533	50	877	514	36	505	866	355	133	878	96	648	614	189	120	638	116	41	387	1173	585	350	444	475
hsa-miR-152-5p	0	0	0	1	1	0	0	0	0	0	0	0	0	1	0	0	0	1	0	0	0	0	1	0	0	1
hsa-miR-153-3p	7	10	62	9	23	26	6	0	0	0	8	6	0	14	11	3	6	16	4	1	10	16	15	0	0	0
hsa-miR-153-5p	0	0	2	0	1	2	0	0	0	0	1	1	0	0	1	0	0	1	0	1	0	1	0	0	0	0
hsa-miR-1537-3p	0	0	4	0	1	5	0	0	0	0	1	0	0	2	3	0	0	2	0	0	2	2	2	0	1	0
hsa-miR-1537-5p	0	1	1	0	0	0	0	0	0	0	0	0	0	0	2	0	1	1	1	0	1	1	0	0	0	0
hsa-miR-1538	0	0	0	0	0	0	0	0	0	0	0	0	0	0	0	0	0	0	0	0	0	0	0	0	0	0
hsa-miR-1539	0	0	0	0	0	0	0	0	0	0	0	0	0	0	0	0	0	0	0	0	0	0	0	0	0	0
hsa-miR-154-3p	0	2	4	1	1	8	0	0	2	0	5	2	0	16	5	5	3	9	1	0	2	3	8	0	1	0
hsa-miR-154-5p	0	3	4	0	0	6	0	1	2	2	5	1	1	7	2	4	1	5	0	1	2	3	4	0	2	0
hsa-miR-155-3p	0	0	0	0	0	0	0	0	0	0	0	0	0	1	0	0	0	0	0	0	0	0	0	0	0	0
hsa-miR-155-5p	315	381	491	217	626	513	37	72	69	100	263	867	81	825	810	357	196	889	234	73	431	701	940	19	76	33
hsa-miR-1587	0	0	0	0	0	0	0	0	0	0	0	0	0	0	0	0	0	0	0	0	0	0	0	0	0	0
hsa-miR-15a-3p	2	0	4	0	0	8	2	0	0	0	1	2	0	3	1	0	0	4	0	1	2	1	4	0	0	0
hsa-miR-15a-5p	1245	666	6483	633	1234	5822	222	100	79	85	1435	1713	308	2128	1295	1091	448	2326	1097	507	2178	4087	1776	27	41	19
hsa-miR-15b-3p	101	40	228	40	26	376	13	43	17	48	62	47	24	32	49	57	27	70	64	19	72	69	63	44	15	7
hsa-miR-15b-5p	1465	564	4351	656	544	4091	218	359	133	140	1511	1188	211	968	450	882	363	1457	861	480	1700	2299	766	44	41	19
hsa-miR-1-5p	2	0	1	0	0	3	2	0	0	0	0	0	0	0	0	2	0	1	0	0	2	2	1	0	0	0
hsa-miR-16-1-3p	0	0	4	0	1	10	1	0	0	0	1	0	0	4	0	1	1	4	0	0	3	2	1	0	1	1
hsa-miR-16-2-3p	57	13	150	23	16	224	6	46	24	64	19	10	15	35	21	20	11	38	27	16	14	26	20	23	17	9
hsa-miR-16-5p	25992	11507	63582	10924	13232	63825	3198	2354	1116	2404	23405	22615	3590	14885	9436	13167	7485	24978	13665	5374	30463	33141	20024	138	304	168
hsa-miR-17-3p	52	27	211	31	53	224	22	1	3	3	41	46	21	110	41	30	14	110	38	17	59	107	63	3	0	2
hsa-miR-17-5p	877	538	4514	447	934	5538	160	307	79	512	1091	1180	444	1565	1176	826	400	2159	950	404	1556	2071	1312	104	124	76
hsa-miR-181a-2-3p	13	21	42	7	138	37	4	24	59	17	13	109	18	48	22	14	9	49	10	5	47	65	63	16	19	16
hsa-miR-181a-3p	17	8	59	8	62	39	3	31	16	22	16	108	7	60	18	13	5	36	5	4	30	63	68	6	35	10
hsa-miR-181a-5p	3411	2157	11901	1933	8682	7234	1080	1132	1003	1654	2455	12545	2224	7582	2184	1192	1623	6644	1311	480	3777	8611	6358	360	778	537
hsa-miR-181b-2-3p	0	0	1	0	2	2	0	2	0	0	2	1	1	2	0	0	0	2	0	0	0	0	0	0	0	0
hsa-miR-181b-3p	2	1	1	1	5	3	0	2	5	0	1	9	1	3	2	1	0	2	0	1	0	2	1	2	0	1
hsa-miR-181b-5p	467	236	1031	337	832	1024	121	122	213	261	257	1113	233	1603	599	309	251	1201	325	110	467	1612	897	296	240	202
hsa-miR-181c-3p	5	3	11	1	16	11	1	6	8	4	4	6	4	8	5	1	2	6	0	2	7	10	5	2	1	6
hsa-miR-181c-5p	57	44	249	22	154	206	13	9	48	16	41	113	33	99	92	22	35	171	28	9	54	125	82	19	11	11
hsa-miR-181d-3p	0	0	0	0	0	0	0	0	0	0	0	0	0	0	0	0	0	0	0	0	0	0	0	0	0	0
hsa-miR-181d-5p	27	17	66	8	58	64	14	8	50	29	14	32	14	72	32	18	18	64	12	5	19	93	29	37	16	18
hsa-miR-182-3p	0	0	2	0	0	1	0	0	0	1	0	0	0	1	0	1	0	2	0	0	1	0	0	0	0	0
hsa-miR-1825	0	0	0	0	0	0	0	0	0	0	0	0	0	0	0	0	0	0	0	0	0	0	0	0	0	0
hsa-miR-182-5p	290	177	716	117	672	886	41	552	229	1214	298	788	301	230	393	199	55	390	167	101	788	523	823	731	429	257
hsa-miR-1827	0	0	0	0	0	0	0	0	0	0	0	0	0	0	0	0	0	0	0	0	0	0	0	0	0	0
hsa-miR-183-3p	2	0	0	1	1	2	0	0	0	0	0	0	0	0	0	1	0	0	0	0	0	0	1	0	0	0
hsa-miR-183-5p	138	85	273	47	265	339	17	281	186	268	161	347	85	169	159	91	30	180	77	37	344	218	275	169	128	92
hsa-miR-184	4	3	1	9	19	42	2	30	5	5	0	19	16	1	7	0	0	9	1	2	11	14	0	6	1	13
hsa-miR-185-3p	0	1	11	2	0	30	0	1	0	3	9	4	7	19	4	2	4	8	4	1	3	2	5	0	2	0
hsa-miR-185-5p	438	245	1969	261	691	4236	106	224	43	524	500	969	1210	676	647	409	152	803	410	269	1688	1063	983	661	253	300
hsa-miR-186-3p	2	0	8	0	2	3	0	0	1	4	1	3	1	8	2	3	1	2	1	0	2	3	2	1	0	0
hsa-miR-186-5p	666	378	2487	347	751	3317	129	168	143	1311	559	700	457	1606	1112	584	435	2008	526	109	785	1768	679	758	593	484
hsa-miR-187-3p	2	3	9	0	8	4	1	1	2	4	1	2	0	9	5	2	4	3	0	0	3	3	0	11	1	6
hsa-miR-187-5p	0	0	0	0	0	0	0	0	0	0	0	0	0	0	0	0	0	0	0	0	0	0	0	0	0	0
hsa-miR-188-3p	0	0	4	0	2	5	0	0	0	0	0	1	0	0	1	1	0	1	0	0	0	2	0	0	0	0
hsa-miR-188-5p	12	5	24	8	14	24	1	0	0	0	3	5	3	51	23	9	1	27	7	2	5	25	8	1	1	0
hsa-miR-18a-3p	2	0	4	1	1	13	1	1	0	10	1	3	6	7	5	3	1	4	2	0	2	3	2	5	2	1
hsa-miR-18a-5p	229	146	1429	116	180	1577	41	11	6	37	232	204	43	571	357	240	62	546	193	83	458	321	460	8	10	3
hsa-miR-18b-3p	0	0	0	0	0	2	0	0	0	0	0	0	0	0	0	0	0	0	0	0	0	0	0	0	0	0
hsa-miR-18b-5p	32	14	116	20	9	136	5	0	0	1	22	9	4	7	14	14	4	38	18	6	25	27	20	0	2	0
hsa-miR-1908-3p	0	0	0	0	0	0	0	0	0	0	0	0	0	0	0	0	0	0	0	0	0	0	0	0	0	0
hsa-miR-1908-5p	0	0	0	0	0	0	1	0	0	0	0	0	0	18	1	0	0	0	0	0	0	0	0	0	0	0
hsa-miR-1909-3p	0	0	0	0	0	0	0	0	0	0	0	0	0	0	0	0	0	0	0	0	0	0	0	0	0	0
hsa-miR-1909-5p	0	0	0	0	0	0	0	0	0	0	0	0	0	0	0	0	0	0	0	0	0	0	0	0	0	0
hsa-miR-190a-3p	0	1	15	0	4	7	0	0	1	0	2	4	0	3	4	3	2	10	0	1	10	14	5	0	0	1
hsa-miR-190a-5p	291	165	1026	128	180	1011	61	2	6	8	129	242	22	116	187	126	43	342	123	173	443	339	361	0	1	1
hsa-miR-190b	9	15	184	11	13	42	0	9	12	9	26	46	6	24	22	3	35	45	10	19	20	21	8	0	1	2
hsa-miR-1910-3p	0	0	0	0	0	0	0	0	0	0	0	0	0	1	0	0	0	0	0	0	0	0	0	0	0	0
hsa-miR-1910-5p	0	0	0	0	0	0	0	0	0	0	0	0	0	0	0	0	0	0	0	0	0	0	0	0	0	0
hsa-miR-1911-3p	0	0	0	0	0	0	0	0	0	0	0	0	0	0	0	0	0	0	0	0	0	0	0	0	0	0
hsa-miR-1911-5p	0	0	0	0	0	0	0	0	0	0	0	0	0	0	0	1	0	0	0	0	0	0	0	0	0	0
hsa-miR-1912	0	0	0	0	0	0	0	0	0	0	0	0	0	0	0	0	0	0	0	0	0	0	0	0	0	0
hsa-miR-1913	0	0	0	0	0	0	0	0	0	0	0	0	0	0	0	0	0	0	0	0	0	0	0	0	0	0
hsa-miR-191-3p	0	0	1	1	0	1	0	1	0	0	1	1	1	6	0	0	0	0	0	0	1	0	0	0	1	0
hsa-miR-1914-3p	0	0	0	0	0	0	0	0	0	0	0	0	0	0	1	0	0	0	0	0	0	0	0	0	0	0
hsa-miR-1914-5p	0	0	0	0	0	0	0	0	0	0	0	0	0	0	1	1	0	0	0	0	0	0	0	0	0	0
hsa-miR-1915-3p	0	0	0	0	0	0	0	0	0	0	0	0	0	1	0	0	0	0	0	0	0	0	0	0	0	0
hsa-miR-1915-5p	0	0	0	0	0	0	0	0	0	0	0	0	0	1	0	0	0	0	0	0	0	0	0	0	0	0
hsa-miR-191-5p	1103	540	3538	467	1350	3877	162	1353	306	1781	1497	1409	397	2852	1042	705	506	2351	674	259	1044	1855	1139	536	548	470
hsa-miR-192-3p	0	0	2	0	1	2	0	0	0	1	0	0	1	1	1	0	0	1	1	0	2	1	1	2	0	0
hsa-miR-192-5p	182	94	1268	73	175	869	58	220	152	388	166	200	89	151	292	141	183	1092	147	67	453	661	320	587	378	256
hsa-miR-193a-3p	20	28	319	20	82	272	21	0	2	7	31	29	29	320	140	21	23	144	11	17	59	210	64	25	10	20
hsa-miR-193a-5p	41	11	93	10	111	132	7	17	8	23	29	88	98	680	75	18	33	111	19	5	50	269	128	46	23	31
hsa-miR-193b-3p	22	14	179	14	48	130	13	6	8	58	30	52	66	196	170	46	52	163	37	12	49	124	41	32	41	31
hsa-miR-193b-5p	0	1	6	0	7	3	0	0	0	1	1	4	2	24	7	1	4	9	0	0	1	17	5	1	0	1
hsa-miR-194-3p	0	1	2	0	0	0	0	0	0	0	0	0	0	0	0	0	0	1	0	0	1	0	0	0	0	0
hsa-miR-194-5p	135	63	471	58	118	615	45	162	92	165	131	136	40	120	96	132	93	342	113	28	228	246	169	64	58	35
hsa-miR-195-3p	1	2	7	2	5	3	0	12	8	10	1	2	3	17	5	4	2	4	1	0	1	11	1	2	1	2
hsa-miR-195-5p	1614	1200	5039	691	6155	2616	485	340	714	122	981	4781	188	5524	2175	1450	1699	5618	1067	322	3327	11507	2977	29	44	35
hsa-miR-196a-3p	0	0	0	0	0	0	0	0	0	0	0	0	0	0	0	0	0	0	0	0	0	0	0	0	0	0
hsa-miR-196a-5p	0	1	2	0	0	1	1	0	0	0	0	5	1	1	2	0	0	1	3	1	2	2	2	1	0	0
hsa-miR-196b-3p	0	0	0	0	0	0	0	0	0	0	0	0	0	0	0	0	0	0	0	0	0	0	0	0	0	0
hsa-miR-196b-5p	13	12	22	3	2	46	0	1	0	1	26	5	2	2	9	9	2	17	6	5	13	11	8	0	0	1
hsa-miR-1972	0	0	0	0	0	0	0	0	0	1	0	0	0	0	0	0	0	0	0	0	0	0	0	0	0	0
hsa-miR-1973	2	0	1	0	0	5	0	0	0	0	0	0	0	0	0	0	1	1	0	0	0	0	5	0	0	0
hsa-miR-197-3p	50	59	292	21	261	252	20	18	68	156	247	189	102	373	268	37	61	188	70	26	91	101	159	123	63	102
hsa-miR-197-5p	0	0	1	0	0	1	0	0	0	0	0	0	1	1	0	0	0	2	0	0	0	1	0	0	0	0
hsa-miR-1976	0	0	0	0	0	0	0	0	0	0	0	0	0	1	0	0	0	0	0	0	0	0	0	0	0	0
hsa-miR-198	0	0	0	0	0	0	0	0	0	0	0	0	0	0	0	0	0	0	0	0	0	0	0	0	0	0
hsa-miR-199a-3p	1621	1981	7737	791	5269	4993	764	3315	5903	1925	1842	5687	387	13183	8653	4135	2933	11166	2367	1014	4488	13800	8420	940	1618	1160
hsa-miR-199a-5p	310	372	1755	137	902	1001	136	549	924	751	234	607	95	3492	1005	580	525	1869	290	58	842	2093	1030	359	455	321
hsa-miR-199b-3p	1621	1981	7737	791	5269	4993	764	3315	5903	1925	1842	5687	387	13183	8653	4135	2933	11166	2367	1014	4488	13800	8420	940	1618	1160
hsa-miR-199b-5p	157	330	838	33	432	625	77	901	1604	883	287	594	36	379	388	485	323	1230	94	47	383	1199	706	100	466	252
hsa-miR-19a-3p	268	226	1601	155	417	1909	74	4	4	31	469	407	73	875	828	319	124	1060	413	296	715	967	665	4	8	5
hsa-miR-19a-5p	0	0	1	0	0	4	0	0	0	0	0	0	0	0	1	0	0	2	0	0	1	0	3	0	0	0
hsa-miR-19b-1-5p	2	1	11	0	12	7	0	0	0	0	2	4	0	15	4	2	0	11	5	1	7	8	4	0	1	0
hsa-miR-19b-2-5p	0	0	0	0	0	0	0	0	0	0	0	0	0	0	0	0	0	0	0	0	0	2	2	0	0	0
hsa-miR-19b-3p	985	712	6955	561	1964	7987	249	83	51	523	1603	2272	613	3440	3071	1201	598	4329	1318	709	3119	4984	2358	87	197	142
hsa-miR-200a-3p	423	428	2012	269	1428	2152	65	318	886	418	316	838	123	816	876	420	521	2623	375	147	451	1513	473	233	192	242
hsa-miR-200a-5p	7	2	12	1	17	9	0	15	5	15	0	7	2	10	7	1	4	14	1	1	5	5	6	4	3	7
hsa-miR-200b-3p	525	469	2677	393	2262	2292	90	655	289	379	373	1697	329	1409	760	467	503	2151	334	202	768	1444	450	21	28	47
hsa-miR-200b-5p	3	3	24	1	18	28	4	4	4	2	3	11	5	38	15	6	3	21	4	0	14	13	3	0	0	0
hsa-miR-200c-3p	1494	869	4023	995	3632	4056	162	1135	526	770	754	4512	769	2895	1667	762	676	4555	829	268	1216	2889	1202	29	60	88
hsa-miR-200c-5p	1	0	1	0	3	1	1	0	0	1	1	1	0	3	1	0	0	0	0	0	0	1	0	0	0	0
hsa-miR-202-3p	0	0	0	0	0	0	0	0	0	0	0	0	0	0	0	0	0	0	0	0	1	0	1	0	0	0
hsa-miR-202-5p	2	6	9	0	10	33	0	3	22	1	2	1	0	4	17	9	4	21	3	3	17	17	11	3	0	0
hsa-miR-203a-3p	617	374	1613	321	2625	3036	67	228	357	265	198	1574	522	350	673	273	207	1994	432	95	568	1685	874	53	65	40
hsa-miR-203a-5p	1	1	8	0	7	4	0	0	0	0	1	3	1	1	0	2	1	9	1	0	2	0	2	0	0	1
hsa-miR-203b-3p	2	5	6	2	16	22	0	2	2	5	2	13	7	2	12	1	0	7	2	0	0	5	20	2	2	3
hsa-miR-203b-5p	0	0	0	1	0	0	0	0	0	0	0	0	0	0	0	0	0	0	0	0	0	0	0	0	0	0
hsa-miR-204-3p	0	0	1	2	0	1	0	0	0	0	0	0	0	1	0	0	0	0	0	0	0	1	1	0	0	0
hsa-miR-204-5p	4	6	10	1	6	46	0	0	3	2	1	3	2	49	2	2	7	23	1	1	5	8	6	2	2	1
hsa-miR-2052	0	0	0	0	0	0	0	0	0	0	0	0	0	0	0	0	0	0	0	0	0	0	0	0	0	0
hsa-miR-2053	0	0	0	0	0	0	0	0	0	0	0	0	0	0	0	0	0	0	0	0	0	0	0	0	0	0
hsa-miR-205-3p	0	0	2	0	0	2	0	0	0	0	2	0	2	8	0	0	1	1	0	0	0	3	0	0	0	0
hsa-miR-2054	0	0	0	0	0	0	0	0	0	0	0	0	0	0	0	0	0	0	0	0	0	0	0	0	0	0
hsa-miR-205-5p	40	134	855	31	186	766	6	20	46	68	91	69	18	1530	241	453	132	219	75	75	117	408	30	10	16	8
hsa-miR-206	25	2	2	0	10	43	146	0	2	0	2	1	7	0	10	12	0	64	12	1	86	52	11	4	3	4
hsa-miR-208a-3p	0	0	23	0	2	3	2	0	0	0	0	0	0	0	3	2	0	6	0	0	2	1	1	0	0	0
hsa-miR-208a-5p	0	0	1	0	0	0	0	0	0	0	0	0	0	0	0	0	0	0	0	0	0	0	0	0	0	0
hsa-miR-208b-3p	2	0	36	0	9	9	7	0	0	0	0	0	1	0	2	1	5	46	3	0	11	16	4	0	0	0
hsa-miR-208b-5p	0	0	0	0	0	0	0	0	0	0	0	0	0	0	0	0	0	0	0	0	0	0	0	0	0	0
hsa-miR-20a-3p	14	11	86	7	31	65	1	1	0	0	25	26	4	64	6	15	8	46	6	5	22	45	11	0	1	0
hsa-miR-20a-5p	1072	797	6328	612	1733	6855	207	231	77	423	1470	2394	264	2449	1914	1065	475	3229	1361	604	2593	3329	2289	12	39	16
hsa-miR-20b-3p	0	0	3	1	1	0	0	0	0	0	0	0	0	1	0	0	1	0	0	0	0	2	2	0	0	0
hsa-miR-20b-5p	72	60	361	45	30	462	15	41	3	63	120	60	36	15	63	81	28	112	95	23	112	68	77	10	15	5
hsa-miR-210-3p	14	13	128	9	104	178	2	33	10	43	10	63	45	224	206	31	8	136	25	2	131	102	51	135	54	100
hsa-miR-210-5p	2	1	0	1	2	2	0	2	0	1	1	1	0	12	1	0	0	0	0	0	0	1	0	1	2	6
hsa-miR-2110	12	4	53	6	29	56	0	4	3	10	8	17	24	95	14	5	6	43	9	5	18	47	17	9	5	9
hsa-miR-2113	0	0	0	0	0	0	0	0	0	0	0	0	0	0	0	0	0	0	0	0	0	0	0	0	0	0
hsa-miR-211-3p	0	0	0	0	0	0	0	0	0	0	0	0	0	0	0	0	0	0	0	0	0	0	0	0	0	0
hsa-miR-2114-3p	0	0	0	0	0	0	0	0	0	0	0	0	0	0	0	0	0	0	0	0	0	0	0	1	0	0
hsa-miR-2114-5p	0	0	1	0	2	9	0	0	0	0	1	0	0	3	0	0	0	3	0	0	1	0	0	0	0	0
hsa-miR-2115-3p	0	0	0	0	0	0	0	0	0	0	3	2	0	0	0	0	0	0	0	1	1	0	1	1	0	0
hsa-miR-2115-5p	0	0	2	0	0	0	0	0	0	1	1	0	0	0	0	0	0	0	1	0	1	0	0	1	2	2
hsa-miR-211-5p	1	0	0	0	0	0	1	0	0	0	0	0	1	0	1	0	2	0	0	0	0	0	0	0	0	0
hsa-miR-2116-3p	0	0	2	0	1	1	0	0	0	0	1	1	0	1	0	0	0	1	0	0	0	0	0	0	1	0
hsa-miR-2116-5p	0	0	0	0	0	1	0	0	0	0	0	0	0	3	0	1	0	2	0	0	0	0	0	0	1	0
hsa-miR-2117	0	0	0	0	0	0	0	0	0	0	0	0	0	0	0	0	0	0	0	0	0	0	0	0	0	0
hsa-miR-212-3p	1	1	2	1	2	3	0	0	0	1	3	1	0	12	17	3	2	8	3	0	1	1	10	3	2	2
hsa-miR-212-5p	0	0	1	0	0	1	0	0	0	0	1	1	0	10	2	1	0	1	0	0	0	1	4	0	2	2
hsa-miR-21-3p	10	29	63	13	119	64	1	11	7	29	28	47	22	333	243	53	14	129	54	20	35	110	375	63	85	32
hsa-miR-214-3p	207	183	503	97	323	414	45	117	326	98	81	301	56	2123	490	321	199	587	122	41	287	1074	520	76	148	105
hsa-miR-214-5p	11	6	49	4	32	32	1	20	32	41	9	19	2	87	35	24	10	34	10	0	13	40	38	21	19	40
hsa-miR-215-3p	0	0	0	0	0	0	0	0	0	0	0	0	0	0	0	0	0	0	0	0	0	0	0	0	0	0
hsa-miR-215-5p	2	3	10	0	9	22	0	5	12	0	2	20	1	52	8	2	0	17	1	1	9	8	36	4	11	2
hsa-miR-21-5p	21711	26876	57645	10185	30153	58690	2983	12550	13869	9997	31105	34134	5097	181578	81516	60288	16900	72327	20450	7535	29082	68526	136259	8572	26548	13010
hsa-miR-216a-3p	0	0	0	0	0	0	0	0	0	0	0	0	0	1	0	0	0	0	0	0	0	0	0	0	0	0
hsa-miR-216a-5p	1	1	2	2	0	2	0	1	0	0	2	2	0	2	5	0	0	3	4	0	2	4	1	0	0	0
hsa-miR-216b-3p	0	0	0	0	0	0	0	0	0	0	0	0	0	0	0	0	0	0	0	0	0	0	0	0	0	0
hsa-miR-216b-5p	0	0	1	0	0	2	0	0	0	0	0	0	0	1	0	0	0	1	4	0	0	1	1	0	0	0
hsa-miR-217	0	2	3	0	4	3	0	11	3	1	0	2	1	6	6	0	1	2	3	0	3	3	1	1	1	0
hsa-miR-218-1-3p	0	0	2	0	1	1	0	0	0	0	0	1	0	1	2	2	0	1	0	0	1	4	1	0	0	0
hsa-miR-218-2-3p	0	0	0	0	0	0	0	0	0	0	0	0	0	1	0	0	0	0	0	0	0	0	0	0	0	0
hsa-miR-218-5p	97	110	468	88	508	311	56	667	1751	911	35	416	59	539	182	88	168	409	58	11	187	379	272	604	464	284
hsa-miR-219a-1-3p	0	1	1	0	0	0	0	0	1	1	0	0	2	0	0	0	0	0	0	0	0	0	1	2	1	0
hsa-miR-219a-2-3p	0	0	0	0	0	4	0	0	2	0	0	1	0	0	0	0	0	1	0	0	2	0	0	0	0	0
hsa-miR-219a-5p	1	3	8	0	6	15	1	0	0	0	0	1	0	9	2	0	0	2	0	2	3	0	2	0	0	1
hsa-miR-219b-3p	0	0	1	0	0	0	0	0	0	1	0	0	0	0	1	0	0	0	0	0	0	0	0	0	0	0
hsa-miR-219b-5p	0	0	0	0	0	0	0	0	0	1	0	0	0	1	0	0	0	0	0	0	0	1	0	0	0	0
hsa-miR-221-3p	732	476	2809	510	1698	3533	203	493	801	872	570	1688	645	5515	2762	1116	807	4491	1402	302	1297	6864	3165	1059	880	641
hsa-miR-221-5p	27	27	102	19	103	90	5	90	143	53	32	109	4	233	56	46	23	107	47	13	29	180	160	5	45	13
hsa-miR-222-3p	1326	539	2662	969	1299	3977	244	157	208	414	585	1076	436	14464	2124	1170	944	4068	1597	266	931	4927	1973	420	288	296
hsa-miR-222-5p	2	5	8	1	2	3	0	0	0	0	2	3	0	65	1	0	1	3	2	0	2	2	2	0	1	0
hsa-miR-223-3p	241	428	3405	191	366	1370	51	72	116	541	7754	953	55	359	1303	393	398	3485	1204	762	779	604	1531	144	127	191
hsa-miR-223-5p	10	12	45	6	4	18	1	7	14	49	95	14	1	4	32	11	11	55	34	12	8	23	46	3	9	7
hsa-miR-22-3p	865	543	3079	540	1415	3028	208	1146	1039	2591	633	1464	659	10412	2385	1362	810	3546	794	203	1242	4598	1639	3582	2689	2847
hsa-miR-224-3p	8	1	24	2	25	32	0	3	15	2	7	10	3	24	10	3	2	32	3	0	10	33	5	1	0	0
hsa-miR-224-5p	22	12	65	12	38	86	6	39	39	35	9	43	8	324	21	32	28	100	12	2	36	128	34	16	9	11
hsa-miR-22-5p	39	45	117	33	47	219	8	9	14	27	31	78	8	433	102	86	34	217	59	11	57	191	151	39	23	19
hsa-miR-2276-3p	0	0	0	0	0	0	0	0	1	0	0	0	0	1	1	0	0	0	0	0	0	3	1	2	0	0
hsa-miR-2276-5p	0	0	0	0	0	0	0	0	0	0	0	0	0	0	0	0	0	0	1	0	0	0	0	0	0	0
hsa-miR-2277-3p	0	0	0	0	0	1	0	0	0	0	0	1	1	1	1	1	0	0	1	0	0	0	0	1	1	2
hsa-miR-2277-5p	0	0	2	1	0	0	0	2	0	1	0	0	1	3	2	0	0	2	1	1	1	1	0	1	1	0
hsa-miR-2278	1	0	0	0	0	0	0	0	0	0	0	0	0	0	0	0	0	0	0	0	0	0	0	0	0	0
hsa-miR-2355-3p	1	4	8	2	4	14	0	2	1	2	4	3	5	6	5	0	0	10	5	2	4	5	8	1	1	2
hsa-miR-2355-5p	0	1	7	0	1	3	0	0	0	2	2	4	0	0	1	2	1	3	2	0	0	5	4	0	0	1
hsa-miR-2392	0	0	0	0	0	0	0	0	0	0	0	0	0	0	0	0	0	0	0	0	0	0	0	0	0	0
hsa-miR-23a-3p	3011	2681	11118	1715	8299	8800	739	1621	2608	2240	2768	8883	846	13094	4760	2792	2334	9640	2117	1021	4429	17184	7095	1294	748	1033
hsa-miR-23a-5p	1	0	1	1	3	3	0	0	0	1	0	1	2	93	2	0	0	1	1	1	0	6	0	0	1	0
hsa-miR-23b-3p	1529	1280	5107	880	3476	3034	303	792	1038	534	835	3718	430	5935	1792	1092	1167	4294	1038	389	1672	6413	3507	462	335	285
hsa-miR-23b-5p	0	3	4	4	7	9	0	5	6	5	1	3	0	47	1	5	2	11	1	0	1	13	3	5	0	4
hsa-miR-23c	1	1	1	0	0	3	0	0	1	0	0	2	0	0	0	0	0	2	0	0	0	1	0	1	0	1
hsa-miR-24-1-5p	10	13	30	9	17	33	4	7	6	6	5	8	5	38	13	12	10	43	10	1	9	35	10	1	1	3
hsa-miR-24-2-5p	33	40	109	19	68	122	13	29	20	35	17	36	6	178	35	28	16	85	22	2	34	94	28	15	24	18
hsa-miR-24-3p	2815	2198	9598	1490	4362	12204	614	1150	1386	1312	1681	4717	658	12463	3416	3098	1461	7521	1613	455	1983	7953	3111	802	480	680
hsa-miR-2467-3p	0	0	0	0	0	0	0	0	0	0	0	0	0	0	0	0	0	0	0	0	0	0	0	0	0	0
hsa-miR-2467-5p	0	1	1	0	0	0	0	0	0	0	0	0	0	0	0	0	0	0	0	0	1	0	1	0	0	0
hsa-miR-25-3p	627	332	2415	333	1022	3400	96	1073	604	1649	754	1591	909	1898	838	556	278	1334	597	224	1958	1964	1801	473	447	406
hsa-miR-25-5p	0	0	0	1	1	6	0	0	0	1	0	3	0	10	1	0	1	0	0	0	1	1	2	1	2	0
hsa-miR-2681-3p	0	0	2	0	0	0	0	0	0	0	0	1	0	1	0	0	1	1	0	0	0	2	0	0	0	0
hsa-miR-2681-5p	0	0	0	0	0	0	0	0	0	0	0	0	0	0	0	0	0	0	0	0	1	2	0	0	0	0
hsa-miR-2682-3p	0	0	0	0	0	0	0	0	0	0	0	0	0	0	0	0	0	0	0	0	0	0	0	0	0	0
hsa-miR-2682-5p	0	0	0	0	0	0	0	0	1	0	0	0	0	0	0	0	0	0	0	0	0	0	0	1	0	0
hsa-miR-26a-1-3p	1	1	3	0	0	4	0	0	1	1	1	5	0	9	0	0	0	1	0	0	0	0	2	0	0	0
hsa-miR-26a-2-3p	6	1	12	2	6	13	1	2	20	8	2	6	2	42	6	1	2	15	5	0	5	7	9	10	5	4
hsa-miR-26a-5p	29222	19558	67222	13540	48355	48787	5471	31561	35120	29775	14156	63310	6168	57065	17435	15993	21269	65033	11921	4326	41414	114684	58558	2549	9591	3772
hsa-miR-26b-3p	11	6	19	4	14	13	3	2	9	4	10	10	0	42	8	5	1	16	3	0	4	11	10	4	3	0
hsa-miR-26b-5p	9256	6505	28788	4457	17737	20534	2566	4264	7270	3972	10347	26889	955	16731	9033	5439	6130	25715	7242	3035	17056	33039	16965	382	972	376
hsa-miR-27a-3p	732	602	3607	487	2168	2805	264	802	1424	442	679	1410	225	4181	1709	1002	613	3030	475	363	1312	4661	904	635	338	528
hsa-miR-27a-5p	1	4	8	2	6	17	1	2	1	13	15	12	3	92	6	2	2	8	1	3	2	10	9	3	5	4
hsa-miR-27b-3p	1684	1898	7578	936	5095	4589	562	4577	6656	1802	1495	4771	572	6902	3126	1626	2106	6596	911	621	4163	9974	2388	2350	1093	1689
hsa-miR-27b-5p	12	11	31	6	35	29	3	6	12	13	2	26	7	68	25	4	7	24	8	2	12	28	28	8	6	14
hsa-miR-28-3p	115	117	519	73	642	536	33	220	216	267	141	590	324	708	518	136	122	573	146	39	397	769	1014	594	519	536
hsa-miR-28-5p	100	70	391	33	182	477	32	48	41	40	75	232	35	591	170	148	64	459	54	12	152	430	183	7	17	16
hsa-miR-2861	0	0	0	0	0	0	0	0	0	0	0	0	0	0	0	0	0	0	0	0	0	0	0	0	0	0
hsa-miR-2909	0	0	0	0	0	0	0	0	0	0	0	0	0	0	0	0	0	0	0	0	0	0	0	0	0	0
hsa-miR-296-3p	0	0	0	0	0	1	0	0	0	0	0	0	0	6	3	2	0	0	0	0	0	1	0	0	1	2
hsa-miR-296-5p	3	4	16	2	8	86	0	0	0	0	4	12	4	40	47	6	10	30	10	5	14	56	9	0	0	0
hsa-miR-297	0	0	0	0	0	0	0	0	0	0	0	0	0	0	0	0	0	0	0	0	0	0	0	0	0	0
hsa-miR-298	0	0	0	0	0	0	0	0	0	0	0	0	0	0	0	0	0	0	0	0	0	0	0	0	0	0
hsa-miR-299-3p	1	1	1	0	6	0	0	0	0	0	2	0	0	8	2	1	1	1	1	0	3	5	1	1	0	0
hsa-miR-299-5p	1	2	2	1	0	2	0	0	0	0	1	1	0	6	6	2	0	2	0	0	4	2	3	0	0	0
hsa-miR-29a-3p	6419	5711	36569	3126	13985	30036	2151	1493	2134	2119	6657	15116	1836	19817	14055	8818	6465	36606	8210	2694	14010	46847	16728	788	715	531
hsa-miR-29a-5p	19	32	199	12	67	137	10	1	7	7	20	57	12	245	122	39	17	204	34	6	62	158	92	4	4	5
hsa-miR-29b-1-5p	1	4	9	3	5	5	1	0	0	0	0	7	1	140	2	4	3	12	3	1	3	8	2	3	1	2
hsa-miR-29b-2-5p	16	7	54	10	42	67	5	6	2	6	16	53	10	76	19	13	12	55	6	1	27	44	16	5	1	5
hsa-miR-29b-3p	4332	3717	18904	2102	7628	8950	1281	127	202	184	2198	3644	509	8065	3490	2370	2189	11008	1926	703	4245	8529	6171	136	102	52
hsa-miR-29c-3p	1139	1070	12579	577	4280	6798	436	61	185	139	1517	3019	456	3242	4732	1611	1388	9911	1707	834	5176	12981	5358	235	104	59
hsa-miR-29c-5p	55	25	171	28	97	249	11	18	28	76	42	50	44	128	87	39	36	151	20	7	66	156	71	49	27	19
hsa-miR-300	0	0	0	0	0	0	0	0	0	0	0	0	0	0	0	0	0	0	0	0	0	0	0	0	0	0
hsa-miR-301a-3p	29	25	266	14	96	155	8	0	0	0	29	60	5	126	49	26	7	92	9	11	57	82	80	0	1	0
hsa-miR-301a-5p	1	0	2	0	0	0	0	0	1	0	0	0	0	0	0	0	0	2	0	0	0	0	3	0	0	0
hsa-miR-301b-3p	4	4	13	0	8	4	0	0	0	0	6	4	0	5	11	0	1	14	1	0	3	3	2	0	0	0
hsa-miR-301b-5p	0	0	0	0	0	1	0	0	0	0	0	0	0	0	0	0	0	1	0	0	0	0	0	0	1	0
hsa-miR-302a-3p	0	0	0	0	0	0	0	0	0	0	0	0	0	0	0	0	0	0	0	0	0	0	0	0	0	0
hsa-miR-302a-5p	0	0	0	0	0	0	0	0	0	0	0	0	0	0	0	0	0	0	0	0	0	0	0	0	0	0
hsa-miR-302b-3p	0	0	0	0	0	0	0	0	0	0	0	0	0	0	0	0	0	0	0	0	0	0	0	0	0	0
hsa-miR-302b-5p	0	0	0	0	0	0	0	0	0	0	0	0	0	0	0	0	0	0	0	0	0	0	0	0	0	0
hsa-miR-302c-3p	0	0	0	0	0	0	0	0	0	0	0	0	0	0	0	0	0	0	0	0	0	0	0	0	0	0
hsa-miR-302c-5p	0	0	0	0	0	0	0	0	0	0	0	0	0	0	0	0	0	0	0	0	0	0	0	0	0	0
hsa-miR-302d-3p	0	0	0	0	0	0	0	0	0	0	0	0	0	0	0	0	0	1	0	0	0	0	0	0	0	0
hsa-miR-302d-5p	0	0	0	0	0	0	0	0	0	0	0	0	0	0	0	0	0	0	0	0	0	0	0	0	0	0
hsa-miR-302e	0	0	0	0	0	0	0	0	0	0	0	0	0	0	0	0	0	0	0	0	0	0	0	0	0	0
hsa-miR-302f	0	0	0	0	0	0	0	0	0	0	0	0	0	0	0	0	0	0	0	0	0	0	0	0	0	0
hsa-miR-3064-3p	0	0	0	0	1	1	0	1	0	0	1	1	0	0	0	0	0	2	0	0	0	2	2	0	0	0
hsa-miR-3064-5p	1	0	1	0	0	1	0	0	0	1	0	0	0	1	0	0	0	0	0	0	0	1	0	1	1	2
hsa-miR-3065-3p	20	17	63	4	28	31	3	0	3	0	23	32	18	9	18	10	3	33	7	1	11	18	18	0	0	0
hsa-miR-3065-5p	53	39	201	28	99	218	13	13	8	9	37	66	48	55	63	26	25	106	49	11	76	97	97	7	3	5
hsa-miR-3074-3p	0	0	0	0	0	1	0	0	0	0	0	0	0	0	0	0	0	0	0	0	0	0	0	0	0	0
hsa-miR-3074-5p	3	0	0	0	0	1	0	1	0	1	0	0	0	1	0	0	0	0	1	0	0	0	0	0	2	1
hsa-miR-30a-3p	320	141	1221	155	1803	839	70	69	372	386	84	924	554	1180	331	77	112	550	62	38	438	1664	1672	542	120	366
hsa-miR-30a-5p	13429	8769	61407	5806	54945	34615	3270	4746	14954	6701	7237	43584	8130	27665	25194	3196	5120	30984	6485	3732	12462	33421	35849	4727	3805	3237
hsa-miR-30b-3p	5	3	7	1	5	11	0	2	2	1	1	6	1	20	2	0	0	10	2	0	5	5	0	0	0	1
hsa-miR-30b-5p	4655	2586	16935	2324	8501	12879	870	2547	2238	3870	2054	5939	789	4567	2549	2348	2818	13191	1838	529	4006	9974	4109	438	351	401
hsa-miR-30c-1-3p	3	0	4	1	4	3	0	1	0	0	0	4	2	12	0	0	0	2	1	1	2	0	3	0	0	0
hsa-miR-30c-2-3p	11	6	56	2	115	54	5	27	33	28	5	114	42	72	13	11	8	32	1	2	38	49	26	16	11	15
hsa-miR-30c-5p	2234	1256	7475	1112	2478	5817	468	1066	997	1148	1541	3122	318	5456	1317	1265	1454	4055	819	272	1568	3881	1464	128	150	196
hsa-miR-30d-3p	5	2	31	3	29	29	4	1	3	17	3	12	4	8	6	1	3	17	3	2	4	18	6	8	2	3
hsa-miR-30d-5p	8518	5189	24009	4534	17818	24448	1265	7282	6070	7263	4461	15350	2515	7654	5980	2457	2950	14867	3147	1189	4276	16567	5986	811	965	994
hsa-miR-30e-3p	99	73	425	64	675	282	21	45	108	84	162	480	95	354	118	64	49	268	36	31	369	541	710	41	29	42
hsa-miR-30e-5p	2665	2195	12226	1389	5005	10281	624	267	430	538	3309	3753	514	5014	4443	1248	792	6308	1666	1305	2960	4649	3426	151	198	125
hsa-miR-3115	0	0	0	0	0	0	0	0	0	0	0	0	0	0	1	0	0	0	0	0	0	1	0	0	0	0
hsa-miR-3116	0	0	0	0	0	0	0	0	0	0	0	0	0	0	0	0	0	0	0	0	0	0	0	0	0	0
hsa-miR-3117-3p	3	0	6	0	0	3	0	0	2	1	0	6	0	2	2	1	0	3	1	0	3	3	1	0	0	0
hsa-miR-3117-5p	0	0	0	0	0	0	0	0	0	0	0	1	0	0	0	0	0	0	0	0	0	0	0	0	0	0
hsa-miR-3118	0	0	0	0	0	0	0	0	0	0	0	0	0	0	0	0	0	0	0	0	0	0	0	0	0	0
hsa-miR-3119	0	0	0	0	0	0	0	0	0	0	0	0	0	0	0	0	0	0	0	0	0	0	0	0	0	0
hsa-miR-3120-3p	0	0	0	0	0	0	0	0	0	0	0	0	0	0	0	0	0	0	0	0	0	0	1	0	0	0
hsa-miR-3120-5p	0	0	0	0	0	0	0	0	0	0	0	0	0	0	0	0	0	0	0	0	0	0	0	0	0	0
hsa-miR-3121-3p	0	0	0	0	1	0	0	0	0	0	0	0	0	1	0	0	0	0	0	0	0	0	0	0	0	0
hsa-miR-3121-5p	0	0	0	0	0	0	0	0	0	0	0	0	0	0	0	0	0	0	0	0	0	0	0	0	0	0
hsa-miR-3122	0	0	0	0	0	0	0	0	0	0	0	0	0	0	0	0	0	0	0	0	0	0	0	0	0	0
hsa-miR-3123	0	0	0	0	0	0	0	0	0	0	0	0	0	0	0	0	0	0	0	0	0	0	0	0	0	0
hsa-miR-3124-3p	0	0	0	0	0	1	0	0	0	0	0	0	0	0	0	0	0	0	0	0	0	0	0	0	0	0
hsa-miR-3124-5p	0	0	0	0	0	1	0	0	0	0	0	0	0	0	0	0	0	0	0	0	1	0	0	0	0	0
hsa-miR-3125	0	0	0	0	0	0	0	0	0	0	0	0	0	0	0	0	0	0	0	0	0	0	0	0	0	0
hsa-miR-3126-3p	0	0	0	0	0	0	0	0	0	0	0	1	0	0	0	0	0	0	0	0	0	1	0	0	0	0
hsa-miR-3126-5p	0	0	0	0	0	0	0	0	0	0	0	0	0	1	0	0	0	1	0	0	0	0	0	0	0	0
hsa-miR-3127-3p	0	0	0	0	0	0	0	0	0	0	0	0	0	0	0	0	0	0	0	0	0	1	0	0	0	0
hsa-miR-3127-5p	0	0	0	0	2	1	0	0	1	0	0	0	1	0	0	0	0	0	0	0	0	0	1	0	0	1
hsa-miR-3128	0	0	1	0	0	0	0	0	0	1	0	2	0	0	0	0	0	0	1	0	0	0	1	0	0	0
hsa-miR-3129-3p	1	0	1	0	1	0	0	0	0	0	0	0	0	0	1	0	0	1	0	0	0	1	0	0	0	0
hsa-miR-3129-5p	0	0	0	0	0	0	0	0	0	0	1	0	0	0	0	0	1	0	0	0	1	1	1	0	0	0
hsa-miR-3130-3p	0	0	0	0	0	0	0	0	0	0	0	0	0	0	0	0	1	0	0	0	0	0	0	0	0	0
hsa-miR-3130-5p	0	1	1	0	0	1	0	0	0	0	0	2	0	1	0	0	0	0	0	0	0	0	0	0	0	0
hsa-miR-3131	0	0	0	0	0	0	0	0	0	1	0	0	0	0	0	0	0	0	0	0	0	1	0	1	0	0
hsa-miR-3132	0	0	0	0	0	0	0	0	0	0	0	0	0	0	0	0	0	0	0	0	0	0	0	0	0	0
hsa-miR-3133	0	0	1	0	0	1	0	0	0	2	0	2	0	0	0	0	0	2	0	0	0	2	2	1	0	1
hsa-miR-3134	0	0	0	0	0	0	0	0	0	0	0	0	0	0	0	0	0	1	0	0	0	0	0	0	0	0
hsa-miR-3135a	1	0	0	0	0	0	0	0	0	0	0	0	0	0	0	0	0	0	0	0	0	0	0	0	0	2
hsa-miR-3135b	0	0	0	0	0	0	0	0	0	0	0	0	0	0	0	0	0	0	0	0	0	0	0	0	0	0
hsa-miR-3136-3p	0	0	0	0	0	0	0	0	0	0	0	0	0	0	0	0	0	0	0	0	0	0	0	0	0	0
hsa-miR-3136-5p	0	0	0	0	0	1	0	0	0	0	0	0	0	1	0	0	0	0	0	1	1	0	0	0	0	0
hsa-miR-3137	1	0	0	0	0	0	0	0	0	0	0	0	0	1	0	0	0	0	0	0	0	0	0	0	0	0
hsa-miR-3138	0	0	0	0	0	0	0	0	0	0	0	0	0	0	0	0	0	0	0	0	0	0	0	0	2	0
hsa-miR-3139	0	0	0	0	0	0	1	0	0	0	0	0	0	0	0	0	0	1	0	0	0	0	0	0	0	0
hsa-miR-31-3p	0	0	12	0	3	23	2	0	2	0	2	2	0	35	5	6	1	3	1	0	2	4	3	0	0	0
hsa-miR-3140-3p	0	0	1	0	0	0	0	1	0	0	1	0	0	1	0	0	1	0	0	0	0	0	1	0	0	0
hsa-miR-3140-5p	0	0	0	0	0	0	0	0	0	0	0	0	0	0	0	0	1	0	0	0	0	0	0	0	0	0
hsa-miR-3141	0	0	0	0	0	0	0	0	0	0	0	0	0	0	0	0	0	0	0	0	0	0	0	0	0	0
hsa-miR-3142	0	0	0	0	0	0	0	0	0	0	0	0	0	0	0	0	0	0	0	0	0	0	0	0	0	0
hsa-miR-3143	2	2	1	0	0	5	0	0	0	0	1	0	0	0	0	0	0	2	2	0	1	2	1	0	0	0
hsa-miR-3144-3p	0	0	1	0	0	1	0	0	0	0	0	0	0	0	0	0	0	0	1	0	0	2	0	1	0	0
hsa-miR-3144-5p	0	0	0	0	0	0	0	0	0	0	0	0	0	0	0	0	0	0	0	0	0	0	0	0	0	0
hsa-miR-3145-3p	0	0	0	0	2	0	0	0	0	0	0	0	0	0	0	0	0	0	0	0	2	1	0	0	0	0
hsa-miR-3145-5p	0	0	1	0	0	1	0	0	0	0	0	0	0	1	0	0	0	1	0	0	0	0	0	0	0	0
hsa-miR-3146	0	0	0	0	1	0	0	0	0	0	1	0	0	0	0	0	1	0	0	0	0	0	3	0	0	0
hsa-miR-3147	0	0	0	0	0	0	0	0	0	0	0	0	0	0	0	0	0	0	0	0	0	0	0	0	0	0
hsa-miR-3148	0	0	0	0	0	0	0	0	0	0	0	0	0	0	0	0	0	0	0	0	0	0	0	0	0	0
hsa-miR-3149	0	0	0	0	0	0	0	0	0	0	0	0	0	0	0	0	1	0	0	0	0	0	0	0	0	0
hsa-miR-3150a-3p	0	0	1	0	0	0	0	0	0	0	0	0	0	0	0	0	0	0	1	0	0	0	0	0	0	0
hsa-miR-3150a-5p	0	0	0	0	0	0	0	0	0	0	0	0	0	0	0	0	0	0	0	0	0	0	0	0	0	0
hsa-miR-3150b-3p	0	0	0	0	0	1	0	0	0	0	1	0	0	0	0	0	0	0	2	0	0	0	0	3	2	0
hsa-miR-3150b-5p	0	0	0	0	0	0	0	0	0	0	0	0	0	0	0	0	0	0	0	0	0	0	0	0	0	0
hsa-miR-3151-3p	0	0	0	0	0	0	0	0	0	0	0	0	0	0	0	0	0	0	0	0	0	0	0	0	0	0
hsa-miR-3151-5p	0	0	0	0	0	0	0	0	0	0	0	0	0	6	0	0	0	0	0	0	0	0	0	0	0	0
hsa-miR-3152-3p	0	0	0	0	0	0	0	0	0	0	0	0	0	0	0	0	0	0	0	0	0	0	0	0	0	0
hsa-miR-3152-5p	0	0	0	0	0	0	0	0	0	0	0	0	0	0	0	0	0	1	0	0	0	0	0	0	0	0
hsa-miR-3153	0	0	0	0	0	0	0	0	0	0	0	0	0	0	0	0	0	0	0	0	0	0	0	0	0	0
hsa-miR-3154	0	0	1	0	0	0	0	0	0	0	0	0	2	1	1	0	0	1	1	0	0	1	0	1	0	0
hsa-miR-3155a	0	0	0	0	0	0	0	0	0	0	0	0	0	0	0	0	0	0	1	0	0	0	0	0	0	0
hsa-miR-3155b	0	0	0	0	0	0	0	0	0	0	0	0	0	0	0	0	0	0	0	0	0	0	0	0	0	0
hsa-miR-3156-3p	0	0	0	0	0	0	0	0	0	0	0	0	0	0	0	0	0	0	0	0	0	0	0	0	0	0
hsa-miR-3156-5p	0	0	0	0	0	0	0	0	0	0	0	0	0	0	0	0	0	0	0	0	0	0	0	0	0	0
hsa-miR-3157-3p	0	0	1	0	0	0	0	0	0	2	0	0	0	0	0	0	0	0	0	0	0	0	0	0	0	0
hsa-miR-3157-5p	0	0	1	0	1	1	0	0	0	0	0	0	0	2	1	0	0	1	1	0	1	1	0	0	0	0
hsa-miR-3158-3p	2	3	3	0	0	12	0	12	1	49	0	2	0	0	0	1	2	1	0	1	1	2	0	11	10	20
hsa-miR-3158-5p	0	0	0	0	0	1	0	0	0	0	0	0	0	0	0	1	0	0	0	0	0	0	0	0	0	0
hsa-miR-3159	0	0	0	0	0	0	0	0	0	0	0	0	0	0	0	0	0	0	0	0	0	0	0	0	0	0
hsa-miR-31-5p	13	18	110	20	69	166	3	2	4	7	22	39	5	847	68	68	17	53	18	9	23	83	12	2	1	1
hsa-miR-3160-3p	0	0	0	0	0	0	0	0	0	0	0	0	0	0	0	0	0	0	1	0	0	0	0	0	0	0
hsa-miR-3160-5p	0	0	0	0	0	0	0	0	0	0	0	0	0	0	0	0	0	0	0	0	0	0	0	0	0	0
hsa-miR-3161	0	0	0	0	0	0	0	0	0	0	0	0	0	0	0	0	0	0	0	0	0	0	0	0	0	0
hsa-miR-3162-3p	0	0	0	0	0	0	0	0	0	0	0	0	0	0	0	0	0	0	0	0	0	0	0	0	0	0
hsa-miR-3162-5p	0	0	0	0	0	0	0	0	0	0	0	0	0	0	0	0	0	0	0	0	0	0	0	0	0	0
hsa-miR-3163	0	0	1	0	0	0	0	0	0	0	0	0	0	0	0	0	0	0	0	0	0	1	0	0	0	0
hsa-miR-3164	0	0	0	0	0	1	0	0	0	0	0	0	0	0	1	0	0	0	0	0	0	0	0	0	0	0
hsa-miR-3165	0	0	0	0	0	0	0	0	0	0	0	0	0	0	0	0	0	0	0	0	0	0	0	0	0	0
hsa-miR-3166	0	0	0	0	0	0	0	0	0	0	0	0	0	0	0	0	0	0	0	0	0	0	0	0	0	0
hsa-miR-3167	0	0	0	0	0	0	0	0	0	0	0	0	0	0	0	0	0	0	0	0	0	0	0	0	0	0
hsa-miR-3168	0	0	0	0	0	0	0	0	0	0	0	0	0	0	0	0	0	0	0	0	0	0	0	0	0	0
hsa-miR-3169	0	0	0	0	0	0	0	0	0	0	0	0	0	0	0	0	0	0	0	0	0	0	0	0	0	0
hsa-miR-3170	0	0	0	0	0	1	0	0	0	0	0	0	0	0	0	0	0	0	0	0	0	1	0	0	0	0
hsa-miR-3171	0	0	0	0	0	0	0	0	0	0	0	0	0	0	0	0	0	0	0	0	0	0	0	0	0	0
hsa-miR-3173-3p	0	0	0	0	0	0	0	0	0	0	0	0	0	1	0	0	0	0	0	0	0	0	0	0	0	0
hsa-miR-3173-5p	0	1	0	0	0	1	0	0	1	0	0	0	0	4	0	0	0	2	0	0	0	0	0	0	0	1
hsa-miR-3174	0	1	0	0	0	0	0	0	0	0	0	0	0	2	0	1	0	1	0	0	1	0	1	0	0	0
hsa-miR-3175	0	0	0	0	0	0	0	0	0	0	0	0	0	0	0	0	0	0	0	0	0	0	0	0	0	0
hsa-miR-3176	0	0	1	0	0	0	0	0	0	0	1	0	0	3	0	0	0	0	0	0	0	1	0	0	0	0
hsa-miR-3177-3p	0	0	1	0	1	0	1	0	0	0	0	0	0	1	1	0	0	1	0	0	0	0	0	0	0	0
hsa-miR-3177-5p	0	0	0	0	0	0	0	0	0	0	0	0	0	0	0	0	0	0	0	0	0	0	0	0	0	0
hsa-miR-3178	0	0	0	0	0	0	0	0	0	0	0	0	0	0	0	0	0	0	0	0	0	0	0	0	0	0
hsa-miR-3179	1	0	0	0	0	5	0	0	0	0	1	0	1	0	0	0	0	0	0	0	1	0	0	0	0	0
hsa-miR-3180	0	1	0	0	0	0	0	0	0	0	0	0	0	0	1	0	0	0	0	0	0	0	0	0	0	0
hsa-miR-3180-3p	0	1	0	0	0	0	0	0	0	0	0	0	0	0	1	0	0	0	0	0	0	0	0	0	0	0
hsa-miR-3180-5p	0	0	0	0	0	0	0	0	0	0	0	0	0	0	0	0	0	0	0	0	0	0	0	0	0	0
hsa-miR-3181	0	0	0	0	0	1	0	0	0	0	0	0	0	0	0	0	0	0	0	0	0	0	0	0	0	0
hsa-miR-3182	0	0	0	0	0	0	0	0	0	0	0	0	0	0	0	0	0	0	0	0	0	0	0	0	0	0
hsa-miR-3183	0	0	0	0	0	0	0	0	0	0	0	0	0	0	0	0	0	0	0	0	0	0	0	0	0	0
hsa-miR-3184-3p	0	0	0	0	0	0	0	0	0	0	0	0	0	0	0	0	0	0	0	0	0	0	0	0	0	0
hsa-miR-3184-5p	0	0	0	0	0	0	0	0	0	0	0	0	0	0	0	0	0	0	0	0	0	0	0	0	0	0
hsa-miR-3185	0	0	0	0	0	0	0	0	0	0	0	0	0	0	0	0	0	0	0	0	0	0	0	0	0	0
hsa-miR-3186-3p	0	0	0	0	0	0	0	0	0	0	0	0	0	0	0	0	0	0	0	0	0	0	0	0	0	0
hsa-miR-3186-5p	0	0	0	0	0	0	0	0	0	0	0	0	0	0	0	0	0	0	0	0	0	0	0	0	0	0
hsa-miR-3187-3p	0	0	2	0	0	1	0	0	0	1	0	0	2	5	2	1	0	0	1	0	0	0	1	3	0	0
hsa-miR-3187-5p	0	0	0	0	0	0	0	0	0	0	0	0	0	0	0	0	0	0	0	0	0	0	0	0	0	0
hsa-miR-3188	0	0	0	0	0	0	0	0	0	0	0	0	1	1	0	0	0	1	0	0	0	0	0	0	0	0
hsa-miR-3189-3p	0	0	0	0	0	0	0	0	0	0	0	0	0	0	0	0	0	0	0	0	0	0	0	0	0	0
hsa-miR-3189-5p	0	0	0	0	0	0	0	0	0	0	0	0	0	0	0	0	0	0	0	0	0	0	0	0	0	0
hsa-miR-3190-3p	0	0	0	0	0	1	0	1	0	0	0	0	0	0	0	0	0	1	0	0	0	1	0	2	3	1
hsa-miR-3190-5p	0	0	0	0	0	0	0	0	0	0	0	0	0	0	0	0	0	0	0	0	0	0	0	0	0	0
hsa-miR-3191-3p	0	0	0	0	1	0	0	0	0	0	0	0	0	0	0	0	0	0	0	0	0	0	0	0	0	0
hsa-miR-3191-5p	0	0	0	0	0	0	0	0	0	0	0	0	0	0	0	0	0	1	0	0	0	0	0	0	0	0
hsa-miR-3192-3p	0	0	0	0	0	0	0	0	0	0	0	0	0	0	0	0	0	0	0	0	0	0	0	0	0	0
hsa-miR-3192-5p	0	0	0	0	0	0	0	0	0	0	0	0	0	0	1	0	0	0	0	0	0	0	0	0	0	0
hsa-miR-3193	0	0	2	0	0	0	1	0	1	0	0	0	0	0	0	0	0	0	0	0	0	0	0	0	0	0
hsa-miR-3194-3p	1	1	0	0	1	0	0	0	0	0	0	0	0	0	1	1	0	0	0	0	0	1	0	0	0	0
hsa-miR-3194-5p	0	0	3	0	1	0	0	0	0	0	0	0	0	0	1	1	1	0	0	0	0	0	0	0	0	0
hsa-miR-3195	0	0	0	0	0	0	0	0	0	0	0	0	0	0	0	0	0	0	0	0	0	0	0	0	0	0
hsa-miR-3196	0	0	0	0	0	0	0	0	0	0	0	0	0	0	0	0	0	0	0	0	0	0	0	0	0	0
hsa-miR-3197	0	0	0	0	0	0	0	0	0	0	0	0	0	0	0	0	0	0	0	0	0	0	0	0	0	0
hsa-miR-3198	0	0	0	0	0	0	0	0	0	0	0	0	0	0	0	0	0	0	0	0	0	1	0	0	0	0
hsa-miR-3199	2	0	2	0	1	0	0	0	0	1	0	0	0	0	0	1	0	1	0	0	0	3	1	0	0	0
hsa-miR-3200-3p	3	0	3	0	0	6	0	0	0	1	1	1	0	4	3	2	0	1	3	0	3	2	0	2	0	1
hsa-miR-3200-5p	5	1	4	0	0	21	0	2	0	1	1	2	1	0	0	0	0	1	1	0	1	2	0	0	0	0
hsa-miR-3201	0	0	0	0	0	0	0	0	0	0	0	0	0	0	0	0	0	0	0	0	0	0	0	0	0	0
hsa-miR-3202	0	0	1	0	0	0	0	0	0	0	0	0	0	0	0	0	0	0	0	0	0	0	1	0	0	0
hsa-miR-320a	400	125	1102	156	804	1924	104	56	37	433	100	740	2173	3695	972	214	275	1438	210	133	782	2775	1057	441	217	294
hsa-miR-320b	165	15	227	80	114	166	46	19	8	67	15	37	967	412	265	90	146	661	77	77	480	1982	125	247	61	157
hsa-miR-320c	139	11	153	65	88	83	33	11	3	40	7	22	799	286	221	72	105	542	50	65	418	1754	79	209	40	139
hsa-miR-320d	106	6	85	55	62	47	25	7	0	22	2	11	644	171	107	45	75	331	36	47	337	1473	44	161	37	116
hsa-miR-320e	0	0	0	0	0	1	0	0	0	0	0	1	0	1	0	0	0	0	0	0	0	1	0	0	0	0
hsa-miR-323a-3p	0	0	1	0	0	5	0	1	1	0	1	0	0	10	1	0	1	2	0	0	2	2	4	1	1	0
hsa-miR-323a-5p	0	0	0	0	0	1	0	0	0	0	0	0	0	1	0	0	0	0	0	0	0	0	0	0	0	0
hsa-miR-323b-3p	0	0	0	0	0	0	0	0	0	0	2	0	0	1	3	0	0	1	0	0	0	0	0	0	0	0
hsa-miR-323b-5p	0	0	0	0	0	0	0	0	0	0	0	0	0	0	0	0	0	0	0	0	0	0	0	0	0	0
hsa-miR-32-3p	3	3	13	0	4	8	1	0	2	1	4	7	0	10	2	1	4	8	1	0	3	6	8	0	0	0
hsa-miR-324-3p	4	5	17	3	10	30	0	2	2	3	5	4	3	59	19	7	8	24	9	1	9	17	6	11	10	13
hsa-miR-324-5p	58	32	143	19	65	183	8	17	7	24	33	42	20	233	78	33	18	92	34	14	30	74	49	35	34	26
hsa-miR-325	0	0	0	0	0	0	0	0	0	0	0	0	0	0	0	0	0	0	0	0	0	0	0	0	0	0
hsa-miR-32-5p	355	314	1404	183	472	938	110	26	60	24	364	400	58	179	363	183	171	817	289	183	405	948	622	3	8	7
hsa-miR-326	16	5	26	1	8	46	6	5	4	26	2	6	10	13	11	3	5	20	3	0	7	13	7	13	15	12
hsa-miR-328-3p	37	14	58	24	20	88	4	27	19	64	14	21	20	396	38	9	23	35	7	2	15	41	9	17	12	16
hsa-miR-328-5p	0	0	0	0	0	0	0	0	0	0	0	0	0	1	1	0	0	0	0	0	0	0	0	0	0	0
hsa-miR-329-3p	3	3	2	1	0	7	1	2	0	1	5	4	0	16	1	2	2	4	0	1	3	2	3	2	0	2
hsa-miR-329-5p	0	0	0	0	0	0	0	0	0	0	0	0	0	1	0	0	0	0	0	0	0	0	0	0	0	0
hsa-miR-330-3p	10	6	31	5	27	28	4	8	4	12	6	26	5	52	14	11	9	25	5	2	8	29	35	6	6	6
hsa-miR-330-5p	2	2	10	2	10	7	2	2	0	5	8	4	4	13	4	5	2	7	2	0	1	4	5	4	4	5
hsa-miR-331-3p	28	12	52	18	35	59	1	10	4	31	13	29	5	207	17	37	15	50	8	6	19	38	52	12	14	12
hsa-miR-331-5p	4	4	23	2	14	14	3	4	2	4	3	13	2	8	13	1	8	12	5	4	5	25	8	1	1	1
hsa-miR-335-3p	30	32	42	9	63	53	8	17	58	16	64	45	3	97	81	66	81	177	37	4	27	122	38	2	3	9
hsa-miR-335-5p	500	659	1241	366	3273	1391	184	135	121	55	775	3132	264	1455	2769	574	549	2396	501	171	679	3447	1056	34	46	20
hsa-miR-337-3p	2	3	8	1	4	9	1	0	1	1	4	3	0	51	9	4	6	17	1	1	5	7	5	1	0	0
hsa-miR-337-5p	3	5	6	1	8	7	2	0	1	1	1	2	2	5	9	8	5	8	1	0	8	13	5	3	0	1
hsa-miR-338-3p	211	107	784	161	624	650	24	26	32	46	110	513	132	172	183	96	168	923	206	39	319	1084	470	11	8	14
hsa-miR-338-5p	32	22	107	29	86	149	10	43	59	27	37	64	23	34	27	8	18	55	22	9	24	86	29	6	5	15
hsa-miR-339-3p	67	27	157	23	57	210	12	20	23	29	21	64	36	101	73	33	29	116	40	2	58	164	57	40	17	30
hsa-miR-339-5p	52	43	279	11	57	338	20	26	33	20	34	67	50	80	89	47	41	134	40	10	67	149	70	23	17	18
hsa-miR-33a-3p	0	1	11	3	6	10	1	0	1	2	6	13	1	6	6	4	0	5	2	0	8	11	11	0	0	1
hsa-miR-33a-5p	11	10	81	13	26	63	1	0	0	0	8	4	0	85	24	0	5	25	1	2	13	12	15	1	0	0
hsa-miR-33b-3p	0	1	0	1	0	0	0	0	0	0	0	0	0	3	0	0	0	0	1	0	1	0	0	0	0	0
hsa-miR-33b-5p	3	1	10	4	6	9	2	0	0	0	0	0	2	13	3	2	8	6	2	0	7	4	6	0	0	0
hsa-miR-340-3p	2	4	9	1	5	3	0	2	4	1	5	9	1	14	1	2	1	1	1	1	3	0	7	0	0	0
hsa-miR-340-5p	189	242	745	123	715	501	50	91	125	149	485	774	50	451	461	137	130	590	116	111	458	686	503	14	52	37
hsa-miR-342-3p	483	218	835	173	581	522	93	151	75	364	282	617	95	1327	297	162	138	413	84	53	290	645	302	25	80	39
hsa-miR-342-5p	29	6	25	14	21	29	9	2	1	8	7	52	10	93	5	13	7	26	3	2	20	29	20	3	6	2
hsa-miR-345-3p	0	0	0	0	0	1	0	0	0	0	0	0	0	1	1	0	0	1	0	0	0	0	0	0	0	0
hsa-miR-345-5p	33	16	104	13	31	148	6	5	8	28	32	23	41	122	87	31	18	104	39	5	33	74	22	117	45	50
hsa-miR-346	0	0	0	0	0	0	0	1	0	0	0	1	0	1	0	0	0	0	0	0	0	1	0	0	0	0
hsa-miR-34a-3p	2	5	17	1	9	9	0	0	0	1	2	8	0	12	12	0	1	11	2	0	11	24	12	1	0	0
hsa-miR-34a-5p	376	302	1825	128	1096	1156	76	206	289	197	316	630	99	1508	1468	524	281	1234	206	96	932	1235	756	189	280	77
hsa-miR-34b-3p	22	43	569	29	82	150	2	39	60	57	30	81	8	182	51	26	80	138	14	22	35	48	3	1	7	2
hsa-miR-34b-5p	29	72	1926	28	229	434	4	4	5	7	33	118	23	412	144	36	92	325	21	43	102	195	9	1	1	1
hsa-miR-34c-3p	43	64	1029	38	164	210	2	29	34	48	51	136	17	129	111	37	115	183	24	41	46	78	19	3	3	5
hsa-miR-34c-5p	254	365	9147	209	751	2076	37	718	1267	1176	211	376	44	1081	551	279	505	1303	142	343	336	775	24	114	319	98
hsa-miR-3529-3p	0	0	0	0	0	0	0	0	0	0	0	0	0	0	0	0	0	0	0	0	0	0	0	0	0	0
hsa-miR-3529-5p	0	0	0	0	0	0	0	0	0	0	0	0	0	0	0	0	0	0	0	0	0	0	0	0	0	0
hsa-miR-3591-3p	0	0	0	0	0	0	0	0	0	0	0	0	0	0	0	0	0	0	0	0	0	0	0	0	0	0
hsa-miR-3591-5p	0	0	0	0	1	0	0	0	0	0	0	0	0	0	0	0	0	1	0	0	0	1	1	0	0	0
hsa-miR-3605-3p	2	1	3	0	2	2	0	2	1	1	0	1	0	4	0	1	1	3	0	0	1	0	0	3	2	6
hsa-miR-3605-5p	0	0	1	0	1	3	0	2	0	2	0	1	1	5	0	3	0	3	1	0	0	3	1	3	1	4
hsa-miR-3606-3p	0	0	0	0	0	0	0	0	0	0	0	0	0	0	0	0	0	0	0	0	0	0	0	0	0	0
hsa-miR-3606-5p	0	0	0	0	1	0	0	0	0	0	0	0	0	0	1	0	0	1	0	0	0	0	0	0	0	0
hsa-miR-3607-3p	1	1	0	0	0	5	0	0	0	1	1	0	2	3	1	0	1	1	0	0	0	0	2	0	0	0
hsa-miR-3607-5p	1	1	2	2	5	1	0	0	0	0	0	3	2	2	1	3	0	2	0	0	5	2	0	0	0	0
hsa-miR-3609	1	0	3	6	3	1	5	0	0	4	0	1	6	6	1	0	15	9	1	0	29	49	0	0	0	0
hsa-miR-3610	0	0	0	0	0	0	0	0	0	0	0	0	0	0	0	0	0	0	0	0	0	0	0	0	0	0
hsa-miR-3611	3	1	12	1	4	6	0	0	1	1	2	2	1	3	4	0	0	3	0	0	1	4	0	1	0	0
hsa-miR-3612	0	0	0	0	0	0	0	0	0	0	0	0	0	0	0	0	0	0	0	0	0	0	0	0	0	0
hsa-miR-3613-3p	1	0	10	0	1	10	1	0	1	2	4	2	1	12	6	0	1	4	1	0	2	4	8	4	0	0
hsa-miR-3613-5p	111	68	466	49	68	473	29	11	41	26	183	121	17	99	94	99	66	166	46	42	155	199	97	2	6	4
hsa-miR-361-3p	44	25	108	21	68	78	8	232	195	406	27	98	36	217	64	42	53	117	39	5	42	117	121	267	392	230
hsa-miR-3614-3p	0	1	0	0	1	0	0	0	0	1	1	0	1	0	4	2	0	0	1	1	2	3	4	0	0	0
hsa-miR-3614-5p	0	1	0	0	0	1	0	0	0	0	1	2	1	1	2	0	1	1	1	0	1	3	4	3	3	2
hsa-miR-3615	6	1	12	1	1	14	0	5	3	28	11	3	5	14	3	3	0	7	6	1	1	5	1	12	11	8
hsa-miR-361-5p	116	68	340	79	175	278	21	29	30	44	72	250	25	585	137	86	80	276	70	30	157	582	194	16	24	13
hsa-miR-3616-3p	0	0	0	0	0	0	0	0	0	0	0	0	0	0	0	0	0	0	0	0	0	0	0	0	0	0
hsa-miR-3616-5p	0	0	0	0	0	0	0	0	0	0	0	0	0	0	1	0	0	0	0	0	0	0	0	0	0	0
hsa-miR-3617-3p	0	1	1	0	0	0	0	0	0	0	0	0	0	1	0	1	0	0	0	0	0	0	0	0	0	0
hsa-miR-3617-5p	1	0	3	2	6	2	0	4	0	0	1	5	0	2	3	1	0	4	0	1	2	4	1	0	0	3
hsa-miR-3618	0	0	0	0	0	0	0	0	0	0	0	0	0	0	0	0	0	0	0	0	0	0	0	0	0	0
hsa-miR-3619-3p	0	0	1	0	0	0	0	0	0	0	0	0	0	0	0	0	1	0	0	0	0	0	0	1	0	0
hsa-miR-3619-5p	0	0	1	0	0	0	0	0	0	0	0	0	0	2	1	0	0	0	0	0	0	1	0	0	0	0
hsa-miR-3620-3p	0	0	0	0	0	0	0	0	0	0	0	0	0	0	0	0	0	0	0	0	0	0	0	0	0	0
hsa-miR-3620-5p	0	0	0	0	0	0	0	0	0	0	0	0	0	0	0	0	0	0	0	0	0	0	0	0	1	0
hsa-miR-3621	0	0	0	0	0	0	0	0	0	0	0	0	0	0	0	0	0	0	0	0	0	0	0	0	0	0
hsa-miR-3622a-3p	0	0	0	0	0	0	0	0	0	0	0	0	0	1	0	0	0	0	0	0	0	0	1	0	0	0
hsa-miR-3622a-5p	0	0	0	0	0	1	0	0	0	0	0	0	0	1	0	0	2	0	0	0	0	1	0	0	0	0
hsa-miR-3622b-3p	0	0	0	0	0	0	0	0	0	0	0	0	0	0	0	0	0	0	0	0	0	0	0	0	0	0
hsa-miR-3622b-5p	0	0	0	0	0	0	0	0	0	0	0	0	0	0	0	0	0	0	0	0	0	0	0	0	0	0
hsa-miR-362-3p	11	22	100	10	70	105	8	1	3	1	16	60	6	13	57	27	11	75	21	25	61	139	61	9	5	1
hsa-miR-362-5p	45	23	153	18	53	153	6	16	6	24	42	62	16	110	33	29	22	82	19	6	31	44	56	17	18	9
hsa-miR-363-3p	174	76	512	79	44	605	23	279	73	511	123	58	29	44	62	114	39	125	117	34	179	161	154	126	93	71
hsa-miR-363-5p	0	0	0	0	0	0	0	0	0	1	0	0	0	0	0	0	0	0	0	0	0	0	0	0	1	0
hsa-miR-3646	0	0	0	0	0	0	0	0	0	0	0	0	0	0	0	0	0	0	0	0	0	0	0	0	0	0
hsa-miR-3648	1	0	0	0	0	0	2	0	0	1	0	0	3	2	0	0	3	1	0	1	1	3	0	0	0	0
hsa-miR-3649	0	0	0	0	0	0	0	0	0	0	0	0	0	0	0	0	0	0	0	0	0	0	0	0	0	0
hsa-miR-3650	0	0	0	0	0	0	0	0	0	0	0	0	0	0	0	0	0	0	0	0	0	0	0	0	0	0
hsa-miR-3651	1	0	0	1	0	0	0	1	0	0	0	0	0	0	0	0	0	0	0	0	0	1	0	1	0	0
hsa-miR-3652	0	0	0	0	0	0	0	0	0	0	0	0	0	0	0	0	0	0	0	0	0	0	0	0	1	0
hsa-miR-3653-3p	1	0	0	0	0	0	0	0	0	0	0	0	2	0	0	0	1	1	0	0	2	6	0	1	0	0
hsa-miR-3653-5p	1	0	0	0	1	0	0	0	0	0	0	1	1	1	1	0	0	1	0	0	0	0	1	0	0	0
hsa-miR-3654	0	0	0	0	0	0	0	0	0	0	0	0	0	0	0	0	0	0	0	0	0	0	0	0	0	1
hsa-miR-3655	0	0	0	0	0	0	0	0	0	0	0	0	0	0	0	0	0	0	0	0	0	0	0	0	0	0
hsa-miR-3656	2	0	2	2	5	4	0	0	1	2	0	2	22	94	3	1	4	3	2	4	0	6	1	2	0	0
hsa-miR-3657	0	0	0	0	0	2	0	0	0	0	0	1	0	0	0	0	0	0	0	0	0	0	0	0	0	0
hsa-miR-3658	0	0	0	0	1	0	0	0	0	0	0	0	0	0	0	0	0	0	0	0	0	0	0	0	0	0
hsa-miR-3659	0	0	0	0	0	0	0	0	0	0	0	0	0	0	0	0	0	0	0	0	0	0	0	0	0	0
hsa-miR-365a-3p	30	24	188	23	56	133	17	12	8	21	67	58	9	472	106	47	48	184	35	9	54	223	64	0	3	1
hsa-miR-365a-5p	0	1	0	0	1	0	0	0	0	3	0	0	0	0	2	0	1	2	1	1	1	0	1	1	1	1
hsa-miR-365b-3p	30	24	188	23	56	133	17	12	8	21	67	58	9	472	106	47	48	184	35	9	54	223	64	0	3	1
hsa-miR-365b-5p	0	0	0	0	0	0	0	0	0	0	0	0	0	6	0	0	0	0	0	0	0	1	0	0	0	1
hsa-miR-3660	0	0	0	0	0	0	0	0	0	0	0	0	0	0	0	0	0	0	0	0	0	0	0	0	0	0
hsa-miR-3661	0	0	0	0	0	0	0	0	0	0	0	0	0	0	0	0	0	0	0	0	0	0	0	0	0	0
hsa-miR-3662	0	0	0	0	0	0	0	0	0	0	0	0	0	0	0	0	0	0	0	0	0	0	0	0	0	0
hsa-miR-3663-3p	0	0	0	0	0	0	0	0	0	0	0	0	0	0	0	0	0	0	0	0	0	0	0	0	0	0
hsa-miR-3663-5p	0	0	0	0	0	0	0	0	0	0	0	0	0	0	0	0	0	0	0	0	0	0	0	0	0	0
hsa-miR-3664-3p	0	0	4	0	1	2	0	0	2	0	0	1	0	0	0	0	0	0	0	0	2	1	1	1	0	0
hsa-miR-3664-5p	0	0	0	0	0	1	0	0	0	0	0	0	0	1	1	0	0	0	0	0	0	0	0	0	0	0
hsa-miR-3665	0	0	0	0	0	0	0	0	0	0	0	0	0	0	0	0	0	0	0	0	0	0	0	0	0	0
hsa-miR-3666	0	0	0	0	0	0	0	0	0	0	0	0	0	0	0	0	0	0	0	0	0	0	0	0	0	0
hsa-miR-3667-3p	0	0	0	0	0	0	0	0	0	0	0	1	0	1	0	1	0	1	1	0	0	0	0	0	0	0
hsa-miR-3667-5p	0	0	5	0	1	0	0	0	0	0	0	0	0	1	0	0	0	1	1	0	2	4	1	0	0	0
hsa-miR-3668	0	0	0	0	0	0	0	0	0	0	0	0	0	0	1	0	0	0	0	0	0	0	0	0	0	0
hsa-miR-3670	0	0	0	0	0	0	0	0	0	0	0	0	0	0	0	0	0	0	0	0	0	0	0	0	0	0
hsa-miR-3671	0	0	0	0	0	0	0	0	0	0	0	0	0	0	0	0	0	0	0	0	0	0	0	0	0	0
hsa-miR-3672	0	0	0	0	0	0	0	0	0	0	0	0	0	0	0	0	0	0	0	0	0	0	0	0	0	0
hsa-miR-367-3p	0	0	0	0	0	0	0	0	0	0	0	0	0	0	0	0	0	0	0	0	0	0	0	0	0	0
hsa-miR-3674	0	0	0	0	0	0	0	0	0	0	0	0	0	0	0	0	0	0	0	0	0	0	0	0	0	0
hsa-miR-3675-3p	0	0	0	0	0	0	0	0	0	0	0	0	0	0	0	0	0	0	0	0	0	0	0	0	0	0
hsa-miR-3675-5p	0	0	0	0	0	0	0	0	0	0	0	0	0	0	0	0	0	0	0	0	0	0	1	0	0	0
hsa-miR-367-5p	0	0	0	0	0	0	0	0	0	0	0	0	0	0	0	0	0	0	0	0	0	0	0	0	0	0
hsa-miR-3677-3p	0	0	0	0	0	1	0	0	0	0	0	0	0	0	1	0	0	0	0	0	0	0	1	0	0	0
hsa-miR-3677-5p	0	0	0	0	0	0	0	0	0	0	0	0	0	1	0	0	0	0	0	0	0	0	0	0	0	0
hsa-miR-3678-3p	0	0	0	0	0	0	0	0	0	0	0	0	0	0	0	0	0	0	0	0	0	0	0	0	0	0
hsa-miR-3678-5p	0	0	0	0	0	0	0	0	0	0	0	0	0	0	0	0	0	0	0	0	0	0	0	0	0	0
hsa-miR-3679-3p	0	0	0	0	0	0	0	0	0	0	0	0	0	0	0	0	0	0	0	0	0	0	0	0	0	0
hsa-miR-3679-5p	0	0	1	0	0	1	0	0	1	0	0	0	0	0	3	0	0	2	1	0	0	1	1	0	0	0
hsa-miR-3680-3p	0	0	0	0	0	0	0	0	0	0	0	0	0	0	0	0	0	0	0	0	0	0	0	0	0	0
hsa-miR-3680-5p	0	0	0	0	0	0	0	0	0	0	0	0	0	0	0	0	0	0	0	0	0	0	0	0	0	0
hsa-miR-3681-3p	0	0	0	0	0	0	0	0	0	0	0	0	0	0	0	0	0	0	0	0	0	0	0	0	0	0
hsa-miR-3681-5p	0	0	0	0	0	0	0	0	0	0	0	0	0	0	0	0	0	0	0	0	0	0	0	0	0	0
hsa-miR-3682-3p	0	0	0	0	0	1	0	0	0	0	0	0	0	0	0	0	0	0	0	0	0	0	1	0	0	0
hsa-miR-3682-5p	0	0	0	0	0	0	0	0	0	0	0	0	0	0	0	0	0	0	0	0	0	0	0	0	0	0
hsa-miR-3683	0	0	1	0	0	0	0	0	0	0	0	0	0	0	0	0	0	1	0	0	0	0	1	0	0	0
hsa-miR-3684	0	0	1	0	0	1	0	0	0	0	0	0	0	0	0	0	0	1	0	0	0	0	1	0	0	0
hsa-miR-3685	0	0	0	0	0	0	0	0	0	0	0	0	0	1	0	0	0	0	0	0	0	0	0	0	0	0
hsa-miR-3686	0	0	0	0	0	0	0	0	0	0	0	0	0	0	0	0	0	0	0	0	0	0	0	0	0	0
hsa-miR-3687	5	0	1	1	0	2	2	4	0	18	0	4	4	0	0	3	10	5	0	2	9	4	1	1	6	1
hsa-miR-3688-3p	1	1	4	1	0	8	0	1	3	0	2	0	0	0	1	0	0	2	0	0	1	1	1	1	0	0
hsa-miR-3688-5p	0	0	1	0	0	0	0	0	0	0	0	0	0	0	0	0	0	1	0	0	0	0	0	0	0	0
hsa-miR-3689a-3p	0	0	0	0	0	0	0	0	0	0	0	0	0	0	0	0	0	0	0	0	0	0	0	0	0	0
hsa-miR-3689a-5p	0	0	0	0	0	0	0	0	0	0	0	0	0	0	0	0	0	0	0	0	0	0	0	0	0	0
hsa-miR-3689b-3p	0	0	0	0	0	0	0	0	0	0	0	0	0	0	0	0	0	0	0	0	0	0	0	0	0	0
hsa-miR-3689b-5p	0	0	0	0	0	0	0	0	0	0	0	0	0	0	0	0	0	0	0	0	0	0	0	0	0	0
hsa-miR-3689c	0	0	0	0	0	0	0	0	0	0	0	0	0	0	0	0	0	0	0	0	0	0	0	0	0	0
hsa-miR-3689d	0	0	0	0	0	0	0	0	0	0	0	0	0	0	0	0	0	0	0	0	0	0	0	0	0	0
hsa-miR-3689e	0	0	0	0	0	0	0	0	0	0	0	0	0	0	0	0	0	0	0	0	0	0	0	0	0	0
hsa-miR-3689f	0	0	0	0	0	0	0	0	0	0	0	0	0	0	0	0	0	0	0	0	0	0	0	0	0	0
hsa-miR-3690	0	0	0	0	2	0	0	1	0	0	2	0	0	2	0	0	0	0	0	0	0	0	0	0	0	0
hsa-miR-3691-3p	0	0	0	0	0	0	0	1	0	0	0	0	0	0	0	0	0	0	0	0	0	0	0	0	0	0
hsa-miR-3691-5p	0	0	0	0	0	0	0	0	0	0	0	0	0	0	0	0	0	1	0	0	0	0	1	0	0	0
hsa-miR-3692-3p	0	0	0	0	1	0	0	0	0	0	0	0	0	0	0	0	0	0	0	0	0	0	0	0	0	0
hsa-miR-3692-5p	0	0	0	0	0	0	0	0	0	0	0	0	0	0	0	0	0	0	0	0	0	0	0	0	0	0
hsa-miR-369-3p	6	23	42	5	52	82	0	1	0	1	53	54	2	64	127	32	23	63	6	5	38	76	77	0	1	2
hsa-miR-369-5p	5	2	4	1	1	2	2	1	2	0	2	1	1	14	2	0	3	5	1	0	1	2	2	0	0	0
hsa-miR-370-3p	0	0	1	0	1	2	0	4	2	5	0	0	0	9	2	2	0	1	0	1	0	1	1	3	2	3
hsa-miR-370-5p	0	0	0	0	0	0	0	0	1	0	0	0	0	0	0	0	0	0	0	0	0	0	1	0	0	0
hsa-miR-3713	0	0	0	0	0	0	0	0	0	0	0	0	0	0	0	0	0	0	0	0	0	0	0	0	0	0
hsa-miR-3714	0	0	0	0	0	0	0	0	0	0	0	0	0	0	0	0	0	0	0	0	0	0	0	0	0	0
hsa-miR-371a-3p	0	0	0	0	0	0	0	0	0	0	0	0	0	0	0	0	0	0	0	0	0	0	0	0	0	0
hsa-miR-371a-5p	0	0	0	0	0	0	0	0	0	0	0	0	0	0	0	0	0	0	0	0	0	0	0	0	0	0
hsa-miR-371b-3p	0	0	0	0	0	0	0	0	0	0	0	0	0	0	0	0	0	0	0	0	1	0	0	0	0	0
hsa-miR-371b-5p	0	0	0	0	0	0	0	0	0	0	0	0	0	0	0	0	0	0	0	0	1	1	0	0	0	0
hsa-miR-372-3p	0	0	0	0	0	0	0	0	0	0	0	0	0	0	0	0	0	0	0	0	0	0	0	0	0	1
hsa-miR-372-5p	0	0	0	0	0	0	0	0	0	0	0	0	0	0	0	0	0	0	0	0	0	0	0	0	0	0
hsa-miR-373-3p	0	0	0	1	1	0	0	0	0	0	0	1	0	0	0	0	0	0	1	1	0	0	1	0	0	0
hsa-miR-373-5p	0	0	0	0	0	0	0	0	0	0	0	0	0	0	0	0	0	0	0	0	0	0	0	0	0	0
hsa-miR-374a-3p	60	77	238	28	156	137	19	33	57	17	110	145	2	102	72	31	26	185	25	28	117	89	182	1	6	3
hsa-miR-374a-5p	5409	4366	12287	2520	4246	8644	792	268	147	99	4134	5049	357	3449	2112	2507	2270	4951	1593	458	2885	4629	5444	3	16	8
hsa-miR-374b-3p	4	2	18	1	13	10	1	2	2	0	6	20	0	6	5	1	0	17	5	1	6	11	18	0	0	0
hsa-miR-374b-5p	1487	1098	2934	671	1803	2204	289	631	740	192	1459	2219	191	2325	1214	689	1231	2409	890	350	1469	2316	2015	15	48	30
hsa-miR-374c-3p	0	0	0	0	0	0	0	0	0	0	0	0	0	0	0	0	0	0	0	0	0	0	0	0	0	0
hsa-miR-374c-5p	2	0	6	0	4	5	0	3	1	0	3	2	1	33	3	2	4	4	4	3	1	9	4	0	0	0
hsa-miR-375	126	116	290	65	1178	1744	38	125	191	129	117	1741	785	326	378	60	71	612	68	41	433	402	349	209	61	211
hsa-miR-376a-2-5p	0	0	0	0	0	1	0	0	0	0	1	1	0	4	3	1	0	3	0	0	1	1	2	0	0	0
hsa-miR-376a-3p	3	2	2	3	1	2	0	3	0	1	4	3	0	14	7	5	7	4	0	0	5	4	8	1	1	0
hsa-miR-376a-5p	0	1	1	0	1	3	0	0	1	0	1	1	0	3	2	1	1	1	0	0	2	2	5	0	0	0
hsa-miR-376b-3p	0	5	0	0	11	7	0	0	1	1	1	2	1	18	2	1	2	9	0	0	2	2	6	0	0	0
hsa-miR-376b-5p	0	0	2	0	2	0	0	0	0	0	0	1	0	2	0	2	1	4	0	0	2	2	3	0	0	1
hsa-miR-376c-3p	16	17	67	4	87	100	6	4	5	0	37	52	1	119	78	54	29	95	6	4	29	56	44	0	3	2
hsa-miR-376c-5p	0	0	2	0	2	0	0	0	0	0	0	1	0	2	0	2	1	4	0	0	2	2	3	0	0	1
hsa-miR-377-3p	3	11	25	0	26	31	7	0	0	0	20	14	1	11	45	18	6	40	2	2	20	27	37	1	0	2
hsa-miR-377-5p	0	0	0	0	1	3	0	0	0	0	0	1	0	4	1	0	0	1	0	0	1	1	0	0	0	1
hsa-miR-378a-3p	623	297	903	228	744	1569	121	422	452	540	384	726	537	1048	676	185	210	812	197	197	523	785	513	2558	1390	1656
hsa-miR-378a-5p	19	7	30	10	21	83	5	3	5	10	15	29	9	29	30	12	9	43	13	2	27	24	7	5	3	6
hsa-miR-378b	0	0	0	0	0	0	0	0	0	0	0	0	0	0	0	0	0	0	0	0	0	0	0	0	0	0
hsa-miR-378c	107	51	217	53	121	341	21	42	61	76	53	89	150	175	187	67	40	235	48	31	153	389	189	841	410	353
hsa-miR-378d	5	8	52	5	34	69	6	9	18	12	3	18	28	24	49	7	3	55	5	4	52	84	45	181	95	72
hsa-miR-378e	0	0	0	0	0	0	0	0	0	0	0	0	0	0	0	0	0	0	0	0	0	0	0	9	7	1
hsa-miR-378f	0	0	0	0	0	0	0	0	0	0	0	0	0	0	0	0	0	0	0	0	0	0	0	1	0	2
hsa-miR-378g	0	0	2	0	0	0	0	0	1	1	0	0	0	0	0	1	0	0	0	0	0	1	0	8	0	2
hsa-miR-378h	0	0	0	0	0	0	0	0	0	0	0	0	0	0	0	0	0	0	0	0	0	0	0	0	0	0
hsa-miR-378i	0	0	0	0	1	1	0	0	0	0	0	1	0	0	1	0	1	0	0	0	1	1	0	0	0	0
hsa-miR-378j	0	0	0	0	0	0	0	0	0	0	0	0	0	0	0	0	0	0	0	0	0	0	0	0	0	0
hsa-miR-379-3p	1	0	1	0	0	1	0	1	0	0	2	2	0	2	0	0	0	0	0	0	1	1	0	0	0	0
hsa-miR-379-5p	3	6	23	3	94	28	5	25	40	8	14	74	7	46	36	18	8	27	0	2	23	59	79	9	10	19
hsa-miR-380-3p	0	0	0	0	0	2	0	0	0	0	1	1	0	1	2	1	0	0	0	0	0	1	0	0	0	0
hsa-miR-380-5p	0	0	0	0	0	0	0	0	1	0	0	0	0	0	0	0	0	0	0	0	0	0	0	0	1	0
hsa-miR-381-3p	12	19	46	6	53	39	12	28	38	21	27	35	2	70	34	8	16	26	3	10	20	49	40	6	29	17
hsa-miR-381-5p	0	0	0	0	0	0	0	0	0	0	0	0	1	0	0	0	0	0	0	0	0	0	0	0	0	0
hsa-miR-382-3p	1	1	4	1	1	3	0	3	4	1	5	5	0	9	6	5	2	2	1	0	2	10	10	0	1	2
hsa-miR-382-5p	2	0	5	0	16	19	0	1	4	4	12	16	4	32	18	3	4	10	1	4	7	9	15	6	5	9
hsa-miR-383-3p	0	0	0	0	0	0	0	0	0	0	0	0	0	0	0	0	0	0	0	0	0	0	0	0	0	0
hsa-miR-383-5p	0	0	0	0	1	2	0	0	0	0	0	0	0	0	0	0	0	0	0	0	0	0	0	0	0	0
hsa-miR-384	0	0	0	0	0	0	0	0	0	0	0	0	0	0	0	0	0	0	0	0	0	0	0	0	0	0
hsa-miR-3907	0	0	0	0	0	0	0	0	0	0	0	0	0	0	0	0	0	0	0	0	0	0	0	0	0	0
hsa-miR-3908	0	0	0	0	0	0	0	0	0	0	0	0	0	0	0	0	0	0	0	0	0	0	0	0	0	0
hsa-miR-3909	1	0	4	0	2	3	0	3	0	2	0	1	0	8	1	0	1	2	3	0	1	1	5	0	0	0
hsa-miR-3910	0	0	0	0	0	0	0	1	0	2	0	0	0	0	0	0	0	0	1	0	0	1	0	0	0	1
hsa-miR-3911	0	0	0	0	0	0	0	0	0	0	0	0	0	0	0	0	0	0	0	0	0	0	0	0	0	0
hsa-miR-3912-3p	5	5	10	0	3	5	1	3	3	3	0	11	1	4	4	1	0	12	1	0	1	5	4	0	1	0
hsa-miR-3912-5p	0	0	1	0	1	0	0	0	0	0	0	1	0	0	0	1	0	0	0	0	0	0	0	0	0	0
hsa-miR-3913-3p	0	0	0	0	0	1	0	0	0	0	0	0	0	0	0	0	1	0	0	0	0	2	0	0	0	0
hsa-miR-3913-5p	4	2	5	1	3	5	2	3	2	4	1	6	3	5	5	1	0	6	2	1	4	6	7	9	6	7
hsa-miR-3914	0	0	0	0	0	0	0	0	0	0	0	0	0	0	0	0	0	0	0	0	0	0	0	0	0	0
hsa-miR-3915	0	0	0	0	0	1	0	0	0	0	0	0	0	0	0	0	0	0	0	0	0	0	0	0	0	0
hsa-miR-3916	0	0	0	0	0	0	0	0	0	0	0	0	0	0	0	0	0	2	0	0	1	0	1	0	0	0
hsa-miR-3917	0	0	0	0	0	0	0	0	0	0	0	0	0	0	0	0	0	0	0	0	0	0	0	0	0	0
hsa-miR-3918	0	0	0	0	0	0	0	0	0	0	0	0	0	0	0	0	0	0	0	0	0	0	0	0	0	0
hsa-miR-3919	0	0	0	0	0	0	0	0	0	0	0	0	0	0	0	0	0	0	0	0	0	0	0	0	0	0
hsa-miR-3920	0	0	0	0	1	1	0	0	0	0	1	2	0	1	0	0	0	0	0	0	0	0	1	0	0	0
hsa-miR-3921	0	0	0	0	0	0	0	0	0	0	0	0	0	0	0	0	0	0	0	0	0	0	0	0	0	0
hsa-miR-3922-3p	0	0	0	0	0	0	0	0	0	0	0	0	0	0	0	0	0	0	0	0	0	0	0	0	0	0
hsa-miR-3922-5p	0	0	0	0	0	0	0	0	0	0	0	0	0	0	0	0	0	0	0	0	0	0	0	0	0	0
hsa-miR-3923	0	0	0	0	0	0	0	0	0	0	0	0	0	0	0	0	0	0	0	0	0	0	0	0	0	0
hsa-miR-3924	0	0	0	0	0	0	0	0	0	0	0	0	0	0	0	0	0	0	0	0	0	0	0	0	0	0
hsa-miR-3925-3p	0	0	0	0	0	0	0	0	0	0	0	0	0	0	0	0	0	0	0	0	0	0	0	0	0	0
hsa-miR-3925-5p	0	0	0	0	0	0	0	0	0	0	0	1	0	0	0	0	0	0	0	0	0	0	0	0	0	0
hsa-miR-3926	0	0	1	0	1	0	0	0	0	0	0	0	0	0	1	0	0	0	0	0	1	0	0	0	0	0
hsa-miR-3927-3p	0	0	0	0	0	0	0	0	0	0	0	0	0	0	0	0	0	0	0	0	0	0	0	0	0	0
hsa-miR-3927-5p	0	0	0	0	0	0	0	0	0	0	0	0	0	0	0	0	0	0	0	0	0	0	0	0	0	0
hsa-miR-3928-3p	0	0	0	0	0	1	0	0	0	1	0	0	0	1	1	0	0	1	0	0	1	0	0	0	0	0
hsa-miR-3928-5p	0	0	0	0	0	0	0	0	0	0	0	0	0	0	0	0	0	0	0	0	0	0	0	0	0	0
hsa-miR-3929	0	0	0	0	0	0	0	0	0	0	0	0	0	0	0	0	0	0	0	0	0	0	0	0	0	0
hsa-miR-3934-3p	0	0	0	0	0	1	0	0	0	0	0	1	0	0	0	0	0	0	1	0	0	1	0	0	0	0
hsa-miR-3934-5p	1	0	1	1	3	5	0	1	1	2	0	0	1	5	8	0	0	8	5	0	3	9	3	9	5	10
hsa-miR-3935	0	0	0	0	0	0	0	0	0	0	0	0	0	0	0	0	0	0	0	0	0	0	0	0	0	0
hsa-miR-3936	0	0	0	0	0	0	0	0	0	0	0	0	0	0	0	0	0	0	0	0	0	0	0	0	0	0
hsa-miR-3937	0	0	0	0	0	0	0	0	0	0	0	0	0	0	0	0	0	0	0	0	0	0	0	0	0	0
hsa-miR-3938	0	0	0	0	0	0	0	0	0	0	0	0	0	0	0	0	0	0	1	0	0	0	0	0	0	0
hsa-miR-3939	0	0	0	0	0	0	0	0	0	0	0	0	0	0	0	0	0	0	0	0	0	0	0	0	0	0
hsa-miR-3940-3p	2	0	2	0	0	2	0	1	1	1	0	0	0	10	1	0	0	2	0	0	0	0	0	0	2	0
hsa-miR-3940-5p	0	0	0	0	0	0	0	0	0	0	0	0	0	1	0	0	0	0	1	0	0	0	0	1	0	0
hsa-miR-3941	0	0	0	0	0	0	0	0	0	0	0	0	0	0	0	0	0	0	0	0	0	0	0	0	0	0
hsa-miR-3942-3p	0	0	0	0	0	0	0	0	0	0	0	0	0	0	0	0	0	0	0	0	0	0	0	0	0	0
hsa-miR-3942-5p	0	0	0	0	0	0	0	0	0	0	0	0	0	0	0	1	0	0	0	0	0	0	0	0	0	1
hsa-miR-3943	0	0	0	0	0	0	0	0	0	0	0	0	0	1	0	0	0	0	0	0	0	0	0	0	0	0
hsa-miR-3944-3p	0	0	0	0	0	0	0	0	0	0	0	0	0	0	0	0	0	0	0	0	0	0	1	0	0	0
hsa-miR-3944-5p	0	0	0	0	1	0	0	0	0	0	0	0	0	2	0	0	0	0	0	0	1	0	0	0	0	0
hsa-miR-3945	0	0	0	0	0	0	0	0	0	0	0	0	0	0	0	0	0	0	0	0	0	0	0	0	0	0
hsa-miR-3960	0	0	0	0	0	0	0	0	0	0	0	0	0	1	0	0	0	0	0	0	0	0	0	0	0	0
hsa-miR-3972	0	0	0	0	0	0	0	0	0	0	0	0	0	0	0	0	0	0	0	0	0	0	0	0	0	0
hsa-miR-3973	0	0	0	0	0	0	0	0	0	0	0	0	0	0	0	0	0	0	0	0	0	0	0	0	0	0
hsa-miR-3974	0	0	0	0	0	0	0	0	0	0	0	0	0	0	0	0	0	0	0	0	0	0	0	0	0	0
hsa-miR-3975	0	0	0	0	0	0	0	0	0	0	0	0	0	0	0	0	0	0	0	0	0	0	0	0	0	0
hsa-miR-3976	0	0	0	0	0	0	0	0	0	0	0	0	0	0	0	0	0	0	0	0	0	0	0	0	0	0
hsa-miR-3977	0	0	0	0	0	0	0	0	0	0	0	0	0	0	0	0	0	0	0	0	0	0	0	0	0	0
hsa-miR-3978	0	0	0	0	0	0	0	0	0	0	0	0	0	0	0	0	0	0	0	0	0	0	0	0	0	0
hsa-miR-409-3p	0	2	2	1	2	16	0	1	5	2	6	4	1	44	14	4	5	8	2	2	3	3	10	11	13	24
hsa-miR-409-5p	0	1	1	0	2	3	0	2	3	1	1	2	0	1	1	2	1	2	0	0	0	0	3	0	0	0
hsa-miR-410-3p	1	3	3	0	1	11	0	0	2	1	5	0	0	6	14	0	2	5	2	1	3	4	5	0	0	0
hsa-miR-410-5p	0	0	0	0	0	0	0	0	0	0	0	1	0	2	0	0	0	0	0	0	0	0	0	0	0	0
hsa-miR-411-3p	1	0	2	0	2	3	2	0	0	0	0	2	0	2	1	1	1	0	0	0	0	0	1	0	0	0
hsa-miR-411-5p	11	21	17	0	14	10	1	5	4	1	17	14	2	33	8	17	15	15	3	0	11	19	18	0	0	0
hsa-miR-412-3p	0	0	0	0	0	0	0	0	0	0	0	0	0	0	0	0	0	0	0	0	0	0	0	0	0	0
hsa-miR-412-5p	0	0	0	0	0	0	0	0	0	0	0	0	0	0	1	0	0	0	0	0	0	0	0	0	1	0
hsa-miR-421	23	19	35	12	13	32	4	7	2	5	12	24	2	32	11	12	7	31	12	3	18	18	24	1	0	1
hsa-miR-422a	0	0	0	0	0	0	0	0	0	0	0	0	0	0	0	0	0	0	0	0	0	0	0	0	0	0
hsa-miR-423-3p	153	87	546	78	157	540	31	125	59	540	163	192	58	936	179	120	97	305	67	16	210	423	176	66	90	84
hsa-miR-423-5p	219	74	614	88	392	973	34	137	60	376	137	301	503	2108	442	87	120	457	150	35	448	1337	676	309	181	121
hsa-miR-424-3p	0	0	6	1	1	8	0	3	3	2	4	1	3	13	3	1	4	4	3	0	3	0	9	6	7	2
hsa-miR-424-5p	122	105	628	72	196	440	27	4	18	9	426	200	26	383	220	182	99	453	119	68	159	215	283	10	3	7
hsa-miR-4251	0	0	0	0	0	0	0	0	0	0	0	0	0	0	0	0	0	0	0	0	0	0	0	0	0	0
hsa-miR-4252	0	0	0	0	0	0	0	0	0	0	0	0	0	0	0	0	0	0	0	0	0	0	0	0	0	0
hsa-miR-4253	0	0	0	0	0	0	0	0	0	0	0	0	0	0	0	0	0	0	0	0	0	0	0	0	0	0
hsa-miR-425-3p	20	12	69	15	47	65	3	26	19	35	28	37	27	41	55	12	14	72	21	6	48	81	44	40	21	25
hsa-miR-4254	0	0	0	0	0	0	0	0	0	0	0	0	0	0	0	0	0	0	0	0	0	0	0	0	0	0
hsa-miR-4255	0	0	0	0	0	0	0	0	0	0	0	0	0	0	0	0	0	0	0	0	0	0	0	0	0	0
hsa-miR-425-5p	226	105	980	109	248	913	31	273	80	670	349	349	141	327	363	154	88	367	180	64	268	224	318	226	562	221
hsa-miR-4256	0	0	0	0	0	0	0	0	0	0	0	0	0	0	0	0	0	0	0	0	0	0	0	0	0	0
hsa-miR-4257	0	0	0	0	0	0	0	0	0	0	0	0	0	0	0	0	0	0	0	0	0	0	0	0	0	0
hsa-miR-4258	0	0	0	0	0	0	0	0	0	0	0	0	0	0	0	0	0	0	0	0	0	0	0	0	0	0
hsa-miR-4259	0	0	0	0	0	0	0	0	0	0	0	0	0	0	0	0	0	0	0	0	0	0	0	0	0	0
hsa-miR-4260	0	0	0	0	0	0	0	0	0	0	0	0	0	0	0	0	0	0	0	0	0	0	0	0	0	0
hsa-miR-4261	0	0	0	0	0	0	0	0	0	0	0	0	0	0	0	0	0	0	0	0	0	0	0	0	0	0
hsa-miR-4262	0	0	0	0	0	0	0	0	0	0	0	0	0	0	0	0	0	0	0	0	0	0	0	0	0	0
hsa-miR-4263	0	0	0	0	0	0	0	0	0	0	0	0	0	0	0	0	0	0	0	0	0	0	0	0	0	0
hsa-miR-4264	0	0	0	0	0	0	0	0	0	0	0	0	0	0	0	0	0	0	0	0	0	0	0	0	0	0
hsa-miR-4265	0	0	0	0	0	0	0	0	0	0	0	0	0	0	0	0	0	0	0	0	0	0	0	0	0	0
hsa-miR-4266	0	0	0	0	0	0	0	0	0	0	0	0	0	0	0	0	0	0	0	0	0	0	0	0	0	0
hsa-miR-4267	0	0	0	0	0	0	0	0	0	0	0	0	0	0	0	0	0	0	0	0	0	0	0	0	0	0
hsa-miR-4268	0	0	0	0	0	0	0	0	0	0	0	0	0	0	0	0	0	0	0	0	0	0	0	0	0	0
hsa-miR-4269	0	0	0	0	0	0	0	0	0	0	0	0	0	0	0	0	0	0	0	0	0	0	0	0	0	0
hsa-miR-4270	0	0	0	0	0	0	0	0	0	0	0	0	0	0	0	0	0	0	0	0	0	0	0	0	0	0
hsa-miR-4271	0	0	0	0	0	0	0	0	0	0	0	0	0	0	0	0	0	0	0	0	0	0	0	0	0	0
hsa-miR-4272	0	0	0	0	0	0	0	0	0	0	0	0	0	0	0	0	0	0	0	0	0	0	0	0	0	0
hsa-miR-4273	0	0	0	0	0	0	0	0	0	0	0	0	0	0	0	0	0	0	0	0	0	0	0	0	0	0
hsa-miR-4274	0	0	0	0	0	0	0	0	0	0	0	0	0	0	0	0	0	0	0	0	0	0	0	0	0	0
hsa-miR-4275	0	0	0	0	0	0	0	0	0	0	0	0	0	0	0	0	0	0	0	0	0	0	0	0	0	0
hsa-miR-4276	0	0	0	0	0	0	0	0	0	0	0	0	0	0	0	0	0	0	0	0	0	0	0	0	0	0
hsa-miR-4277	0	0	0	0	0	0	0	0	0	0	0	0	0	0	0	0	0	0	0	0	0	0	0	0	0	0
hsa-miR-4278	0	0	0	0	0	0	0	0	0	0	0	0	0	0	0	0	0	0	0	0	0	0	0	0	0	0
hsa-miR-4279	0	0	0	0	0	0	0	0	0	0	0	0	0	0	0	0	0	0	0	0	0	0	0	0	0	0
hsa-miR-4280	0	0	0	0	0	0	0	0	0	0	0	0	0	0	0	0	0	0	0	0	0	0	0	0	0	0
hsa-miR-4281	0	0	0	0	0	0	0	0	0	0	0	0	0	0	0	0	0	0	0	0	0	0	0	0	0	0
hsa-miR-4282	0	0	0	0	0	0	0	0	0	0	0	0	0	0	0	0	0	0	0	0	0	0	0	0	0	0
hsa-miR-4283	0	0	0	0	0	0	0	0	0	0	0	0	0	0	0	0	0	0	0	0	0	0	0	0	0	0
hsa-miR-4284	0	0	0	0	0	0	0	0	0	0	0	0	0	0	0	0	0	0	0	0	0	0	0	0	0	0
hsa-miR-4285	0	0	0	0	0	0	0	0	0	0	0	0	0	0	0	0	0	0	0	0	0	0	0	0	0	0
hsa-miR-4286	3	2	15	1	5	17	1	1	3	9	5	8	1	109	10	7	5	14	1	2	3	7	11	6	2	5
hsa-miR-4287	0	0	0	0	0	0	0	0	0	0	0	0	0	0	0	0	0	0	0	0	0	0	0	0	0	0
hsa-miR-4288	0	0	0	0	0	0	0	0	0	0	0	0	0	0	0	0	0	0	0	0	0	0	0	0	0	0
hsa-miR-4289	0	0	0	0	0	0	0	0	0	0	0	0	0	0	0	0	0	0	0	0	0	0	0	0	0	0
hsa-miR-429	188	133	714	122	264	635	19	135	80	47	142	235	22	456	94	80	101	219	33	28	97	164	25	4	7	6
hsa-miR-4290	0	0	0	0	0	0	0	0	0	0	0	0	0	0	0	0	0	0	0	0	0	0	0	0	0	0
hsa-miR-4291	0	0	0	0	0	0	0	0	0	0	0	0	0	0	0	0	0	0	0	0	0	0	0	0	0	0
hsa-miR-4292	0	0	0	0	0	0	0	0	0	0	0	0	0	0	0	0	0	0	0	0	0	0	0	0	0	0
hsa-miR-4293	0	0	0	0	0	0	0	0	0	0	0	0	0	0	0	0	0	0	0	0	0	0	0	0	0	0
hsa-miR-4294	0	0	0	0	0	0	0	0	0	0	0	0	0	0	0	0	0	0	0	0	0	0	0	0	0	0
hsa-miR-4295	0	0	0	0	0	0	0	0	0	0	0	0	0	0	0	0	0	0	0	0	0	0	0	0	0	0
hsa-miR-4296	0	0	0	0	0	0	0	0	0	0	0	0	0	0	0	0	0	0	0	0	0	0	0	0	0	0
hsa-miR-4297	0	0	0	0	0	0	0	0	0	0	0	0	0	0	0	0	0	0	0	0	0	0	0	0	0	0
hsa-miR-4298	0	0	0	0	0	0	0	0	0	0	0	0	0	0	0	0	0	0	0	0	0	0	0	0	0	0
hsa-miR-4299	0	0	0	0	0	0	0	0	0	0	0	0	0	0	0	0	0	0	0	0	0	0	0	0	0	0
hsa-miR-4300	0	0	0	0	0	0	0	0	0	0	0	0	0	0	0	0	0	0	0	0	0	0	0	0	0	0
hsa-miR-4301	0	0	0	0	0	0	0	0	0	0	0	0	0	0	0	0	0	0	0	0	0	0	0	0	0	0
hsa-miR-4302	0	0	0	0	0	0	0	0	0	0	0	0	0	0	0	0	0	0	0	0	0	0	0	0	0	0
hsa-miR-4303	0	0	0	0	0	0	0	0	0	0	0	0	0	0	0	0	0	0	0	0	0	0	0	0	0	0
hsa-miR-4304	0	0	0	0	0	0	0	0	0	0	0	0	0	0	0	0	0	0	0	0	0	0	0	0	0	0
hsa-miR-4305	0	0	0	0	0	0	0	0	0	0	0	0	0	0	0	0	0	0	0	0	0	0	0	0	0	0
hsa-miR-4306	0	0	0	0	0	0	0	0	0	0	0	0	0	0	0	0	0	0	0	0	0	0	0	0	0	0
hsa-miR-4307	0	0	0	0	0	0	0	0	0	0	0	0	0	0	0	0	0	0	0	0	0	0	0	0	0	0
hsa-miR-4308	0	0	0	0	0	0	0	0	0	0	0	0	0	0	0	0	0	0	0	0	0	0	0	0	0	0
hsa-miR-4309	0	0	0	0	0	0	0	0	0	0	0	0	0	0	0	0	0	0	0	0	0	0	0	0	0	0
hsa-miR-4310	0	0	0	0	0	0	0	0	0	0	0	0	0	0	0	0	0	0	0	0	0	0	0	0	0	0
hsa-miR-4311	0	0	0	0	0	0	0	0	0	0	0	0	0	0	0	0	0	0	0	0	0	0	0	0	0	0
hsa-miR-4312	0	0	0	0	0	0	0	0	0	0	0	0	0	0	0	0	0	0	0	0	0	0	0	0	0	0
hsa-miR-4313	0	0	0	0	0	0	0	0	0	0	0	0	0	0	0	0	0	0	0	0	0	0	0	0	0	0
hsa-miR-431-3p	0	0	0	0	0	1	0	0	0	0	0	0	0	0	0	0	0	0	0	0	0	0	0	0	0	0
hsa-miR-4314	0	0	0	0	0	0	0	0	0	0	0	0	0	0	0	0	0	0	0	0	0	0	0	0	0	0
hsa-miR-4315	0	0	0	0	0	0	0	0	0	0	0	0	0	0	0	0	0	0	0	0	0	0	0	0	0	0
hsa-miR-431-5p	0	1	0	0	0	0	0	0	1	0	1	0	0	0	0	0	2	0	0	0	0	1	2	0	0	2
hsa-miR-4316	0	0	0	0	0	0	0	0	0	0	0	0	0	0	0	0	0	0	0	0	0	0	0	0	0	0
hsa-miR-4317	0	0	0	0	0	0	0	0	0	0	0	0	0	0	0	0	0	0	0	0	0	0	0	0	0	0
hsa-miR-4318	0	0	0	0	0	0	0	0	0	0	0	0	0	0	0	0	0	0	0	0	0	0	0	0	0	0
hsa-miR-4319	0	0	0	0	0	0	0	0	0	0	0	0	0	0	0	0	0	0	0	0	0	0	0	0	0	0
hsa-miR-4320	0	0	0	0	0	0	0	0	0	0	0	0	0	0	0	0	0	0	0	0	0	0	0	0	0	0
hsa-miR-4321	0	0	0	0	0	0	0	0	0	0	0	0	0	0	0	0	0	0	0	0	0	0	0	0	0	0
hsa-miR-4322	0	0	0	0	0	0	0	0	0	0	0	0	0	0	0	0	0	0	0	0	0	0	0	0	0	0
hsa-miR-4323	0	0	0	0	0	0	0	0	0	0	0	0	0	0	0	0	0	0	0	0	0	0	0	0	0	0
hsa-miR-432-3p	0	0	0	0	0	0	0	0	0	0	0	0	0	0	0	0	0	0	0	0	0	0	0	0	0	0
hsa-miR-4324	0	0	0	0	0	0	0	0	0	0	0	0	0	0	0	0	0	0	0	0	0	0	0	0	0	0
hsa-miR-4325	0	0	0	0	0	0	0	0	0	0	0	0	0	0	0	0	0	0	0	0	0	0	0	0	0	0
hsa-miR-432-5p	0	0	0	0	3	6	1	3	2	0	1	3	1	10	5	2	1	5	1	0	2	8	7	3	2	5
hsa-miR-4326	0	1	1	0	0	3	0	1	0	4	0	0	0	15	5	2	0	1	1	0	0	5	2	0	5	1
hsa-miR-4327	0	0	0	0	0	0	0	0	0	0	0	0	0	0	0	0	0	0	0	0	0	0	0	0	0	0
hsa-miR-4328	0	0	0	0	0	0	0	0	0	0	0	0	0	0	0	0	0	0	0	0	0	0	0	0	0	0
hsa-miR-4329	0	0	0	0	0	0	0	0	0	0	0	0	0	0	0	0	0	0	0	0	0	0	0	0	0	0
hsa-miR-4330	0	0	0	0	0	0	0	0	0	0	0	0	0	0	0	0	0	0	0	0	0	0	0	0	0	0
hsa-miR-433-3p	0	0	1	1	0	1	0	0	0	0	0	2	0	5	1	1	0	5	0	0	0	1	2	0	0	0
hsa-miR-433-5p	0	0	0	0	0	0	0	0	0	0	0	0	0	0	0	0	0	0	0	0	0	0	0	0	0	0
hsa-miR-4417	0	0	0	0	0	0	1	1	0	0	0	0	1	0	0	0	0	0	0	1	0	0	0	0	0	0
hsa-miR-4418	0	0	0	0	0	0	0	0	0	0	0	0	0	0	0	0	0	0	0	0	0	0	0	0	0	0
hsa-miR-4419a	0	0	0	0	0	0	0	0	0	0	0	0	0	0	0	0	0	0	0	0	0	0	0	0	0	0
hsa-miR-4419b	0	0	0	0	0	0	0	0	0	0	0	0	0	0	0	0	0	0	0	0	0	0	0	0	0	0
hsa-miR-4420	0	0	0	0	0	0	0	0	0	0	0	0	0	0	0	0	0	0	0	0	0	0	0	0	0	0
hsa-miR-4421	0	0	0	0	0	0	0	0	0	0	0	0	0	0	0	0	0	0	0	0	0	0	0	0	0	0
hsa-miR-4422	0	0	0	0	0	0	0	0	0	0	0	0	0	0	0	0	1	0	0	0	0	0	0	0	0	0
hsa-miR-4423-3p	0	0	12	1	3	9	0	0	2	0	0	3	0	0	0	0	0	2	2	2	1	1	3	0	0	0
hsa-miR-4423-5p	0	1	9	0	1	7	0	0	3	2	1	2	0	5	0	0	3	0	0	0	0	2	0	0	0	0
hsa-miR-4424	0	0	0	0	0	0	0	0	0	0	0	0	0	0	1	0	0	0	0	0	0	0	0	0	0	0
hsa-miR-4425	0	0	0	0	0	0	0	0	0	0	0	0	0	0	0	0	0	0	0	0	0	0	0	0	0	0
hsa-miR-4426	0	0	0	0	0	0	0	0	0	0	0	0	0	0	0	0	0	0	0	0	1	0	0	0	1	0
hsa-miR-4427	0	0	0	0	0	0	0	0	0	0	0	0	0	0	0	0	0	0	0	0	0	0	0	0	0	0
hsa-miR-4428	0	0	0	0	0	0	0	0	0	0	0	0	0	0	0	0	0	0	0	0	0	0	0	0	0	0
hsa-miR-4429	0	0	0	0	0	0	0	0	0	0	0	0	0	0	0	0	0	0	0	0	0	0	0	1	0	0
hsa-miR-4430	0	0	1	0	0	0	0	0	0	0	0	0	0	0	0	0	0	0	0	0	0	0	0	0	0	0
hsa-miR-4431	0	0	0	0	0	0	0	0	0	0	0	0	0	0	0	0	0	0	0	0	0	0	0	0	0	0
hsa-miR-4432	0	0	0	0	0	0	0	0	0	0	0	0	0	0	0	0	0	0	0	0	0	0	0	0	0	0
hsa-miR-4433a-3p	0	0	0	0	0	0	0	0	0	0	0	0	0	1	0	0	0	0	0	0	0	0	0	0	0	0
hsa-miR-4433a-5p	0	0	0	0	0	1	0	0	0	0	0	0	0	0	0	0	0	0	0	0	0	0	0	0	0	0
hsa-miR-4433b-3p	0	0	0	0	0	0	0	0	0	0	0	0	0	2	0	0	0	0	0	0	0	0	0	0	0	0
hsa-miR-4433b-5p	0	0	0	0	0	3	0	0	0	0	1	0	0	0	0	1	0	0	0	0	0	0	0	0	0	0
hsa-miR-4434	0	0	0	0	0	0	0	0	0	0	0	0	0	0	0	0	0	0	0	0	0	0	0	0	0	0
hsa-miR-4435	0	0	0	0	0	0	0	0	0	0	0	0	0	0	0	0	0	0	0	0	0	0	0	0	0	0
hsa-miR-4436a	0	0	0	0	0	0	0	0	0	0	0	0	0	0	0	0	0	0	0	0	0	0	0	0	0	0
hsa-miR-4436b-3p	0	0	0	0	0	0	0	0	0	0	0	0	0	0	0	0	0	0	0	0	0	0	0	0	0	0
hsa-miR-4436b-5p	0	0	0	0	0	0	0	0	0	0	0	0	0	0	0	0	0	0	0	0	0	0	0	0	0	0
hsa-miR-4437	0	0	0	0	0	0	0	0	0	0	0	0	0	0	0	0	0	0	0	0	0	0	0	0	0	0
hsa-miR-4438	0	0	0	0	0	0	0	0	0	0	0	0	0	0	0	0	0	0	0	0	0	0	0	0	0	0
hsa-miR-4439	0	0	0	0	0	0	0	0	0	0	0	0	0	0	0	0	0	0	0	0	0	0	0	0	0	0
hsa-miR-4440	0	0	0	0	0	0	0	0	0	0	0	0	0	1	0	0	0	0	0	0	0	0	0	0	0	0
hsa-miR-4441	0	0	0	0	0	0	0	0	0	0	0	0	0	0	0	0	0	0	0	0	0	0	0	0	0	0
hsa-miR-4442	0	0	0	0	0	0	0	0	0	0	0	0	0	0	0	0	0	0	0	0	0	0	0	0	0	0
hsa-miR-4443	0	0	0	0	0	0	0	0	0	0	0	0	0	0	0	0	0	0	0	0	0	0	0	0	0	0
hsa-miR-4444	0	0	0	0	1	0	0	0	0	0	0	0	0	0	0	0	0	0	0	0	0	0	0	0	0	0
hsa-miR-4445-3p	0	0	0	0	0	0	0	0	0	0	0	0	0	0	0	0	0	0	0	0	0	0	0	0	0	0
hsa-miR-4445-5p	0	0	0	0	0	0	0	0	0	0	0	0	0	0	0	0	0	0	0	0	0	0	0	0	0	0
hsa-miR-4446-3p	0	0	0	0	0	1	0	0	0	0	0	0	0	3	0	0	0	0	0	0	0	0	0	0	0	0
hsa-miR-4446-5p	0	0	0	0	0	0	0	0	0	0	0	0	0	0	0	0	0	0	0	0	0	0	0	0	0	0
hsa-miR-4447	0	0	0	0	0	0	0	0	0	0	0	0	0	0	0	0	0	0	0	0	0	0	0	0	0	0
hsa-miR-4448	0	0	0	0	0	0	0	0	0	0	0	0	0	0	0	0	0	0	0	0	0	0	0	0	0	0
hsa-miR-4449	3	0	0	3	0	2	0	1	0	1	0	0	5	4	0	1	1	0	1	1	1	5	0	0	0	0
hsa-miR-4450	0	0	0	0	0	0	0	0	0	0	0	0	0	0	0	0	0	0	0	0	0	0	0	0	0	0
hsa-miR-4451	0	0	0	0	0	0	0	0	0	0	0	0	0	0	0	0	0	0	0	0	0	0	0	0	0	0
hsa-miR-4452	0	0	0	0	0	0	0	0	0	0	0	0	0	0	0	0	0	0	0	0	0	0	0	0	0	0
hsa-miR-4453	0	0	0	0	0	0	0	0	0	0	0	1	0	0	0	0	0	0	0	0	0	0	0	0	0	0
hsa-miR-4454	0	0	2	0	6	2	0	3	2	0	4	3	0	12	17	1	2	2	2	0	1	8	4	10	0	1
hsa-miR-4455	0	0	0	0	0	0	0	0	0	0	0	0	0	0	0	0	0	0	0	0	0	0	0	0	0	0
hsa-miR-4456	0	0	0	0	0	0	0	0	0	0	0	0	0	0	0	0	0	0	0	0	0	0	0	0	0	0
hsa-miR-4457	0	0	0	0	0	0	0	0	0	0	0	0	0	0	0	0	0	0	0	0	0	0	0	0	0	0
hsa-miR-4458	0	0	0	0	0	0	0	0	0	0	0	0	0	0	0	0	0	0	0	0	0	0	0	0	0	0
hsa-miR-4459	0	0	0	0	0	0	0	0	0	0	0	0	0	0	0	0	0	0	0	0	0	0	0	0	0	0
hsa-miR-4460	0	0	0	0	0	0	0	0	0	0	0	0	0	0	0	0	0	0	0	0	0	0	0	0	0	0
hsa-miR-4461	0	0	0	0	0	0	0	1	0	0	0	2	0	0	0	0	0	1	0	0	0	0	0	0	0	0
hsa-miR-4462	0	0	0	0	0	0	0	0	0	0	0	0	0	0	0	0	0	0	0	0	0	0	0	0	0	0
hsa-miR-4463	0	0	0	0	0	0	0	0	0	0	0	0	0	0	0	0	0	0	0	0	0	0	0	0	0	0
hsa-miR-4464	0	0	0	0	0	0	0	0	0	0	0	0	0	0	0	0	0	0	0	0	0	0	0	0	0	0
hsa-miR-4465	0	0	0	0	0	0	0	0	0	0	0	0	0	0	0	0	0	0	0	0	0	0	0	0	0	0
hsa-miR-4466	0	0	0	0	0	0	0	0	0	0	0	0	0	5	1	0	0	0	0	0	0	0	0	0	0	0
hsa-miR-4467	0	0	0	0	0	0	0	0	0	0	0	0	0	0	0	0	0	0	0	0	0	0	0	0	0	0
hsa-miR-4468	0	0	0	0	0	0	0	0	0	0	0	0	0	0	0	0	0	0	0	0	0	0	0	0	0	0
hsa-miR-4469	0	0	0	0	0	0	0	0	0	0	0	0	0	0	0	0	0	0	0	0	0	0	0	0	0	0
hsa-miR-4470	0	0	0	0	0	1	0	0	0	0	0	0	0	0	0	0	0	0	0	0	0	0	0	0	0	3
hsa-miR-4471	0	0	0	0	0	0	0	0	0	0	0	0	0	0	0	0	0	0	0	0	0	0	0	0	1	0
hsa-miR-4472	0	0	0	0	0	0	0	0	0	0	0	0	0	0	0	0	0	0	0	0	0	0	0	0	0	0
hsa-miR-4473	1	0	0	0	0	0	0	2	2	1	0	0	0	0	1	0	0	0	0	0	0	0	0	0	1	0
hsa-miR-4474-3p	0	0	0	0	0	0	0	0	0	0	0	0	0	0	0	0	0	0	0	0	0	1	1	0	0	0
hsa-miR-4474-5p	0	0	0	0	0	0	0	0	0	0	0	0	0	0	0	0	0	0	0	0	0	0	0	0	0	0
hsa-miR-4475	0	0	0	0	0	0	0	0	0	0	0	0	0	0	0	0	0	0	0	0	0	0	0	0	0	0
hsa-miR-4476	0	0	0	0	0	0	0	0	0	0	0	0	0	0	0	0	0	0	0	0	0	0	0	0	0	0
hsa-miR-4477a	0	0	0	0	0	0	0	0	0	0	0	0	0	0	0	0	0	0	0	0	0	0	0	0	0	0
hsa-miR-4477b	0	0	0	0	0	0	0	0	0	0	0	0	0	0	0	0	0	2	1	0	1	0	1	0	0	0
hsa-miR-4478	0	0	0	0	0	0	0	0	0	0	0	0	0	0	0	0	0	0	0	0	0	0	0	0	0	0
hsa-miR-4479	0	0	0	0	0	0	0	0	0	0	0	0	0	0	0	0	0	0	0	0	0	0	0	0	0	0
hsa-miR-448	0	0	0	0	0	0	0	0	0	0	0	0	0	0	0	0	0	0	0	0	0	0	0	0	0	0
hsa-miR-4480	0	0	0	0	0	0	0	0	0	0	0	0	0	0	0	0	0	0	0	0	0	0	0	0	0	0
hsa-miR-4481	0	0	0	0	0	0	0	0	0	0	0	0	0	0	0	0	0	0	0	0	0	0	0	0	0	0
hsa-miR-4482-3p	0	0	0	0	0	0	0	0	0	0	0	0	0	0	0	0	0	0	0	0	2	0	0	0	0	0
hsa-miR-4482-5p	0	0	0	0	0	0	0	0	0	0	0	0	0	0	0	0	0	0	0	0	0	0	0	0	0	0
hsa-miR-4483	0	0	0	0	0	0	0	0	0	0	0	0	0	0	0	0	0	0	0	0	0	0	0	0	0	0
hsa-miR-4484	0	0	0	0	0	0	0	0	0	0	0	0	0	3	0	0	0	0	0	1	0	0	0	0	0	0
hsa-miR-4485-3p	0	0	0	0	5	12	0	1	5	0	0	7	0	3	1	0	0	0	0	0	0	1	81	0	1	1
hsa-miR-4485-5p	0	0	0	0	0	0	0	0	0	0	0	0	0	1	0	0	0	0	0	0	0	0	0	0	0	0
hsa-miR-4486	0	0	0	0	0	0	0	0	0	0	0	0	0	0	0	0	0	0	0	0	0	0	0	0	0	0
hsa-miR-4487	0	0	0	0	0	0	0	0	0	0	0	0	0	0	0	0	0	0	0	0	0	0	0	0	0	0
hsa-miR-4488	8	1	2	6	4	16	2	1	0	2	0	0	39	17	1	6	18	15	0	0	4	5	0	2	0	0
hsa-miR-4489	0	0	0	0	0	1	0	0	0	0	0	0	0	0	0	0	0	1	0	0	0	0	0	0	0	0
hsa-miR-4490	0	1	0	0	0	0	0	0	0	0	0	0	0	0	0	0	0	0	0	0	0	0	0	0	0	0
hsa-miR-4491	0	0	0	0	0	0	0	0	0	0	0	0	0	0	1	0	0	0	0	0	0	0	0	0	0	0
hsa-miR-4492	0	0	0	0	0	0	0	0	0	0	0	0	0	1	0	0	0	0	0	0	0	0	0	0	1	0
hsa-miR-4493	0	0	0	0	0	0	0	0	0	0	0	0	0	0	0	0	0	0	0	0	0	0	0	0	0	0
hsa-miR-4494	0	0	0	0	0	0	0	0	0	0	0	0	0	0	0	0	0	0	0	0	0	0	0	0	0	0
hsa-miR-4495	0	0	0	0	0	0	0	0	0	0	0	0	0	0	0	0	0	0	0	0	0	0	0	0	0	0
hsa-miR-4496	0	0	0	0	0	0	0	0	0	0	0	0	0	0	0	0	0	0	0	0	0	0	0	0	0	0
hsa-miR-4497	0	0	0	0	0	0	0	0	0	0	0	0	0	0	0	0	0	0	0	0	0	0	0	0	0	0
hsa-miR-4498	0	0	0	0	0	0	0	0	0	0	0	0	0	0	0	0	0	0	0	0	0	0	0	0	0	0
hsa-miR-4499	0	0	0	0	0	0	0	0	0	0	0	0	0	0	0	0	0	0	0	0	0	0	0	0	0	0
hsa-miR-449a	16	94	277	30	32	85	1	54	9	20	56	62	3	24	131	69	55	84	44	27	14	103	6	1	5	3
hsa-miR-449b-3p	0	0	2	0	0	0	0	1	1	2	0	0	0	0	0	0	0	1	0	0	0	0	0	0	0	0
hsa-miR-449b-5p	1	10	23	6	2	5	1	1	0	0	9	0	1	1	32	18	18	20	4	6	4	17	1	0	0	0
hsa-miR-449c-3p	0	0	0	0	0	0	0	0	0	0	0	0	0	0	0	0	0	0	0	0	0	0	0	0	0	0
hsa-miR-449c-5p	1	15	34	10	7	15	0	13	1	20	8	7	0	2	26	15	17	16	6	7	3	19	0	1	5	0
hsa-miR-4500	0	0	0	0	0	0	0	0	0	0	0	0	0	0	0	0	0	0	0	0	0	0	0	0	0	0
hsa-miR-4501	0	0	0	0	0	0	0	0	0	0	0	0	0	0	0	0	0	0	0	0	0	0	0	0	0	0
hsa-miR-4502	0	0	0	0	0	0	0	0	0	0	0	0	0	0	0	0	0	0	0	0	0	0	0	0	0	0
hsa-miR-4503	0	0	0	0	0	1	0	0	0	1	0	0	0	0	0	0	0	0	0	0	0	0	0	0	0	0
hsa-miR-4504	1	0	0	0	0	2	0	4	0	3	1	0	0	0	0	1	0	0	0	0	2	1	2	2	0	1
hsa-miR-4505	0	0	0	0	0	0	0	0	0	0	0	0	0	0	0	0	0	0	0	0	0	0	0	0	0	0
hsa-miR-4506	0	0	0	0	0	0	0	0	0	0	0	0	0	0	0	0	0	0	0	0	0	0	0	0	0	0
hsa-miR-4507	0	0	0	0	0	0	0	0	0	0	0	0	0	0	0	0	0	0	0	0	0	0	0	0	0	0
hsa-miR-4508	0	0	2	1	0	1	1	0	0	1	0	0	5	8	0	1	3	0	0	0	2	3	0	1	0	1
hsa-miR-4509	0	0	0	0	0	0	0	0	0	0	0	0	0	0	0	0	0	0	0	0	0	0	0	0	0	0
hsa-miR-450a-1-3p	0	0	1	0	0	1	0	0	0	1	1	0	0	0	0	1	0	3	1	0	0	1	0	0	0	0
hsa-miR-450a-2-3p	0	0	0	0	0	0	0	0	0	0	0	1	0	1	0	0	0	1	0	1	0	0	0	0	0	0
hsa-miR-450a-5p	4	2	9	1	9	15	0	9	15	14	13	19	8	38	6	7	3	21	8	2	9	10	26	0	6	2
hsa-miR-450b-3p	0	0	0	0	0	0	0	0	0	0	0	0	0	0	0	0	0	0	0	0	0	0	0	0	0	0
hsa-miR-450b-5p	7	4	9	2	5	16	1	8	16	11	25	24	1	18	19	11	9	31	9	11	9	18	16	4	2	1
hsa-miR-4510	0	0	0	0	0	0	0	0	0	0	0	0	0	0	0	0	0	0	0	0	0	0	0	0	0	0
hsa-miR-4511	0	0	0	0	0	2	0	0	0	0	0	0	0	0	0	0	0	1	0	0	0	0	0	0	0	0
hsa-miR-4512	0	0	0	0	0	0	0	0	0	0	0	0	0	0	0	0	0	0	0	0	0	0	0	0	0	0
hsa-miR-4513	0	0	0	0	0	0	0	0	0	0	0	0	0	0	0	0	0	0	0	0	0	0	0	0	0	0
hsa-miR-4514	0	0	0	0	0	0	0	0	0	0	0	0	0	0	0	0	0	0	0	0	0	0	0	0	0	0
hsa-miR-4515	0	0	0	0	0	0	0	0	0	0	0	0	0	0	0	0	0	0	0	0	0	0	0	0	0	0
hsa-miR-4516	0	0	0	0	0	0	0	0	0	0	0	0	0	0	0	0	0	0	0	0	0	0	0	0	0	0
hsa-miR-4517	0	0	0	0	0	0	0	0	0	0	0	0	0	0	2	0	0	0	0	0	0	0	0	0	0	0
hsa-miR-4518	0	0	0	0	1	0	0	0	0	0	0	0	0	0	0	0	1	0	0	0	0	0	0	0	0	0
hsa-miR-4519	0	0	0	0	0	0	0	0	0	0	0	0	0	0	0	0	0	0	0	0	0	0	0	0	0	0
hsa-miR-451a	91363	24919	232845	43011	20779	350422	14140	129455	20176	266748	50381	31195	34792	9277	29058	48472	22443	56119	68905	18407	112243	56661	41842	112478	74184	34478
hsa-miR-451b	0	0	0	0	0	1	0	0	0	0	0	0	0	0	0	0	0	0	0	0	0	0	0	0	0	0
hsa-miR-4520-2-3p	0	0	0	0	0	0	0	0	0	0	0	0	0	0	0	0	0	0	0	0	0	1	0	0	0	0
hsa-miR-4520-3p	0	0	0	0	0	0	0	0	0	0	0	0	0	0	0	0	0	0	0	0	0	1	0	0	0	0
hsa-miR-4520-5p	0	0	0	0	0	0	0	0	0	0	0	0	0	0	0	0	0	0	0	0	0	0	0	0	0	0
hsa-miR-4521	1	0	1	0	0	5	0	0	0	0	0	1	0	44	1	0	0	4	1	0	1	2	0	0	0	0
hsa-miR-4522	0	0	0	0	0	0	0	0	0	0	0	0	0	0	0	0	0	0	0	0	0	0	0	0	0	0
hsa-miR-4523	0	0	0	0	0	0	0	0	0	0	0	0	0	0	0	0	0	0	0	0	0	1	0	0	0	1
hsa-miR-452-3p	0	0	0	0	0	0	0	0	0	0	0	0	0	0	0	0	0	0	0	0	0	0	0	0	0	0
hsa-miR-4524a-3p	0	0	0	0	0	3	0	0	0	0	0	0	0	1	0	1	2	0	0	0	0	0	0	0	0	0
hsa-miR-4524a-5p	0	0	2	1	0	1	0	0	0	0	0	0	0	1	0	0	0	0	0	0	0	2	0	0	0	0
hsa-miR-4524b-3p	0	0	0	0	0	0	0	0	0	0	0	0	0	0	0	0	0	0	0	0	0	0	0	0	0	0
hsa-miR-4524b-5p	0	0	0	0	0	0	0	0	0	0	0	0	0	0	0	0	0	0	0	0	0	0	0	0	0	0
hsa-miR-4525	0	0	0	0	0	0	0	0	0	0	0	0	0	0	0	0	0	0	0	0	0	0	0	0	0	0
hsa-miR-452-5p	26	18	145	15	271	219	10	38	62	74	26	203	64	168	173	47	31	255	29	8	71	329	143	118	67	114
hsa-miR-4526	0	0	0	0	0	0	0	0	0	0	0	0	0	0	1	0	0	0	0	0	0	0	0	0	0	0
hsa-miR-4527	0	0	0	0	0	0	0	0	0	0	0	0	0	0	0	0	0	0	0	0	0	0	0	0	0	0
hsa-miR-4528	0	0	0	0	0	0	0	0	0	0	0	0	0	0	0	0	0	0	0	0	0	0	0	0	0	0
hsa-miR-4529-3p	0	0	0	0	0	0	0	0	0	0	0	0	0	0	1	0	0	0	0	0	0	1	0	2	0	0
hsa-miR-4529-5p	0	0	0	0	0	0	0	0	0	0	0	0	0	0	0	0	0	0	0	0	0	0	0	0	0	0
hsa-miR-4530	0	0	0	0	0	0	0	0	0	0	0	0	0	0	0	0	0	0	0	0	0	0	0	0	0	0
hsa-miR-4531	0	0	0	0	0	0	0	0	0	0	0	0	0	0	0	0	0	0	0	0	0	0	0	0	0	0
hsa-miR-4532	3	2	9	5	10	47	1	0	0	0	0	4	5	223	9	8	2	8	0	1	3	30	9	1	0	0
hsa-miR-4533	0	0	0	0	0	0	0	0	0	0	0	0	0	0	0	0	0	0	0	0	0	0	0	0	0	0
hsa-miR-4534	0	0	0	0	0	0	0	0	0	0	0	0	0	0	0	0	0	0	0	0	0	0	0	0	0	0
hsa-miR-4535	0	0	0	0	0	0	0	0	0	0	0	0	0	0	0	0	0	0	0	0	0	0	0	0	0	0
hsa-miR-4536-3p	1	1	2	0	0	0	0	0	1	1	0	1	0	1	1	0	0	2	0	0	0	1	1	0	0	0
hsa-miR-4536-5p	0	0	0	0	1	0	0	0	0	0	0	0	1	1	0	0	0	1	0	0	0	0	0	0	0	0
hsa-miR-4537	0	0	0	0	0	0	0	0	0	0	0	0	0	0	0	0	0	0	0	0	0	0	0	0	0	0
hsa-miR-4538	0	0	0	0	0	0	0	0	0	0	0	0	0	0	0	0	0	0	0	0	0	0	0	0	0	0
hsa-miR-4539	0	0	0	0	0	0	0	0	0	0	0	0	0	0	0	0	0	0	0	0	0	0	0	0	0	0
hsa-miR-4540	0	0	0	0	0	0	0	0	0	0	0	0	0	0	0	0	0	0	0	0	0	0	0	0	0	0
hsa-miR-454-3p	282	168	858	144	251	760	45	55	13	52	397	408	37	342	201	169	99	450	130	89	285	304	390	1	7	4
hsa-miR-454-5p	1	0	4	0	2	3	0	1	1	1	1	0	0	4	1	2	0	1	0	0	2	0	1	0	0	0
hsa-miR-455-3p	21	26	71	15	56	68	14	31	10	6	13	65	8	273	45	44	25	80	22	5	38	46	94	3	7	6
hsa-miR-455-5p	23	36	136	28	78	140	17	136	185	233	21	94	9	287	122	39	27	223	46	12	107	173	119	62	118	49
hsa-miR-4632-3p	1	0	0	0	0	0	0	0	0	0	0	0	0	2	0	1	0	0	0	0	0	0	0	0	0	0
hsa-miR-4632-5p	0	0	0	0	0	0	0	0	0	0	0	0	0	0	0	0	0	0	0	0	0	0	0	1	0	0
hsa-miR-4633-3p	0	0	0	0	0	0	0	0	0	0	0	0	0	0	0	0	0	0	0	0	0	0	0	0	0	0
hsa-miR-4633-5p	0	0	0	0	0	0	0	0	0	0	0	0	0	0	0	0	0	0	0	0	0	0	0	0	0	0
hsa-miR-4634	0	0	0	0	0	0	0	0	0	0	0	0	0	3	0	0	0	0	0	0	0	0	0	0	0	0
hsa-miR-4635	0	0	0	0	0	0	0	0	0	0	0	0	0	0	0	0	0	0	0	0	0	0	0	0	0	0
hsa-miR-4636	0	0	2	0	1	1	0	1	0	0	0	2	0	0	0	0	0	1	0	0	0	1	0	0	0	0
hsa-miR-4637	0	0	0	0	0	1	0	0	0	0	0	0	0	0	0	0	0	0	0	0	0	1	0	0	0	0
hsa-miR-4638-3p	0	0	0	0	0	0	0	0	0	1	0	0	0	0	0	0	0	0	0	0	0	0	1	0	0	0
hsa-miR-4638-5p	0	0	0	0	0	0	0	0	0	0	0	1	0	0	0	0	0	0	0	0	0	1	0	0	0	0
hsa-miR-4639-3p	0	0	0	0	0	0	0	0	0	0	0	0	0	0	0	0	0	0	0	0	0	0	0	0	0	0
hsa-miR-4639-5p	0	0	0	0	0	0	0	0	1	0	0	0	0	0	0	0	0	0	0	0	0	1	0	0	0	1
hsa-miR-4640-3p	0	0	0	0	0	0	0	0	0	0	0	0	0	0	0	0	0	0	0	0	0	0	0	0	0	0
hsa-miR-4640-5p	0	0	0	0	1	0	0	0	0	0	0	0	0	0	0	0	0	0	0	0	0	0	0	0	0	0
hsa-miR-4641	0	0	0	0	0	0	0	0	0	0	0	0	0	0	0	0	0	0	0	0	0	0	0	0	0	0
hsa-miR-4642	0	0	0	0	0	0	0	0	0	0	0	0	0	0	0	0	0	0	0	0	0	0	0	0	0	0
hsa-miR-4643	0	0	0	0	0	0	0	0	0	0	0	0	0	0	0	0	0	0	0	0	0	0	0	0	0	0
hsa-miR-4644	0	0	0	0	0	0	0	0	0	0	0	0	0	0	0	0	0	0	0	0	0	0	0	0	0	0
hsa-miR-4645-3p	0	0	2	0	0	2	0	0	0	0	0	0	0	0	0	0	0	0	0	0	0	0	0	0	1	0
hsa-miR-4645-5p	0	0	0	0	0	0	0	0	0	0	0	0	0	0	0	0	0	0	0	0	0	0	0	0	0	0
hsa-miR-4646-3p	0	0	0	0	0	0	0	0	0	0	0	0	0	0	0	0	0	0	0	0	0	0	0	0	0	0
hsa-miR-4646-5p	0	0	0	0	1	1	0	0	0	0	0	0	0	0	0	0	0	1	0	0	0	0	0	0	0	0
hsa-miR-4647	0	0	0	0	0	0	0	0	0	0	0	0	0	0	0	0	0	1	0	0	0	0	0	0	0	0
hsa-miR-4648	0	0	0	0	0	0	0	0	0	0	0	0	0	0	0	0	0	0	0	0	0	0	0	0	0	0
hsa-miR-4649-3p	0	0	0	0	0	0	0	0	0	0	0	0	0	0	0	0	0	0	0	0	0	0	0	0	0	0
hsa-miR-4649-5p	0	0	0	0	0	0	0	0	0	0	0	0	0	0	0	0	0	0	0	0	0	0	0	0	0	0
hsa-miR-4650-3p	0	0	0	0	0	0	0	0	0	0	0	0	0	0	0	0	0	0	0	0	0	0	0	0	0	0
hsa-miR-4650-5p	0	0	0	0	0	0	0	0	0	0	0	0	0	0	0	0	0	0	0	0	0	0	0	0	0	0
hsa-miR-4651	0	0	0	0	0	0	0	0	0	0	0	0	0	0	0	0	0	0	0	0	0	0	0	0	0	0
hsa-miR-4652-3p	0	0	0	0	0	0	0	0	0	0	0	0	0	0	0	0	0	0	0	0	0	0	0	0	0	0
hsa-miR-4652-5p	0	0	0	0	0	0	0	0	0	0	0	0	0	0	0	0	0	0	0	0	0	0	0	0	0	0
hsa-miR-4653-3p	0	0	0	0	0	0	0	0	0	0	0	0	0	0	0	0	0	0	0	0	0	0	1	0	0	0
hsa-miR-4653-5p	0	0	0	0	0	0	0	0	0	0	0	0	0	0	0	0	0	0	0	0	0	0	0	0	0	0
hsa-miR-4654	0	0	0	0	0	0	0	0	0	0	0	0	0	0	0	0	0	0	0	0	0	0	0	0	0	0
hsa-miR-4655-3p	0	0	0	0	0	0	0	0	0	0	0	0	0	0	0	0	0	0	0	0	0	0	0	0	0	0
hsa-miR-4655-5p	0	0	0	0	0	0	0	0	0	0	0	0	0	0	0	0	0	0	0	0	0	0	0	0	0	0
hsa-miR-4656	0	0	0	0	0	0	0	0	0	0	0	0	0	0	0	0	0	0	0	0	0	0	0	0	0	0
hsa-miR-4657	0	0	0	0	0	0	0	0	0	0	0	0	0	0	0	0	0	1	0	0	0	1	1	1	0	1
hsa-miR-4658	0	0	0	0	0	0	0	0	0	0	0	0	0	0	0	0	0	0	1	0	0	1	2	0	0	0
hsa-miR-4659a-3p	0	0	0	0	0	1	0	0	0	0	0	1	1	0	0	2	0	0	0	0	0	0	1	1	1	0
hsa-miR-4659a-5p	0	0	0	0	0	0	0	0	0	0	0	0	0	0	0	0	0	0	0	0	0	0	0	0	0	0
hsa-miR-4659b-3p	0	0	0	1	0	1	0	0	0	0	0	0	0	0	0	0	0	0	1	0	0	0	1	0	1	0
hsa-miR-4659b-5p	0	0	1	0	0	0	0	0	0	0	0	0	0	0	0	0	0	1	0	0	0	0	0	0	0	0
hsa-miR-466	1	1	1	0	0	1	0	0	0	0	0	0	0	0	1	0	0	0	0	0	0	0	0	0	0	0
hsa-miR-4660	0	0	0	1	0	1	0	0	0	0	1	1	0	0	0	0	0	0	0	0	0	0	0	0	0	0
hsa-miR-4661-3p	0	0	0	0	0	0	0	0	0	0	0	0	0	0	0	0	0	0	0	0	0	0	0	0	0	0
hsa-miR-4661-5p	0	0	0	0	0	0	0	0	0	0	0	0	0	2	0	0	0	0	0	0	0	0	0	0	0	1
hsa-miR-4662a-3p	0	0	1	0	1	0	0	0	0	0	0	0	0	1	0	0	0	0	0	0	2	0	0	0	0	0
hsa-miR-4662a-5p	2	1	6	0	0	0	0	0	0	0	0	4	0	2	0	1	0	1	0	0	1	0	0	0	0	0
hsa-miR-4662b	0	0	1	0	0	0	0	0	0	0	0	0	0	2	0	0	0	0	0	0	0	0	0	0	0	0
hsa-miR-4663	0	0	0	0	0	0	0	0	0	0	0	0	0	0	0	0	0	0	0	0	0	0	0	0	0	0
hsa-miR-4664-3p	0	0	0	0	0	0	0	0	0	0	0	0	0	0	0	0	0	0	0	0	0	0	0	1	0	1
hsa-miR-4664-5p	0	1	2	0	0	1	0	0	0	0	0	0	0	1	3	0	0	0	0	0	1	0	4	1	0	0
hsa-miR-4665-3p	0	0	0	0	0	0	0	0	0	0	0	0	0	0	0	0	0	0	0	0	0	0	0	0	0	0
hsa-miR-4665-5p	0	0	0	0	0	0	0	0	0	0	0	0	0	1	0	0	0	0	0	0	0	0	0	0	0	0
hsa-miR-4666a-3p	0	0	0	0	0	0	0	0	0	0	0	0	0	0	0	0	0	0	0	0	0	0	0	0	0	0
hsa-miR-4666a-5p	0	0	0	0	0	0	0	0	0	0	0	0	0	0	0	0	0	0	0	0	0	0	0	0	0	0
hsa-miR-4666b	0	0	0	0	0	0	0	0	0	0	0	0	0	0	0	0	0	0	0	0	0	0	0	0	0	0
hsa-miR-4667-3p	0	0	1	0	0	0	0	0	0	0	0	0	0	0	0	0	0	0	0	0	0	0	0	0	0	0
hsa-miR-4667-5p	0	0	0	0	0	0	0	0	0	0	0	0	0	0	0	0	0	0	0	0	0	1	0	0	0	0
hsa-miR-4668-3p	0	0	1	0	1	0	0	0	0	0	1	0	0	0	1	0	0	0	0	0	0	0	0	1	0	0
hsa-miR-4668-5p	0	0	1	0	0	0	0	0	0	0	0	0	0	0	1	0	0	0	0	0	0	0	0	1	0	1
hsa-miR-4669	0	0	0	0	0	0	0	0	0	0	0	0	0	0	0	0	0	0	0	0	0	0	0	0	0	0
hsa-miR-4670-3p	1	0	2	0	1	0	0	0	0	0	0	0	0	1	0	0	0	1	0	0	0	1	0	0	0	0
hsa-miR-4670-5p	0	0	0	0	0	0	0	0	0	0	0	0	0	0	0	0	0	0	0	0	0	1	0	0	0	0
hsa-miR-4671-3p	0	0	0	0	0	0	0	0	0	0	0	0	0	0	0	0	0	0	0	0	0	0	0	0	0	0
hsa-miR-4671-5p	0	0	0	0	0	0	0	0	0	0	0	0	0	0	0	0	0	0	0	0	0	0	0	0	0	0
hsa-miR-4672	0	0	0	0	0	1	0	0	0	0	0	0	0	0	0	0	0	1	0	0	0	0	0	0	0	0
hsa-miR-4673	0	0	0	0	0	0	0	0	0	0	0	1	0	0	0	0	0	0	0	0	0	0	0	0	0	0
hsa-miR-4674	0	0	0	0	0	0	0	0	0	0	0	0	0	0	0	0	0	0	0	0	0	0	0	0	0	0
hsa-miR-4675	0	0	0	0	0	0	0	0	0	0	0	0	0	0	0	0	0	0	0	0	0	0	0	0	0	0
hsa-miR-4676-3p	0	0	0	0	0	0	0	0	0	0	0	0	0	1	0	0	0	0	0	0	0	0	0	0	0	0
hsa-miR-4676-5p	0	0	0	0	0	0	0	0	0	0	0	0	0	0	0	0	0	0	0	0	0	0	0	0	0	0
hsa-miR-4677-3p	0	1	6	1	4	2	0	2	0	1	1	7	0	3	3	0	0	2	0	0	3	2	3	0	1	1
hsa-miR-4677-5p	0	0	0	0	0	0	0	0	0	0	0	0	0	1	0	0	0	2	0	0	0	1	0	0	0	0
hsa-miR-4678	1	0	0	0	0	1	0	0	0	0	0	0	0	0	0	1	0	0	0	0	0	0	0	0	0	0
hsa-miR-4679	1	0	0	0	0	0	0	0	4	3	0	0	0	0	2	0	0	2	0	0	1	0	0	0	0	1
hsa-miR-4680-3p	0	0	0	0	0	0	0	0	0	0	0	0	0	0	1	1	0	0	0	0	0	0	0	0	0	0
hsa-miR-4680-5p	1	0	1	0	0	0	0	0	0	0	0	0	0	0	0	1	0	1	0	0	0	0	1	0	0	0
hsa-miR-4681	0	0	0	0	0	0	0	0	0	0	0	0	0	0	0	0	0	0	0	0	0	0	0	0	0	0
hsa-miR-4682	0	0	0	0	0	0	0	0	0	0	0	0	0	0	0	0	0	0	0	0	0	0	0	0	0	0
hsa-miR-4683	1	0	4	1	1	1	0	1	0	2	2	2	0	1	2	0	2	4	0	0	0	1	5	1	0	0
hsa-miR-4684-3p	0	0	0	0	0	0	0	0	1	0	0	0	0	0	0	0	0	0	0	0	0	0	0	0	0	0
hsa-miR-4684-5p	0	0	0	0	0	1	0	0	0	0	0	0	0	0	0	0	0	0	0	0	0	0	0	0	0	0
hsa-miR-4685-3p	0	1	0	2	1	3	0	0	0	0	0	0	0	5	0	0	0	0	0	0	1	1	0	1	0	1
hsa-miR-4685-5p	0	0	0	0	0	0	0	0	0	0	0	0	0	0	0	0	0	0	0	0	0	0	0	0	0	0
hsa-miR-4686	0	0	0	0	0	0	0	0	0	0	0	0	0	0	0	0	0	0	0	0	0	0	0	0	0	0
hsa-miR-4687-3p	0	0	0	0	0	0	0	0	0	0	0	0	0	0	0	0	0	0	0	0	0	0	0	0	0	0
hsa-miR-4687-5p	0	0	0	0	0	0	0	0	0	0	0	0	0	0	0	0	0	0	0	0	0	0	0	0	0	0
hsa-miR-4688	0	0	0	0	0	0	0	0	0	0	0	0	0	0	0	0	0	0	0	0	0	0	0	0	0	0
hsa-miR-4689	0	0	0	0	0	0	0	0	0	0	0	0	0	0	1	0	0	0	0	0	0	0	0	0	0	0
hsa-miR-4690-3p	0	1	0	0	0	1	0	0	0	1	0	0	1	1	0	0	0	0	0	0	0	0	0	0	0	0
hsa-miR-4690-5p	0	0	0	0	0	0	0	0	0	0	0	0	0	0	0	0	0	0	0	0	0	0	0	0	0	0
hsa-miR-4691-3p	0	0	0	0	0	0	0	0	0	0	0	0	0	0	0	0	0	0	0	0	0	0	0	0	0	0
hsa-miR-4691-5p	0	0	0	0	0	0	0	0	0	0	0	0	0	0	0	0	0	0	0	0	0	0	0	0	0	0
hsa-miR-4692	0	0	0	0	0	0	0	0	0	0	0	0	0	0	0	0	0	0	0	0	0	0	0	0	0	0
hsa-miR-4693-3p	0	0	1	0	0	0	0	0	0	0	0	0	0	0	0	0	0	0	0	0	0	0	0	0	0	0
hsa-miR-4693-5p	0	0	0	0	0	0	0	0	0	0	0	0	0	0	0	0	0	0	0	0	0	0	0	0	0	0
hsa-miR-4694-3p	0	0	0	0	0	0	0	0	0	0	0	0	0	0	0	0	0	0	0	0	0	0	0	0	0	0
hsa-miR-4694-5p	0	0	0	0	0	0	0	0	0	0	0	0	0	0	0	0	0	0	0	0	0	0	0	0	0	0
hsa-miR-4695-3p	0	0	0	0	0	0	0	0	0	0	0	0	0	0	0	0	0	0	0	0	0	0	0	0	0	0
hsa-miR-4695-5p	0	0	0	0	0	0	0	0	0	0	0	0	0	0	0	0	0	0	0	0	0	0	0	0	0	0
hsa-miR-4696	0	0	0	0	0	0	0	0	0	0	0	0	0	0	0	0	0	0	0	0	0	0	0	0	0	0
hsa-miR-4697-3p	0	0	0	0	0	0	0	0	0	0	0	0	0	0	0	0	0	0	0	0	1	0	1	1	0	0
hsa-miR-4697-5p	0	0	0	0	0	0	0	0	0	0	0	0	0	0	0	0	0	0	0	0	0	0	1	1	1	0
hsa-miR-4698	0	0	0	0	0	0	0	0	0	0	0	0	0	0	0	0	0	0	0	0	0	0	0	0	0	0
hsa-miR-4699-3p	0	0	1	0	0	1	0	0	0	0	0	0	0	0	0	0	1	0	0	0	1	0	0	0	0	0
hsa-miR-4699-5p	0	0	0	0	0	0	0	0	0	0	0	0	0	0	0	0	0	0	0	0	0	0	0	0	0	0
hsa-miR-4700-3p	0	0	0	0	0	0	0	0	0	0	0	0	0	0	0	0	0	0	0	0	0	0	0	0	0	0
hsa-miR-4700-5p	0	0	0	0	0	0	0	0	0	0	0	0	1	0	0	0	0	0	0	0	0	1	0	0	0	0
hsa-miR-4701-3p	0	0	0	0	0	0	0	0	0	0	0	0	0	0	0	0	0	0	0	0	0	0	0	0	0	0
hsa-miR-4701-5p	0	0	0	0	0	0	0	0	0	0	0	0	0	0	0	0	0	0	0	0	0	2	0	0	0	0
hsa-miR-4703-3p	0	1	1	0	0	0	0	0	2	1	0	0	0	0	0	0	0	0	0	0	0	0	0	1	0	0
hsa-miR-4703-5p	0	0	0	0	0	1	0	0	0	0	0	0	0	0	1	1	0	0	0	0	0	2	0	0	0	0
hsa-miR-4704-3p	0	0	0	0	1	0	1	0	0	0	0	0	0	0	0	0	0	0	0	0	0	1	0	0	0	0
hsa-miR-4704-5p	0	0	0	0	2	0	0	1	0	0	0	0	0	0	0	0	0	0	0	0	0	1	0	0	0	0
hsa-miR-4705	0	0	5	0	2	3	1	2	1	1	2	3	0	13	3	2	2	1	1	0	2	3	1	1	2	1
hsa-miR-4706	0	0	0	0	0	0	0	0	0	0	0	0	0	0	0	0	0	0	0	0	0	0	0	0	0	0
hsa-miR-4707-3p	1	1	2	0	0	0	0	0	0	0	1	0	1	2	1	1	0	0	0	0	0	0	0	0	0	0
hsa-miR-4707-5p	0	0	0	0	0	0	0	0	0	0	0	0	0	2	0	0	0	1	0	0	0	0	0	0	0	0
hsa-miR-4708-3p	0	0	0	0	0	0	0	0	0	0	0	0	0	0	0	0	0	0	0	0	0	0	0	0	0	0
hsa-miR-4708-5p	0	0	0	0	0	0	0	0	0	0	0	0	0	0	0	0	0	0	0	0	0	0	0	0	0	0
hsa-miR-4709-3p	0	0	0	0	0	0	0	0	0	0	0	0	0	0	0	0	0	0	0	0	0	0	0	0	0	0
hsa-miR-4709-5p	0	0	0	0	0	0	0	0	0	0	0	0	0	0	0	0	0	0	0	0	0	0	0	0	0	0
hsa-miR-4710	0	0	0	0	0	0	0	0	0	0	0	0	0	0	0	0	0	0	0	0	0	0	0	0	0	0
hsa-miR-4711-3p	0	0	0	0	0	0	0	0	0	0	0	0	0	1	0	0	0	0	0	0	0	0	0	0	0	0
hsa-miR-4711-5p	0	0	0	0	0	0	0	0	0	0	0	0	0	0	0	0	0	0	0	0	0	0	0	0	0	0
hsa-miR-4712-3p	0	0	0	0	0	0	0	0	0	0	0	0	0	0	0	0	0	0	0	0	0	0	0	0	0	0
hsa-miR-4712-5p	0	0	0	0	0	0	0	0	0	0	0	0	0	0	0	0	0	0	0	0	0	0	0	0	0	0
hsa-miR-4713-3p	0	0	0	0	0	0	0	0	0	0	0	0	0	0	0	0	0	0	0	0	0	0	0	0	0	0
hsa-miR-4713-5p	0	0	0	0	0	0	0	0	0	0	0	0	0	0	0	0	0	0	0	0	0	0	0	0	0	0
hsa-miR-4714-3p	0	0	0	0	0	1	0	0	0	0	0	0	0	0	0	0	0	0	0	0	1	0	0	0	0	0
hsa-miR-4714-5p	0	0	0	0	0	1	0	0	0	0	0	0	0	0	0	0	0	1	0	0	0	0	0	0	1	0
hsa-miR-4715-3p	0	0	0	0	0	0	0	0	0	0	0	0	0	0	0	0	0	0	0	0	0	0	0	0	0	0
hsa-miR-4715-5p	0	0	0	0	0	0	0	0	0	0	0	0	0	0	0	0	0	0	0	0	0	0	0	0	0	0
hsa-miR-4716-3p	0	0	0	0	0	0	0	0	0	0	0	0	0	1	0	0	0	0	0	0	0	0	0	0	0	0
hsa-miR-4716-5p	0	0	0	0	0	0	0	0	0	0	0	0	0	0	0	0	0	0	0	0	0	0	0	0	0	0
hsa-miR-4717-3p	0	0	0	0	0	0	0	0	0	0	0	0	0	0	0	0	0	0	0	0	0	0	0	0	0	0
hsa-miR-4717-5p	0	0	0	0	0	0	0	0	0	0	0	0	0	0	0	0	0	0	1	0	0	0	0	0	0	0
hsa-miR-4718	0	0	0	0	0	0	0	0	0	0	0	0	0	0	0	0	0	0	0	0	0	0	0	0	0	0
hsa-miR-4719	0	1	0	0	0	0	0	0	0	0	0	0	0	1	0	0	0	0	0	0	0	0	0	0	0	0
hsa-miR-4720-3p	0	0	0	0	0	0	0	0	0	0	0	0	0	0	0	0	0	0	0	0	0	0	0	0	0	0
hsa-miR-4720-5p	0	0	0	0	0	0	0	0	0	0	0	0	0	0	0	0	0	0	0	0	0	0	0	0	0	0
hsa-miR-4721	0	0	0	0	0	0	0	0	0	0	0	0	0	0	0	0	0	1	0	0	0	0	0	0	0	0
hsa-miR-4722-3p	0	0	0	0	0	0	0	0	0	0	0	0	0	0	0	0	0	0	0	0	0	0	0	0	0	0
hsa-miR-4722-5p	0	0	0	0	0	0	0	0	0	0	0	0	0	0	0	0	0	0	0	0	0	0	0	0	0	0
hsa-miR-4723-3p	0	0	0	0	0	0	0	0	0	0	0	0	0	1	0	0	0	1	0	0	0	0	0	0	0	0
hsa-miR-4723-5p	0	0	0	0	0	1	0	0	0	0	0	0	0	2	0	0	0	0	0	0	0	1	0	0	0	0
hsa-miR-4724-3p	0	0	0	0	0	0	0	0	0	0	0	0	0	0	0	0	0	0	0	0	0	0	1	0	0	0
hsa-miR-4724-5p	0	0	1	1	1	1	1	0	0	0	0	0	1	0	0	1	0	1	0	0	0	0	0	1	2	0
hsa-miR-4725-3p	0	0	0	0	0	1	0	0	0	0	0	0	0	1	0	0	0	0	0	0	0	0	0	0	0	0
hsa-miR-4725-5p	0	0	0	0	0	0	0	0	0	0	0	0	0	1	0	0	0	0	0	0	0	0	0	0	0	0
hsa-miR-4726-3p	0	0	0	0	0	0	0	0	0	0	0	0	0	0	0	0	0	0	0	0	0	0	0	0	0	0
hsa-miR-4726-5p	0	0	0	0	0	0	0	0	0	0	0	0	0	0	0	0	0	0	0	0	0	0	0	0	0	0
hsa-miR-4727-3p	0	0	0	0	0	1	0	0	0	0	0	0	0	0	0	0	0	0	0	0	0	0	0	0	0	0
hsa-miR-4727-5p	0	0	0	0	0	0	0	0	0	0	0	0	0	0	0	0	0	0	0	0	0	0	0	0	0	0
hsa-miR-4728-3p	0	0	1	0	0	1	0	0	0	0	0	0	0	3	1	1	0	0	0	0	0	0	0	0	0	0
hsa-miR-4728-5p	0	0	0	0	0	0	0	0	0	0	0	0	0	0	0	0	0	0	0	0	0	0	0	0	0	0
hsa-miR-4729	0	0	0	0	0	0	0	0	0	0	0	0	0	0	0	0	0	0	0	0	0	0	0	0	0	0
hsa-miR-4730	0	0	0	0	0	0	0	0	0	0	0	0	0	0	0	0	0	0	0	0	0	0	0	0	0	0
hsa-miR-4731-3p	0	0	1	0	0	0	0	0	0	0	0	0	0	0	0	1	0	0	0	0	0	1	0	0	0	0
hsa-miR-4731-5p	0	0	1	0	0	1	0	0	0	0	0	0	0	3	1	0	0	0	0	0	0	0	0	0	0	0
hsa-miR-4732-3p	1	2	3	0	0	8	0	1	0	2	1	0	1	0	0	0	0	1	0	0	2	0	1	0	1	0
hsa-miR-4732-5p	2	0	1	2	0	5	0	1	0	2	0	0	1	1	1	3	0	1	2	0	2	3	0	0	2	0
hsa-miR-4733-3p	0	0	0	0	0	0	0	0	0	0	0	0	0	0	0	0	0	0	0	0	0	0	0	0	0	0
hsa-miR-4733-5p	0	0	0	0	0	0	0	0	0	0	0	0	0	0	0	0	0	0	0	0	0	0	0	0	0	0
hsa-miR-4734	0	0	0	0	0	0	0	0	0	0	0	0	0	1	0	0	0	0	0	0	0	0	0	0	0	0
hsa-miR-4735-3p	0	0	0	0	0	0	0	0	0	0	0	0	0	0	0	0	0	0	0	0	0	0	0	0	0	0
hsa-miR-4735-5p	0	0	0	0	0	0	0	0	0	0	0	0	0	0	0	0	0	1	0	0	0	0	0	0	0	0
hsa-miR-4736	0	0	0	0	0	1	0	0	0	0	0	0	0	0	0	0	0	0	0	0	0	0	0	0	0	0
hsa-miR-4737	0	0	0	0	0	0	0	0	0	0	0	0	0	0	0	0	0	0	0	0	0	0	0	1	0	0
hsa-miR-4738-3p	0	0	1	0	0	0	0	0	0	0	0	0	1	0	1	0	0	0	0	0	0	0	0	0	1	0
hsa-miR-4738-5p	0	0	0	0	0	0	0	0	0	0	0	0	0	0	0	0	0	0	0	0	0	0	0	0	0	0
hsa-miR-4739	0	0	0	0	0	0	0	0	0	0	0	0	0	0	0	0	0	0	0	0	0	0	0	0	0	0
hsa-miR-4740-3p	0	0	0	0	0	0	0	0	0	0	0	0	0	0	0	0	0	0	0	0	0	0	0	0	0	0
hsa-miR-4740-5p	0	0	0	0	0	0	0	0	0	0	0	0	0	0	0	0	0	0	0	0	0	1	0	1	0	0
hsa-miR-4741	0	0	0	0	0	0	0	0	0	0	0	0	0	0	0	0	0	0	0	0	0	0	0	0	0	0
hsa-miR-4742-3p	0	0	1	0	0	1	0	0	0	1	0	2	0	1	0	0	0	1	0	0	2	1	0	0	0	0
hsa-miR-4742-5p	1	0	1	0	1	1	0	0	0	0	0	0	0	1	0	0	0	0	0	0	1	1	0	0	0	0
hsa-miR-4743-3p	0	0	0	0	0	0	0	0	0	0	0	0	0	0	0	0	0	0	0	0	0	0	0	1	0	0
hsa-miR-4743-5p	0	0	0	0	0	0	0	0	0	0	0	0	0	0	0	0	0	0	0	0	1	0	0	0	0	0
hsa-miR-4744	0	0	0	0	0	0	0	0	0	0	0	0	0	0	0	0	0	0	0	0	0	0	0	0	0	0
hsa-miR-4745-3p	0	0	0	0	0	0	0	0	0	0	0	0	0	0	0	0	1	0	0	0	0	0	0	0	0	0
hsa-miR-4745-5p	0	0	0	0	0	0	0	0	0	0	0	0	0	1	0	0	0	0	0	0	0	0	0	0	0	0
hsa-miR-4746-3p	0	0	0	0	0	0	0	0	0	0	0	0	0	0	0	0	0	0	0	0	0	0	0	0	0	0
hsa-miR-4746-5p	1	0	0	0	0	0	0	0	0	0	0	1	1	2	0	0	0	0	0	0	1	0	0	0	0	0
hsa-miR-4747-3p	0	0	0	0	0	0	0	0	0	0	0	0	0	0	0	0	0	0	0	0	0	0	0	0	0	0
hsa-miR-4747-5p	0	0	0	0	0	1	0	0	0	0	0	0	0	0	0	0	0	0	0	0	0	0	0	0	0	0
hsa-miR-4748	0	0	0	0	0	0	0	0	0	0	0	0	0	0	0	0	0	0	0	0	0	0	0	1	0	0
hsa-miR-4749-3p	0	0	0	0	0	0	0	0	0	0	0	0	0	0	0	0	0	0	0	0	0	0	0	0	0	0
hsa-miR-4749-5p	0	0	0	0	0	0	0	0	0	0	0	0	0	0	0	0	0	0	0	0	0	0	0	0	0	0
hsa-miR-4750-3p	0	0	0	0	0	0	0	0	0	0	0	0	0	0	0	0	0	0	0	0	0	0	0	0	0	0
hsa-miR-4750-5p	0	0	0	0	0	0	0	0	0	0	0	0	0	0	0	0	0	0	0	0	0	0	0	0	1	0
hsa-miR-4751	0	0	0	0	0	0	0	0	0	0	0	0	0	0	0	0	0	0	0	0	0	0	0	0	0	0
hsa-miR-4752	0	0	0	0	0	0	0	0	0	0	0	0	0	0	0	0	0	0	0	0	0	0	0	1	1	0
hsa-miR-4753-3p	0	0	1	0	0	0	0	0	0	0	0	0	0	0	0	0	0	0	0	0	0	0	0	0	0	0
hsa-miR-4753-5p	0	0	0	0	0	0	0	0	0	0	0	0	0	0	0	0	0	0	0	0	0	0	0	0	0	0
hsa-miR-4754	0	0	0	0	0	0	0	0	0	0	0	0	0	0	0	0	0	0	0	0	0	0	0	0	0	0
hsa-miR-4755-3p	0	0	0	0	0	0	0	0	0	0	0	1	2	0	0	0	0	0	0	0	0	0	0	0	0	0
hsa-miR-4755-5p	0	0	0	0	0	0	0	0	0	0	0	0	0	0	0	0	0	0	0	0	0	0	0	0	0	0
hsa-miR-4756-3p	0	0	0	0	0	0	0	0	0	0	0	0	0	0	0	0	0	0	0	0	0	0	0	0	0	0
hsa-miR-4756-5p	0	0	0	0	0	0	0	0	0	0	0	0	0	0	0	0	0	0	0	0	0	0	0	0	0	0
hsa-miR-4757-3p	1	0	0	0	0	0	0	0	0	0	0	0	0	0	0	0	0	0	0	0	0	0	0	0	0	0
hsa-miR-4757-5p	0	0	0	0	0	0	0	0	0	0	0	0	0	0	0	0	0	0	0	0	0	0	0	0	0	0
hsa-miR-4758-3p	0	0	0	0	0	1	1	0	0	0	0	0	0	1	0	0	0	1	0	0	0	0	0	0	0	0
hsa-miR-4758-5p	0	0	0	0	0	0	0	0	0	0	0	1	0	0	1	0	0	0	0	0	0	0	0	0	0	0
hsa-miR-4759	0	0	0	0	0	0	0	0	0	0	0	0	0	0	0	0	0	0	0	0	0	0	0	0	0	0
hsa-miR-4760-3p	0	0	0	0	0	0	0	0	0	0	0	0	0	0	0	0	0	0	0	0	0	0	0	0	0	0
hsa-miR-4760-5p	0	0	0	0	0	0	0	0	0	0	0	0	0	0	0	0	0	0	0	0	0	0	0	0	0	0
hsa-miR-4761-3p	0	0	0	0	0	0	0	0	0	0	0	0	0	0	1	0	0	0	0	0	0	0	0	0	0	0
hsa-miR-4761-5p	0	0	0	0	0	0	0	0	0	0	0	0	0	0	0	0	0	0	0	0	0	0	0	0	0	0
hsa-miR-4762-3p	0	1	0	0	0	0	0	0	0	0	0	0	0	0	0	0	0	0	0	0	0	1	0	0	0	0
hsa-miR-4762-5p	0	0	0	0	0	0	0	0	0	0	0	0	1	0	0	0	0	1	0	0	0	0	0	0	0	0
hsa-miR-4763-3p	0	0	0	0	0	0	0	0	0	0	0	0	0	0	0	0	0	0	0	0	0	0	0	0	0	0
hsa-miR-4763-5p	0	0	0	0	0	0	0	0	0	0	0	0	0	0	0	0	0	0	0	0	0	0	0	0	0	0
hsa-miR-4764-3p	0	0	0	0	0	0	0	0	0	0	0	0	0	0	0	0	0	0	0	0	0	0	0	0	0	0
hsa-miR-4764-5p	0	0	0	0	0	0	0	0	0	0	0	0	0	0	0	0	0	0	0	0	0	0	0	0	0	0
hsa-miR-4765	0	0	0	0	0	0	0	0	0	0	0	0	0	0	0	0	0	0	0	0	0	0	0	0	0	0
hsa-miR-4766-3p	0	0	1	0	0	1	0	0	0	0	0	0	0	0	0	0	0	0	0	0	0	0	0	0	0	0
hsa-miR-4766-5p	0	0	0	0	0	0	0	0	0	0	0	0	0	0	0	0	0	0	0	0	0	0	0	0	0	0
hsa-miR-4767	0	0	0	0	0	0	0	0	0	0	0	0	0	2	0	0	0	0	0	0	0	0	0	0	0	1
hsa-miR-4768-3p	0	0	0	0	0	0	0	0	0	0	0	0	0	0	0	0	0	0	0	0	0	0	0	0	0	0
hsa-miR-4768-5p	0	0	0	0	0	0	0	0	0	0	0	0	0	0	0	0	0	0	0	0	0	0	0	0	0	0
hsa-miR-4769-3p	0	0	0	0	0	0	0	0	0	0	0	0	0	0	0	0	0	0	0	0	0	0	0	0	0	0
hsa-miR-4769-5p	0	0	0	0	0	0	0	0	0	0	0	0	0	0	0	0	0	0	0	0	0	0	0	0	0	0
hsa-miR-4770	0	0	0	0	0	0	0	0	0	0	0	0	0	0	0	0	0	0	0	0	0	0	0	0	0	0
hsa-miR-4771	0	0	0	0	0	0	0	0	0	0	0	0	0	0	0	0	0	0	0	0	0	0	0	0	0	0
hsa-miR-4772-3p	0	2	13	0	1	2	0	0	0	10	9	1	0	0	0	2	1	2	0	2	3	1	1	0	0	0
hsa-miR-4772-5p	1	2	34	0	10	3	0	0	1	4	19	5	0	2	7	0	4	9	1	2	5	0	16	0	1	1
hsa-miR-4773	0	0	1	0	0	0	0	0	0	0	0	1	0	0	0	0	0	2	0	0	0	0	0	0	0	0
hsa-miR-4774-3p	0	0	0	0	0	0	0	0	0	0	0	0	0	0	0	0	0	0	0	0	0	0	0	0	0	0
hsa-miR-4774-5p	0	0	0	0	0	0	0	0	0	0	0	0	0	0	0	0	0	0	0	0	0	0	0	0	0	0
hsa-miR-4775	0	0	0	0	0	0	0	0	0	1	0	0	0	2	0	0	0	0	0	0	0	1	1	0	0	0
hsa-miR-4776-3p	0	0	0	0	0	0	0	0	0	0	0	0	0	0	0	0	0	0	0	0	0	0	0	0	0	0
hsa-miR-4776-5p	0	0	0	0	0	0	0	0	0	0	0	0	0	0	0	0	0	0	0	0	0	0	0	0	0	0
hsa-miR-4777-3p	0	0	2	1	0	0	0	1	1	1	1	1	0	0	0	1	1	0	0	0	1	0	0	0	0	0
hsa-miR-4777-5p	0	0	0	0	0	0	0	0	0	0	0	0	0	0	0	0	0	0	0	0	0	0	0	0	0	0
hsa-miR-4778-3p	0	0	0	0	0	0	0	0	0	0	0	0	0	0	0	0	0	0	0	0	0	0	0	0	0	0
hsa-miR-4778-5p	0	0	0	0	0	0	0	0	0	0	0	0	0	0	0	0	0	0	0	0	0	0	0	0	0	0
hsa-miR-4779	0	0	0	0	0	0	0	0	0	0	0	0	0	0	0	0	0	0	0	0	0	0	0	0	0	0
hsa-miR-4780	0	0	0	0	0	0	0	0	0	0	0	0	0	0	0	0	0	0	0	0	0	0	0	0	0	0
hsa-miR-4781-3p	0	0	1	0	0	0	1	0	0	1	0	0	0	0	0	0	0	1	0	1	0	2	0	0	0	0
hsa-miR-4781-5p	0	0	0	0	0	0	0	0	0	0	0	0	0	0	0	0	0	0	0	0	0	0	0	0	0	0
hsa-miR-4782-3p	0	0	0	0	0	0	0	0	0	0	0	0	0	0	0	0	0	0	0	0	0	0	0	0	0	0
hsa-miR-4782-5p	0	0	0	0	0	0	0	0	0	0	0	0	0	0	0	0	0	0	0	0	0	0	0	0	0	0
hsa-miR-4783-3p	0	0	0	0	0	0	0	0	0	0	0	0	0	0	0	0	0	0	0	0	0	0	1	0	0	0
hsa-miR-4783-5p	0	0	0	0	0	0	0	0	0	0	0	0	0	0	0	0	0	0	0	0	0	0	0	0	0	0
hsa-miR-4784	0	0	0	0	0	0	0	0	0	0	0	0	0	0	0	0	1	0	0	0	0	0	1	0	0	0
hsa-miR-4785	0	0	0	0	0	0	0	0	0	0	0	0	0	0	0	0	0	1	0	0	0	0	0	1	0	1
hsa-miR-4786-3p	0	0	0	0	0	0	0	0	0	0	0	1	0	0	0	0	0	0	0	0	0	0	0	0	0	0
hsa-miR-4786-5p	0	0	0	0	0	0	0	0	0	0	0	0	0	0	0	0	0	0	0	0	0	0	0	0	0	0
hsa-miR-4787-3p	0	0	0	0	0	0	0	0	0	0	0	0	0	2	0	0	0	0	0	0	0	0	0	0	0	0
hsa-miR-4787-5p	0	0	0	0	0	0	0	0	0	0	0	0	0	0	0	0	0	0	0	0	0	0	0	0	0	0
hsa-miR-4788	0	0	0	0	0	0	0	0	0	0	0	0	0	0	0	0	0	0	0	0	0	0	0	0	0	0
hsa-miR-4789-3p	0	0	0	0	0	0	0	0	0	0	0	0	0	0	0	0	0	0	0	0	0	0	0	0	0	0
hsa-miR-4789-5p	0	0	0	0	0	0	0	0	0	0	0	0	0	0	0	0	0	0	0	0	0	0	0	0	0	0
hsa-miR-4790-3p	0	0	0	0	0	0	0	0	0	0	0	0	0	0	0	0	0	0	0	0	0	0	0	0	0	0
hsa-miR-4790-5p	0	0	0	0	0	0	0	0	0	0	0	0	0	0	0	0	0	0	0	0	0	0	0	0	0	0
hsa-miR-4791	0	0	0	0	2	0	0	0	0	0	0	1	0	0	1	0	0	0	0	0	0	0	0	0	0	0
hsa-miR-4792	0	0	0	0	0	0	0	0	0	0	0	0	0	0	0	0	0	0	0	0	0	0	0	0	0	0
hsa-miR-4793-3p	0	0	0	0	0	0	0	0	0	0	0	0	0	0	0	0	0	0	0	0	0	0	0	0	0	0
hsa-miR-4793-5p	0	0	0	0	0	0	0	0	0	0	0	0	0	0	0	0	0	0	0	0	0	0	0	0	0	0
hsa-miR-4794	0	0	0	0	0	0	0	0	0	0	0	0	0	0	0	0	0	0	0	0	0	0	0	0	0	0
hsa-miR-4795-3p	0	0	0	0	0	0	0	0	0	0	0	0	0	0	0	0	0	0	0	0	0	0	0	0	0	0
hsa-miR-4795-5p	0	0	0	0	0	0	0	0	0	0	0	0	0	0	0	0	1	0	0	0	0	0	0	0	0	0
hsa-miR-4796-3p	0	0	0	1	0	0	0	0	0	0	0	1	0	0	0	0	0	0	0	0	0	0	0	0	0	0
hsa-miR-4796-5p	0	0	0	0	0	0	0	0	0	0	0	0	0	0	0	0	0	0	0	0	0	1	0	0	0	0
hsa-miR-4797-3p	0	0	0	0	0	1	0	0	0	0	0	0	0	0	0	0	0	0	0	0	0	0	0	0	0	0
hsa-miR-4797-5p	0	0	0	0	0	0	0	0	0	0	0	0	0	0	0	0	0	0	0	0	0	0	0	0	0	0
hsa-miR-4798-3p	0	0	0	0	0	0	0	0	0	0	0	0	0	0	0	0	0	0	0	0	0	0	0	0	0	0
hsa-miR-4798-5p	0	0	0	0	0	0	0	0	0	0	0	0	0	1	0	0	0	0	0	0	1	0	0	0	0	0
hsa-miR-4799-3p	0	0	0	0	0	0	0	0	0	0	0	0	0	0	0	0	0	0	0	0	0	0	0	0	0	0
hsa-miR-4799-5p	0	0	0	0	0	1	0	0	0	0	0	0	0	0	0	0	0	0	0	0	0	0	0	1	0	0
hsa-miR-4800-3p	0	0	0	0	0	0	0	0	0	0	0	0	1	0	0	1	0	0	0	0	1	0	0	0	0	0
hsa-miR-4800-5p	0	0	0	0	0	0	0	0	0	1	0	0	3	0	1	1	0	0	0	0	0	0	0	1	1	1
hsa-miR-4801	0	0	0	0	0	0	0	0	0	0	0	0	0	0	0	0	0	0	0	0	0	0	0	0	0	0
hsa-miR-4802-3p	0	0	0	0	0	1	0	0	0	0	0	1	0	0	1	0	0	0	0	0	1	0	0	0	0	0
hsa-miR-4802-5p	0	1	1	1	1	3	0	0	0	0	2	1	0	0	3	2	0	2	0	0	0	0	4	0	1	0
hsa-miR-4803	0	0	0	0	0	0	0	0	0	0	0	0	0	0	0	0	0	0	0	0	0	0	0	0	0	0
hsa-miR-4804-3p	0	0	0	0	0	0	0	0	0	0	0	0	0	0	0	0	0	0	0	0	0	0	0	0	0	0
hsa-miR-4804-5p	0	0	0	0	0	0	0	0	0	0	0	0	0	0	0	0	0	0	0	0	0	0	0	0	0	0
hsa-miR-483-3p	0	0	1	0	1	2	0	0	1	0	0	1	0	6	0	0	0	4	0	0	3	1	0	0	0	0
hsa-miR-483-5p	1	0	11	0	2	2	1	0	0	0	0	1	2	8	7	0	2	10	0	1	2	12	11	3	0	5
hsa-miR-484	65	17	185	40	53	606	15	33	7	73	62	43	38	518	137	66	25	132	53	21	60	115	43	20	16	10
hsa-miR-485-3p	0	1	0	0	1	0	0	0	0	0	0	0	1	8	3	1	0	2	0	0	0	0	1	0	1	0
hsa-miR-485-5p	0	0	0	0	0	2	0	0	0	2	0	0	0	4	0	0	0	1	0	0	0	1	0	1	0	0
hsa-miR-486-3p	2	4	1	3	0	16	0	4	0	6	3	3	0	17	2	1	0	1	0	1	0	1	3	2	3	2
hsa-miR-486-5p	2670	792	7650	1183	401	11647	277	2043	255	3996	1157	908	1910	777	686	920	265	1552	966	506	4177	1552	1606	2162	981	1079
hsa-miR-487a-3p	1	1	1	0	0	1	0	0	1	0	2	1	0	7	2	4	0	4	0	0	0	0	5	1	0	0
hsa-miR-487a-5p	2	0	0	0	0	1	0	0	0	0	0	0	0	3	1	2	0	0	0	0	1	0	1	1	0	0
hsa-miR-487b-3p	3	4	5	1	0	16	0	1	5	2	5	11	1	24	4	6	7	13	2	0	4	10	5	0	3	3
hsa-miR-487b-5p	0	0	0	0	0	0	0	0	0	0	0	0	0	2	0	0	0	0	0	0	0	0	0	0	0	0
hsa-miR-488-3p	0	0	2	0	4	3	1	0	0	0	0	2	1	1	1	0	0	3	0	0	1	5	4	0	0	0
hsa-miR-488-5p	0	0	0	0	0	0	0	0	0	0	0	0	0	0	0	0	0	0	0	0	0	0	0	0	0	0
hsa-miR-489-3p	6	11	6	4	29	6	2	0	2	0	0	22	1	30	1	1	0	15	0	2	5	6	10	0	0	0
hsa-miR-489-5p	0	0	0	0	0	0	0	0	0	0	0	0	0	0	0	0	0	0	0	0	0	0	0	0	0	0
hsa-miR-490-3p	2	1	1	1	4	3	1	1	1	11	0	2	3	4	2	0	0	4	1	0	8	9	2	27	3	2
hsa-miR-490-5p	2	0	2	2	3	5	0	2	1	1	0	1	1	1	3	1	2	2	0	0	0	6	2	0	0	0
hsa-miR-491-3p	0	1	0	0	0	1	0	0	0	0	0	0	0	1	0	0	0	0	0	0	0	0	0	0	0	0
hsa-miR-491-5p	3	1	8	2	10	25	0	0	0	5	7	7	11	18	15	1	0	10	1	1	0	11	7	5	1	8
hsa-miR-492	0	0	0	0	0	0	0	0	0	0	0	0	1	0	0	0	0	1	0	0	0	3	0	0	0	0
hsa-miR-493-3p	0	0	1	0	0	3	0	2	1	6	1	0	0	3	6	1	0	8	0	0	0	1	6	6	5	10
hsa-miR-493-5p	1	7	13	1	4	15	3	4	15	2	16	16	0	32	11	10	5	19	3	0	7	14	22	0	0	1
hsa-miR-494-3p	4	4	4	2	10	13	2	3	0	0	7	4	0	25	19	12	6	13	0	1	4	14	7	1	1	0
hsa-miR-494-5p	0	0	1	0	0	1	0	0	0	0	0	0	0	0	0	0	0	0	0	0	0	0	0	0	0	0
hsa-miR-495-3p	0	0	0	1	3	4	0	9	1	6	3	1	2	15	6	7	3	7	1	0	2	4	3	8	7	9
hsa-miR-495-5p	0	1	0	0	0	0	0	0	0	0	0	0	0	0	1	1	0	0	0	0	0	0	0	0	0	0
hsa-miR-496	0	0	0	0	0	0	0	0	0	0	0	0	0	0	0	0	0	0	0	0	0	0	0	0	0	0
hsa-miR-497-3p	0	2	9	1	4	6	0	0	0	0	0	2	0	33	2	0	0	2	0	0	1	4	3	0	0	0
hsa-miR-497-5p	132	190	1250	63	782	676	71	28	129	25	128	528	28	1688	638	262	149	1142	130	54	457	1236	492	76	61	38
hsa-miR-498	0	0	0	0	0	0	0	0	0	0	0	0	0	0	0	0	0	0	0	0	0	0	1	0	0	0
hsa-miR-4999-3p	0	0	0	0	0	0	0	0	0	0	0	0	0	0	0	0	0	0	0	0	0	0	0	0	0	0
hsa-miR-4999-5p	0	0	0	0	2	1	0	0	1	0	0	0	0	0	0	0	1	2	0	1	0	2	0	1	0	0
hsa-miR-499a-3p	0	0	3	1	0	1	0	0	0	0	0	0	0	0	0	0	0	0	0	0	0	0	0	0	0	0
hsa-miR-499a-5p	22	9	30	5	19	40	16	1	8	2	4	21	4	26	19	12	10	46	12	3	43	133	36	3	5	0
hsa-miR-499b-3p	0	0	0	0	0	0	0	0	0	0	0	0	0	0	0	0	0	0	0	0	0	0	0	0	0	0
hsa-miR-499b-5p	0	0	0	0	0	0	0	0	0	0	0	0	0	0	0	0	0	0	0	0	0	0	0	0	0	0
hsa-miR-5000-3p	0	0	0	0	0	0	0	0	0	0	1	2	0	0	1	0	0	0	0	0	0	0	3	1	1	0
hsa-miR-5000-5p	0	0	0	0	1	0	0	0	0	0	0	0	0	0	0	0	0	0	0	0	0	1	0	0	0	0
hsa-miR-5001-3p	1	1	1	0	0	2	0	1	0	0	3	0	2	1	0	1	0	1	2	0	1	1	0	1	0	0
hsa-miR-5001-5p	0	0	0	0	0	0	0	0	0	0	0	0	0	1	0	0	0	0	0	0	0	0	1	0	0	1
hsa-miR-5002-3p	0	0	0	0	0	0	0	0	0	0	0	0	0	0	0	0	0	0	0	0	0	0	0	0	0	0
hsa-miR-5002-5p	0	0	0	0	0	0	0	0	0	0	0	0	0	1	1	0	1	0	0	0	0	0	1	0	0	0
hsa-miR-5003-3p	0	0	0	0	0	0	0	0	0	0	0	0	0	0	0	0	0	0	0	0	0	0	0	0	0	0
hsa-miR-5003-5p	0	0	0	0	0	0	0	0	0	0	0	0	0	3	0	1	0	0	0	0	0	0	1	0	0	0
hsa-miR-5004-3p	0	0	0	0	0	0	0	0	0	0	0	0	0	0	0	0	0	0	0	0	0	0	0	0	0	0
hsa-miR-5004-5p	0	0	0	0	0	0	0	0	0	0	0	0	0	0	0	0	0	0	0	0	0	0	0	0	0	0
hsa-miR-5006-3p	0	0	0	0	0	1	0	0	0	0	0	0	0	0	0	0	0	1	0	0	0	0	0	0	0	0
hsa-miR-5006-5p	0	0	0	0	0	0	0	0	0	0	0	0	0	0	0	0	0	0	0	0	0	0	0	0	0	0
hsa-miR-5007-3p	0	0	0	0	0	0	0	0	0	0	0	0	0	0	0	0	0	0	0	0	0	0	0	0	0	0
hsa-miR-5007-5p	0	0	0	0	0	0	0	0	0	0	0	0	0	0	0	0	0	0	0	0	0	0	0	0	0	0
hsa-miR-5008-3p	0	0	0	0	0	1	0	0	0	0	0	0	0	0	0	0	0	0	0	0	0	0	1	0	0	0
hsa-miR-5008-5p	0	0	0	0	0	0	0	0	0	0	0	0	0	1	0	0	1	0	1	0	0	0	0	0	0	0
hsa-miR-5009-3p	0	0	0	0	0	0	0	0	0	0	0	0	0	0	0	0	0	0	0	0	0	0	0	0	0	0
hsa-miR-5009-5p	0	0	1	0	0	1	0	0	0	0	0	0	0	0	0	0	0	0	0	0	0	0	0	0	0	0
hsa-miR-500a-3p	61	33	148	29	95	255	12	47	38	106	41	99	59	103	146	53	39	182	56	21	80	221	150	182	99	94
hsa-miR-500a-5p	33	20	62	22	39	72	7	4	1	7	23	43	16	88	40	23	21	70	14	4	34	45	57	4	4	4
hsa-miR-500b-3p	0	0	0	0	0	1	0	0	0	0	0	0	0	0	0	0	0	0	0	0	0	0	0	0	0	1
hsa-miR-500b-5p	33	14	53	20	34	65	6	3	0	4	18	37	14	72	29	18	18	56	11	4	29	42	40	2	2	3
hsa-miR-5010-3p	0	0	2	0	0	3	0	0	0	1	0	1	2	1	1	0	0	4	1	0	1	0	5	0	0	0
hsa-miR-5010-5p	0	0	0	0	0	0	0	0	0	0	0	0	0	3	0	0	0	0	0	0	0	0	0	0	0	0
hsa-miR-5011-3p	0	0	0	0	0	0	0	0	0	0	0	0	0	0	0	0	0	0	0	0	0	0	0	0	0	0
hsa-miR-5011-5p	0	0	0	0	0	0	0	0	0	0	0	0	0	0	0	0	0	0	0	0	0	0	0	0	0	0
hsa-miR-501-3p	9	8	28	8	13	63	1	16	10	39	7	18	3	48	28	15	8	40	16	4	17	45	20	11	13	18
hsa-miR-501-5p	6	2	14	3	3	20	2	1	2	4	4	5	12	29	8	5	7	6	2	1	1	9	13	2	2	1
hsa-miR-502-3p	50	38	159	37	100	254	11	42	34	100	42	98	44	102	143	58	41	182	58	18	79	265	151	184	94	86
hsa-miR-502-5p	6	2	18	0	5	22	1	0	0	1	1	5	1	14	4	6	2	10	0	1	6	6	6	0	0	0
hsa-miR-503-3p	0	0	0	0	0	0	0	0	0	0	0	0	0	6	0	0	0	0	0	0	0	0	0	0	0	0
hsa-miR-503-5p	7	10	17	2	11	22	0	1	2	1	15	4	9	148	50	44	14	29	15	3	4	18	40	11	15	5
hsa-miR-504-3p	0	0	0	0	0	0	0	0	0	0	0	0	0	0	0	0	0	0	0	0	0	0	0	0	0	0
hsa-miR-504-5p	5	3	25	3	14	21	0	25	45	25	6	18	3	14	7	5	4	11	0	1	6	14	6	4	7	5
hsa-miR-5047	0	0	0	0	0	0	0	0	0	0	0	0	0	0	0	0	0	0	0	0	0	0	0	0	0	0
hsa-miR-505-3p	28	17	103	13	45	119	5	12	5	10	41	48	11	85	42	29	22	80	18	7	52	111	40	5	12	5
hsa-miR-505-5p	3	3	6	1	3	5	0	0	1	2	2	1	0	26	3	1	0	3	3	0	7	5	1	0	0	0
hsa-miR-506-3p	0	1	1	0	1	1	0	1	0	0	0	1	0	0	0	1	0	2	0	0	2	3	2	0	0	0
hsa-miR-506-5p	0	0	0	0	0	0	0	0	0	0	0	0	0	0	0	0	0	0	0	0	0	0	0	0	0	0
hsa-miR-507	0	0	0	0	0	0	0	0	0	0	0	0	0	0	1	1	0	0	0	0	1	0	1	0	0	0
hsa-miR-508-3p	7	1	3	0	10	4	0	1	0	1	4	15	0	2	6	4	0	3	0	0	6	3	15	0	1	1
hsa-miR-508-5p	0	0	0	0	0	0	0	0	0	0	0	0	0	0	1	0	1	0	0	0	0	0	0	0	0	0
hsa-miR-5087	0	0	0	0	0	0	0	0	0	0	0	0	0	0	0	0	0	0	0	0	0	0	0	0	0	0
hsa-miR-5088-3p	0	0	0	0	0	0	0	0	0	0	0	0	0	0	0	0	0	0	0	0	0	0	0	0	0	0
hsa-miR-5088-5p	0	0	0	0	0	0	0	0	0	0	0	0	0	2	0	0	0	0	0	0	0	0	0	0	0	0
hsa-miR-5089-3p	0	0	0	0	0	0	0	0	0	0	0	0	0	0	0	0	0	0	0	0	0	0	0	0	0	0
hsa-miR-5089-5p	0	0	0	0	0	0	0	0	0	0	0	0	0	0	0	0	0	0	0	0	0	0	0	0	0	0
hsa-miR-5090	0	0	0	0	0	0	0	0	0	0	0	0	0	1	0	0	1	0	0	0	0	1	0	0	1	0
hsa-miR-5091	0	0	0	0	1	0	0	0	2	0	0	0	0	1	0	0	0	0	0	0	0	0	0	1	0	0
hsa-miR-5092	0	0	0	0	0	0	0	0	0	0	0	0	0	0	0	0	0	0	0	0	0	0	0	0	0	0
hsa-miR-5093	0	0	0	0	0	0	0	0	0	0	0	0	0	0	0	0	0	0	0	0	0	0	0	0	0	0
hsa-miR-509-3-5p	2	0	1	1	1	2	2	15	0	3	1	2	0	0	1	2	0	1	0	0	2	2	4	0	0	1
hsa-miR-509-3p	3	1	4	0	8	4	0	1	0	0	1	5	1	1	11	4	1	4	0	0	5	10	24	0	5	5
hsa-miR-5094	0	0	0	0	0	0	0	0	0	0	0	0	0	0	0	0	0	0	0	0	0	0	0	0	0	0
hsa-miR-5095	0	0	0	0	0	0	0	0	0	0	0	0	0	0	0	0	0	0	0	0	0	0	0	0	0	0
hsa-miR-509-5p	0	0	0	0	0	5	0	1	0	0	0	1	0	1	0	1	0	1	0	0	0	0	1	0	1	1
hsa-miR-5096	1	1	0	1	0	2	0	1	0	0	0	0	2	0	0	0	1	0	0	2	1	1	0	0	0	0
hsa-miR-5100	0	0	0	0	0	0	0	0	0	0	0	0	0	0	0	0	0	0	0	0	0	0	0	0	0	0
hsa-miR-510-3p	0	0	0	0	0	0	0	0	0	0	0	0	0	0	0	0	0	0	0	0	0	0	0	0	0	0
hsa-miR-510-5p	0	0	0	0	0	0	0	0	0	0	0	0	0	0	1	0	0	1	0	0	0	1	1	0	0	0
hsa-miR-511-3p	13	8	83	4	107	69	0	12	5	8	13	110	12	14	52	17	5	77	1	3	63	75	53	3	6	5
hsa-miR-511-5p	20	10	11	1	9	23	3	12	6	10	8	13	3	34	5	10	11	13	2	1	4	10	5	4	5	5
hsa-miR-512-3p	0	0	3	0	1	0	0	0	0	0	0	0	0	1	0	0	0	0	0	0	0	0	1	0	0	0
hsa-miR-512-5p	0	0	1	0	0	1	0	0	0	0	0	1	0	0	0	0	0	0	0	0	0	0	0	0	0	0
hsa-miR-513a-3p	0	0	1	1	0	2	0	0	0	0	0	0	0	0	0	1	1	1	0	0	1	0	1	0	0	0
hsa-miR-513a-5p	0	0	0	0	1	0	0	0	0	0	0	1	0	1	2	1	0	0	0	0	0	0	0	0	0	0
hsa-miR-513b-3p	0	0	0	0	0	0	0	0	0	0	0	0	0	0	0	1	0	0	0	0	0	0	0	0	0	0
hsa-miR-513b-5p	1	0	0	0	1	0	0	0	0	0	1	0	0	0	1	0	0	0	0	0	0	1	0	0	0	0
hsa-miR-513c-3p	1	0	1	0	0	1	0	0	0	0	0	0	0	0	0	1	1	0	0	0	0	0	1	0	0	0
hsa-miR-513c-5p	0	0	0	0	1	0	0	0	0	0	1	4	1	0	3	2	0	0	0	0	1	1	2	0	0	0
hsa-miR-514a-3p	19	16	8	1	11	10	0	50	7	36	9	21	0	2	9	20	0	10	0	2	7	15	12	7	41	46
hsa-miR-514a-5p	1	1	0	0	1	4	0	0	0	0	0	3	0	0	5	2	0	2	0	0	2	3	0	0	0	0
hsa-miR-514b-3p	1	0	0	0	1	0	0	0	0	0	0	0	0	0	0	0	0	0	0	0	0	0	0	0	0	0
hsa-miR-514b-5p	0	0	0	0	0	1	0	1	0	0	0	1	0	0	0	0	0	1	0	1	0	1	0	0	0	0
hsa-miR-515-3p	0	0	0	0	0	0	0	0	0	0	0	0	0	0	1	0	0	0	0	0	0	0	0	0	0	0
hsa-miR-515-5p	0	0	4	0	0	0	0	0	0	0	1	0	1	0	1	1	0	0	0	0	0	1	0	0	0	0
hsa-miR-516a-3p	0	0	0	0	0	0	0	0	0	0	0	0	0	0	0	0	0	0	0	0	0	0	0	0	0	0
hsa-miR-516a-5p	3	0	16	0	6	6	1	2	9	30	0	4	6	2	3	2	1	5	5	2	1	1	9	4	0	2
hsa-miR-516b-3p	0	0	0	0	0	0	0	0	0	0	0	0	0	0	0	0	0	0	0	0	0	0	0	0	0	0
hsa-miR-516b-5p	2	0	1	0	1	0	0	0	6	9	0	1	0	0	1	0	2	0	1	0	0	0	0	0	0	0
hsa-miR-517-5p	0	0	0	0	0	0	0	0	0	0	0	0	0	0	0	0	0	0	0	0	0	0	0	0	0	0
hsa-miR-517a-3p	1	0	3	0	1	0	1	0	1	0	0	0	0	2	2	0	0	2	0	0	0	0	2	0	1	0
hsa-miR-517b-3p	1	0	3	0	1	0	1	0	1	0	0	0	0	2	2	0	0	2	0	0	0	0	2	0	1	0
hsa-miR-517c-3p	0	0	2	0	1	0	1	0	0	0	0	3	0	1	0	1	1	0	1	0	1	0	0	0	0	0
hsa-miR-5186	0	0	0	0	0	0	0	0	0	0	0	0	0	0	0	0	0	0	0	0	0	0	0	0	0	0
hsa-miR-5187-3p	0	0	0	0	0	0	0	0	0	0	0	0	0	1	0	0	0	0	0	0	0	0	0	0	0	0
hsa-miR-5187-5p	1	0	0	0	1	0	0	0	0	0	0	0	0	2	0	0	0	0	0	0	0	3	0	0	0	0
hsa-miR-5188	0	0	0	0	0	0	0	0	0	0	0	0	0	1	0	0	0	1	0	0	0	0	0	0	0	0
hsa-miR-5189-3p	0	0	1	0	1	0	0	0	0	0	0	0	0	0	0	0	0	0	0	0	0	0	0	0	0	0
hsa-miR-5189-5p	0	0	1	0	0	0	0	0	0	0	0	0	0	0	0	0	0	0	1	0	0	0	0	0	0	0
hsa-miR-518a-3p	1	0	0	0	0	1	0	0	0	1	0	2	0	2	0	0	1	3	0	0	0	0	0	0	1	0
hsa-miR-518a-5p	0	0	0	0	0	0	0	0	0	0	0	0	0	1	0	0	0	0	0	0	0	0	0	0	0	1
hsa-miR-518b	0	0	1	0	1	0	0	0	0	0	0	0	1	0	0	0	0	0	0	0	0	0	0	0	0	0
hsa-miR-518c-3p	0	0	0	0	0	0	0	0	0	0	0	0	0	0	0	1	0	0	1	0	0	0	0	0	0	0
hsa-miR-518c-5p	0	0	0	0	0	0	0	0	0	0	0	0	0	0	0	0	0	0	0	0	0	0	0	0	0	0
hsa-miR-518d-3p	0	0	0	0	0	0	0	0	0	0	0	0	0	0	0	0	0	1	0	0	0	0	0	0	0	0
hsa-miR-518d-5p	0	0	0	0	1	0	0	0	0	0	0	0	0	0	0	0	0	0	0	0	0	0	0	0	0	0
hsa-miR-518e-3p	0	0	0	1	0	0	0	0	0	2	0	0	0	0	0	0	0	0	1	0	0	0	0	0	0	0
hsa-miR-518e-5p	0	0	0	1	0	0	0	0	0	0	0	0	0	1	0	0	0	0	0	0	1	0	0	0	0	0
hsa-miR-518f-3p	0	0	0	0	0	0	0	0	0	0	0	1	0	0	1	0	0	1	0	0	0	0	0	0	0	0
hsa-miR-518f-5p	0	0	0	0	1	0	0	0	0	0	0	0	0	0	0	0	0	0	0	0	0	0	0	0	0	0
hsa-miR-5190	0	0	0	0	0	0	0	0	0	0	0	0	0	0	0	0	0	0	0	0	0	0	0	0	0	0
hsa-miR-5191	0	0	0	0	0	0	0	0	0	0	0	0	0	0	0	0	0	0	0	0	0	0	0	0	0	0
hsa-miR-5192	0	0	0	0	0	0	0	0	0	0	0	0	0	0	0	0	0	0	0	0	0	0	0	0	0	0
hsa-miR-5193	1	0	1	0	0	0	0	1	0	1	0	0	0	2	1	0	0	1	0	0	0	0	0	0	2	0
hsa-miR-5194	0	0	0	0	0	0	0	0	0	0	0	0	0	0	0	0	0	0	0	0	0	0	0	0	0	0
hsa-miR-5195-3p	0	0	0	0	0	0	0	0	0	0	0	0	0	0	0	0	0	0	0	0	0	0	0	0	0	0
hsa-miR-5195-5p	0	0	0	0	0	0	0	0	0	0	0	0	0	0	0	0	0	0	0	0	0	0	0	0	0	0
hsa-miR-5196-3p	0	0	0	0	0	0	0	0	0	0	0	0	0	0	0	0	0	0	0	0	0	0	0	0	0	0
hsa-miR-5196-5p	0	0	0	0	0	0	0	0	0	0	0	0	0	0	0	0	0	0	0	0	0	0	0	0	0	0
hsa-miR-5197-3p	0	0	0	0	0	0	0	0	0	0	0	0	0	0	0	0	0	0	0	0	0	0	0	0	0	0
hsa-miR-5197-5p	0	0	0	0	0	0	0	0	0	0	0	0	0	0	0	0	0	0	0	0	0	0	0	0	0	0
hsa-miR-519a-3p	7	2	21	2	7	10	4	1	0	0	2	3	2	5	6	3	8	10	5	0	0	0	14	2	0	0
hsa-miR-519a-5p	0	0	1	1	0	3	1	0	1	0	0	1	0	5	0	1	0	1	0	0	1	0	1	0	0	0
hsa-miR-519b-3p	0	0	3	0	0	1	0	0	0	0	0	0	0	0	2	1	0	1	2	0	0	0	1	0	0	0
hsa-miR-519b-5p	0	0	0	1	0	0	0	0	0	0	0	0	0	1	0	0	0	0	0	0	1	0	0	0	0	0
hsa-miR-519c-3p	0	0	4	0	0	0	0	0	0	0	0	0	0	0	0	0	0	0	0	0	0	0	0	0	0	0
hsa-miR-519c-5p	0	0	0	1	0	0	0	0	0	0	0	0	0	1	0	0	0	0	0	0	1	0	0	0	0	0
hsa-miR-519d-3p	0	0	0	1	0	0	0	0	0	0	0	0	0	0	0	0	0	0	0	0	0	0	0	0	0	0
hsa-miR-519d-5p	0	0	0	0	0	0	0	0	0	0	0	0	0	0	0	0	0	0	0	0	0	0	0	0	0	0
hsa-miR-519e-3p	0	0	1	0	0	0	0	0	0	0	0	0	0	0	0	0	0	0	0	0	0	0	0	0	0	0
hsa-miR-519e-5p	0	0	0	0	0	0	0	0	0	0	0	0	0	0	0	1	0	0	0	0	0	0	0	0	0	0
hsa-miR-520a-3p	0	0	0	0	0	0	0	0	0	0	0	0	0	0	0	0	0	0	0	0	0	0	0	0	0	0
hsa-miR-520a-5p	0	0	0	0	0	0	0	0	0	0	0	0	0	0	1	0	0	0	0	0	0	0	0	0	0	0
hsa-miR-520b	0	0	0	0	1	0	0	0	0	0	0	0	0	0	0	1	0	0	0	0	0	0	0	0	0	0
hsa-miR-520c-3p	0	0	1	0	1	0	0	0	0	0	0	0	1	0	0	1	0	0	0	0	0	0	0	0	0	0
hsa-miR-520c-5p	0	0	0	0	1	0	0	0	0	0	0	0	0	0	0	0	0	0	0	0	0	0	0	0	0	0
hsa-miR-520d-3p	0	0	0	0	0	0	0	0	0	0	0	0	0	0	0	0	0	0	0	0	0	0	0	0	0	0
hsa-miR-520d-5p	0	0	0	0	0	0	0	0	0	0	0	0	0	0	0	0	0	0	0	0	0	0	0	0	0	0
hsa-miR-520e	0	0	1	0	0	0	0	0	0	0	0	0	0	3	0	0	0	0	0	0	0	0	0	0	0	0
hsa-miR-520f-3p	0	0	0	0	1	0	0	0	1	0	0	0	0	0	2	0	1	0	0	0	0	0	0	0	0	0
hsa-miR-520f-5p	0	0	0	0	0	0	0	0	0	0	0	0	0	0	0	0	0	0	0	0	0	0	0	0	0	0
hsa-miR-520g-3p	0	1	1	0	2	0	0	0	0	0	0	0	0	0	0	0	0	2	0	0	0	1	0	0	0	0
hsa-miR-520g-5p	0	0	0	0	0	0	0	0	0	0	0	0	0	0	0	0	0	0	0	0	0	0	0	0	0	0
hsa-miR-520h	0	0	1	0	2	0	0	0	0	0	0	0	0	0	0	0	0	2	0	0	0	1	0	0	0	0
hsa-miR-521	1	0	3	0	1	1	0	0	1	0	1	1	0	2	0	1	2	1	0	0	0	0	2	0	0	0
hsa-miR-522-3p	1	0	4	3	2	3	0	0	1	3	0	1	1	4	2	0	3	1	1	0	0	0	4	1	0	0
hsa-miR-522-5p	0	0	0	1	0	0	0	0	0	0	0	0	0	1	0	0	0	0	0	0	1	0	0	0	0	0
hsa-miR-523-3p	0	0	0	0	0	0	0	0	0	0	0	0	0	0	0	0	0	0	0	0	0	0	0	0	0	0
hsa-miR-523-5p	0	0	0	1	0	0	0	0	0	0	0	0	0	1	0	0	0	0	0	0	1	0	0	0	0	0
hsa-miR-524-3p	0	0	0	0	0	0	0	0	0	0	0	0	0	0	0	0	0	0	0	0	0	0	0	0	0	0
hsa-miR-524-5p	0	0	2	0	0	0	0	0	0	0	0	0	0	0	0	0	0	0	0	0	0	0	1	0	0	0
hsa-miR-525-3p	0	0	0	0	0	0	0	0	0	0	0	0	0	0	0	0	0	0	0	0	0	0	0	0	0	0
hsa-miR-525-5p	0	0	0	0	0	0	0	0	0	0	0	0	0	0	0	0	0	0	0	0	0	0	0	0	0	0
hsa-miR-526a	0	0	0	0	1	0	0	0	0	0	0	0	0	0	0	0	0	0	0	0	0	0	0	0	0	0
hsa-miR-526b-3p	0	0	0	0	1	0	0	0	0	0	0	0	0	0	0	1	0	0	0	0	0	0	0	0	0	0
hsa-miR-526b-5p	0	0	0	0	1	0	0	0	0	1	0	0	0	0	0	0	0	0	0	0	0	1	0	0	0	0
hsa-miR-527	0	0	0	0	0	0	0	0	0	0	0	0	0	1	0	0	0	0	0	0	0	0	0	0	0	1
hsa-miR-532-3p	13	5	24	5	37	45	0	9	9	16	8	31	9	61	26	13	9	44	5	0	14	16	17	12	8	9
hsa-miR-532-5p	230	92	292	96	274	469	17	294	263	378	124	334	99	429	123	88	66	295	60	25	202	318	243	139	168	166
hsa-miR-539-3p	0	1	3	1	2	0	0	0	0	0	1	1	1	0	4	2	0	5	1	0	2	3	1	0	0	0
hsa-miR-539-5p	0	0	1	1	0	6	0	0	0	0	1	0	0	7	2	0	0	2	0	0	1	0	1	0	0	0
hsa-miR-541-3p	0	0	0	0	0	1	0	0	0	0	0	0	0	0	0	0	0	0	0	0	0	0	0	0	0	0
hsa-miR-541-5p	0	0	0	0	0	0	0	0	0	0	0	0	0	0	0	0	0	0	0	0	0	0	0	0	0	0
hsa-miR-542-3p	3	8	35	5	43	50	1	10	61	13	18	45	6	44	69	27	5	69	8	9	21	31	67	33	44	20
hsa-miR-542-5p	1	7	4	2	5	7	0	0	0	1	2	4	1	7	4	2	2	8	2	0	3	3	13	0	0	0
hsa-miR-543	0	0	0	0	0	1	0	1	0	0	1	0	0	6	1	3	0	2	0	0	0	0	1	0	0	0
hsa-miR-544a	0	2	0	0	0	0	0	0	0	0	0	0	0	0	0	0	0	0	0	0	0	0	0	0	0	0
hsa-miR-544b	0	0	0	0	0	0	0	0	0	0	0	0	0	0	0	0	0	0	0	0	0	0	0	0	0	0
hsa-miR-545-3p	2	4	17	1	2	11	1	0	0	0	2	2	0	3	4	2	2	0	2	2	0	5	7	0	0	0
hsa-miR-545-5p	7	5	15	2	1	8	1	0	0	0	1	4	1	6	5	5	2	6	0	1	1	1	9	0	0	0
hsa-miR-548a-3p	0	0	2	0	2	6	1	0	0	0	2	0	1	5	1	0	0	1	1	0	0	0	4	0	0	0
hsa-miR-548a-5p	0	0	1	1	0	0	0	0	0	0	0	0	0	0	1	1	0	0	1	0	0	0	0	0	0	0
hsa-miR-548aa	1	1	15	3	0	13	1	0	0	0	3	4	0	3	3	2	3	3	0	0	3	5	2	0	0	0
hsa-miR-548ab	0	1	1	0	0	2	0	0	0	0	0	2	0	0	0	0	0	1	0	0	0	1	1	0	0	0
hsa-miR-548ac	0	0	0	1	0	1	0	0	0	1	0	0	0	0	2	0	0	1	0	0	0	0	0	0	0	0
hsa-miR-548ad-3p	0	0	0	0	0	0	0	0	0	0	0	0	0	0	0	0	0	0	0	0	0	0	0	0	0	0
hsa-miR-548ad-5p	11	14	121	2	11	82	1	0	0	4	17	21	4	4	17	11	11	35	17	9	27	24	19	0	0	0
hsa-miR-548ae-3p	0	0	1	0	0	0	0	0	0	0	0	0	0	0	2	0	0	2	0	0	0	0	0	0	0	0
hsa-miR-548ae-5p	11	14	113	2	9	82	1	0	0	4	21	19	4	5	15	11	11	33	17	11	25	23	18	0	0	0
hsa-miR-548ag	0	0	0	0	0	0	0	0	0	0	0	0	0	0	0	0	0	0	0	0	0	1	0	0	0	0
hsa-miR-548ah-3p	0	0	1	0	0	2	0	0	0	1	0	1	0	2	0	0	0	2	0	1	0	2	0	0	0	0
hsa-miR-548ah-5p	0	0	1	0	0	0	0	0	0	0	0	0	0	0	1	0	0	1	0	0	0	1	0	0	0	0
hsa-miR-548ai	1	0	0	0	0	0	0	0	0	0	0	0	1	1	2	0	1	0	0	0	4	1	0	0	0	0
hsa-miR-548aj-3p	0	0	0	0	0	0	0	0	0	0	0	0	0	0	0	0	0	1	0	0	0	0	0	0	0	0
hsa-miR-548aj-5p	0	0	0	0	2	0	0	0	0	0	0	0	0	0	1	0	0	1	0	0	0	0	0	0	0	0
hsa-miR-548ak	0	0	1	0	1	3	0	2	0	0	2	0	1	1	4	0	1	6	2	0	1	5	1	0	1	0
hsa-miR-548al	0	0	1	0	0	1	0	0	0	1	1	0	0	0	0	0	0	1	0	0	0	1	0	0	0	0
hsa-miR-548am-3p	0	0	1	0	0	1	0	0	0	0	0	1	0	1	1	0	0	1	0	1	0	2	0	0	0	0
hsa-miR-548am-5p	2	2	38	1	10	13	2	0	0	0	12	14	1	17	23	17	6	26	6	2	8	13	22	0	0	0
hsa-miR-548an	0	0	0	0	0	0	0	0	0	0	0	0	1	0	0	0	0	0	0	0	0	0	0	0	0	0
hsa-miR-548ao-3p	0	0	0	0	0	0	0	0	0	0	0	0	0	0	0	0	0	0	0	0	0	0	0	0	0	0
hsa-miR-548ao-5p	0	0	0	0	0	0	0	0	0	0	0	0	0	0	0	0	0	0	0	0	0	0	0	0	0	0
hsa-miR-548ap-3p	0	0	0	0	0	1	0	0	0	0	0	0	0	0	0	0	0	0	0	0	0	0	0	0	0	0
hsa-miR-548ap-5p	0	0	1	0	0	1	0	0	0	0	0	0	0	0	0	0	0	0	1	0	0	0	0	0	0	0
hsa-miR-548aq-3p	0	1	4	1	4	4	1	0	0	1	0	0	0	0	3	2	2	9	1	0	1	7	1	0	0	0
hsa-miR-548aq-5p	0	0	1	0	0	0	1	0	0	0	0	0	0	0	1	0	0	0	0	0	0	0	0	0	0	0
hsa-miR-548ar-3p	0	0	0	0	0	1	0	0	0	0	2	2	0	1	2	0	0	0	0	0	1	0	4	0	0	0
hsa-miR-548ar-5p	0	0	0	0	2	0	0	0	0	0	0	0	0	0	0	0	0	1	0	0	0	0	0	0	0	0
hsa-miR-548as-3p	0	0	0	0	0	0	0	0	0	0	0	0	0	0	0	0	0	0	0	0	0	1	0	0	0	0
hsa-miR-548as-5p	0	0	0	0	1	0	0	0	0	0	0	0	0	0	0	0	0	0	0	0	0	0	0	0	0	0
hsa-miR-548at-3p	0	0	0	0	0	1	0	0	0	0	0	0	0	0	0	0	0	0	0	0	0	0	1	0	0	0
hsa-miR-548at-5p	1	0	2	0	0	0	0	0	0	0	0	0	0	2	0	1	0	0	0	0	0	1	1	0	0	0
hsa-miR-548au-3p	0	0	0	0	0	0	0	0	0	0	0	0	0	0	0	0	0	0	0	0	0	0	0	0	0	0
hsa-miR-548au-5p	1	2	30	1	9	11	1	0	0	0	10	11	1	7	21	9	5	20	5	2	6	10	16	0	0	0
hsa-miR-548av-3p	0	0	0	0	0	0	0	0	0	0	0	0	0	0	0	0	0	0	0	0	0	0	0	0	0	0
hsa-miR-548av-5p	0	0	0	0	0	1	0	0	0	0	0	0	0	0	0	0	0	0	0	0	0	0	0	0	0	0
hsa-miR-548aw	0	0	4	0	0	1	1	0	0	2	1	0	0	3	0	0	1	1	0	0	1	3	2	0	0	0
hsa-miR-548ax	0	0	2	0	1	1	0	0	0	0	0	2	0	1	2	0	1	1	0	0	1	4	1	0	0	0
hsa-miR-548ay-3p	0	0	2	0	0	2	0	0	0	0	0	0	0	1	1	0	1	0	0	0	2	0	0	0	0	0
hsa-miR-548ay-5p	11	16	115	2	11	84	1	0	0	4	23	18	4	4	18	14	12	34	19	9	28	22	19	0	0	0
hsa-miR-548az-3p	0	1	0	0	0	0	0	0	0	0	0	0	0	0	0	0	0	1	0	0	0	0	0	0	0	0
hsa-miR-548az-5p	1	0	0	0	0	0	0	0	1	1	0	2	0	1	0	1	0	1	0	0	0	1	1	2	1	0
hsa-miR-548b-3p	2	2	8	0	6	10	1	0	0	0	2	11	1	9	6	0	5	8	1	0	3	3	3	0	0	0
hsa-miR-548b-5p	1	3	13	1	5	15	1	0	0	0	3	4	1	1	11	2	5	19	0	2	8	11	1	0	0	0
hsa-miR-548ba	0	0	0	0	2	1	0	0	1	6	0	0	0	0	0	0	0	2	0	0	0	5	4	0	1	0
hsa-miR-548bb-3p	0	0	0	0	0	0	0	0	0	0	0	0	0	0	0	0	0	0	0	0	0	0	0	0	0	0
hsa-miR-548bb-5p	0	0	0	0	0	0	0	0	0	0	0	0	0	0	0	0	0	0	0	0	0	0	0	0	0	0
hsa-miR-548c-3p	0	0	1	0	0	0	0	0	0	0	0	0	0	0	0	0	0	0	1	0	0	0	0	0	0	0
hsa-miR-548c-5p	2	2	34	1	9	12	1	0	0	0	12	14	1	16	22	15	6	23	5	2	8	13	21	0	0	0
hsa-miR-548d-3p	0	0	0	1	0	3	0	0	0	0	3	0	0	0	0	1	1	4	5	1	2	0	2	0	0	0
hsa-miR-548d-5p	11	18	119	3	10	84	1	0	0	4	29	19	4	6	19	14	12	35	20	10	28	22	22	0	0	0
hsa-miR-548e-3p	3	2	11	0	3	13	0	2	0	4	5	0	1	8	6	3	1	2	1	1	6	2	4	2	5	3
hsa-miR-548e-5p	0	0	2	0	0	2	0	0	0	0	1	0	1	4	2	0	0	0	3	1	0	2	0	0	0	0
hsa-miR-548f-3p	0	0	1	0	0	1	0	0	0	0	0	0	0	0	0	0	0	0	0	0	0	0	1	0	1	0
hsa-miR-548f-5p	0	0	0	0	0	0	0	0	0	0	0	0	0	0	0	0	0	0	0	0	0	0	0	0	0	0
hsa-miR-548g-3p	0	0	0	0	0	0	0	0	0	0	0	0	0	0	0	0	0	0	0	0	0	0	0	0	0	0
hsa-miR-548g-5p	0	0	0	0	2	0	0	0	0	0	0	0	0	0	1	0	0	1	0	0	0	0	0	0	0	0
hsa-miR-548h-3p	2	3	5	0	0	3	0	0	1	0	0	2	0	1	3	2	1	4	3	1	1	1	1	0	0	0
hsa-miR-548h-5p	0	0	0	0	0	0	0	0	0	0	0	0	0	0	0	1	0	0	0	0	0	0	0	0	0	0
hsa-miR-548i	3	1	43	1	12	3	2	0	1	1	1	6	0	4	4	1	2	19	0	0	2	1	1	0	0	0
hsa-miR-548j-3p	0	0	0	0	1	0	0	0	1	0	0	0	0	0	0	0	0	2	0	0	0	0	0	0	0	0
hsa-miR-548j-5p	1	0	5	0	2	4	1	0	0	1	3	3	0	2	1	1	1	3	1	0	4	0	4	0	0	1
hsa-miR-548k	2	1	21	0	5	11	1	3	1	3	6	4	2	6	8	2	1	7	1	0	5	4	4	0	4	2
hsa-miR-548l	0	0	0	0	0	0	0	0	0	0	0	0	0	0	1	0	0	2	1	1	2	2	0	0	0	0
hsa-miR-548m	0	0	0	0	0	0	0	0	0	0	0	0	0	0	0	0	0	0	0	0	0	0	0	0	0	0
hsa-miR-548n	0	0	3	0	0	2	0	0	0	1	0	2	0	0	0	0	0	1	0	0	0	1	1	0	0	0
hsa-miR-548o-3p	0	2	4	0	1	2	0	2	1	5	2	5	0	9	0	2	3	3	3	4	3	3	5	1	2	1
hsa-miR-548o-5p	2	2	34	1	9	12	1	0	0	0	12	14	1	16	22	15	6	23	5	2	8	13	21	0	0	0
hsa-miR-548p	0	0	1	1	0	1	0	0	0	1	1	1	0	2	0	0	0	2	0	1	0	2	0	0	0	0
hsa-miR-548q	0	0	3	0	0	9	0	0	0	0	0	5	1	6	5	0	2	5	0	0	0	8	1	0	0	1
hsa-miR-548s	0	1	0	0	0	1	0	0	0	0	1	1	0	0	0	0	0	0	1	0	0	0	1	0	0	0
hsa-miR-548t-3p	1	1	15	3	0	13	1	0	0	0	3	4	0	2	3	2	3	3	0	0	3	4	2	0	0	0
hsa-miR-548t-5p	0	0	0	0	0	0	0	0	0	0	0	0	1	0	0	0	0	0	0	0	0	0	0	0	0	1
hsa-miR-548u	0	0	1	0	0	0	0	0	1	0	0	0	0	0	0	0	0	0	0	0	0	0	0	0	0	0
hsa-miR-548v	0	1	0	0	0	2	0	0	0	0	0	0	0	1	1	0	0	2	0	0	1	1	1	0	0	0
hsa-miR-548w	1	1	1	1	2	6	0	2	1	2	11	1	1	10	7	0	3	14	3	0	1	9	4	0	2	0
hsa-miR-548x-3p	0	0	0	0	0	0	0	0	0	0	0	0	0	0	0	0	0	1	0	0	0	0	0	0	0	0
hsa-miR-548x-5p	0	0	0	0	2	0	0	0	0	0	0	0	0	0	1	0	0	1	0	0	0	0	0	0	0	0
hsa-miR-548y	0	0	0	0	0	0	0	0	0	0	0	0	0	0	0	0	1	0	0	0	0	0	0	0	0	0
hsa-miR-548z	2	3	5	0	0	3	0	0	1	0	0	2	0	1	3	2	1	4	3	1	1	1	1	0	0	0
hsa-miR-549a	0	0	0	0	0	2	0	2	0	0	2	0	0	4	1	0	0	0	1	0	0	0	0	2	3	2
hsa-miR-550a-3-5p	1	2	5	2	3	10	0	1	1	1	3	2	1	4	1	3	3	2	0	0	2	2	1	1	1	0
hsa-miR-550a-3p	4	4	10	2	1	18	0	4	0	6	4	2	1	4	4	2	5	6	3	0	0	3	2	3	1	2
hsa-miR-550a-5p	1	2	5	2	3	10	0	1	1	1	3	2	1	4	1	3	3	2	0	0	2	2	1	1	1	0
hsa-miR-550b-2-5p	0	0	0	0	0	0	0	0	0	0	0	0	0	0	1	0	0	0	0	0	0	0	0	0	0	0
hsa-miR-550b-3p	0	0	0	0	0	0	0	0	0	0	0	0	0	0	0	0	0	0	0	0	0	0	0	0	0	0
hsa-miR-551a	1	0	1	0	0	4	0	0	0	1	0	0	0	1	5	1	0	0	0	1	2	0	2	2	1	0
hsa-miR-551b-3p	3	5	24	3	10	19	0	0	3	0	1	4	2	21	4	4	2	8	2	0	3	10	1	0	0	0
hsa-miR-551b-5p	0	0	0	0	0	0	0	0	0	0	0	0	0	0	0	0	0	1	0	0	0	0	0	0	0	0
hsa-miR-552-3p	1	0	0	1	0	1	0	3	1	0	0	0	1	0	0	0	0	0	0	0	0	0	1	0	0	0
hsa-miR-552-5p	0	0	0	0	2	0	0	0	0	1	0	1	0	0	2	0	0	2	0	1	0	0	0	0	0	0
hsa-miR-553	0	0	0	0	0	0	0	0	0	0	0	0	0	0	0	0	0	0	0	0	0	0	0	0	0	0
hsa-miR-554	0	0	0	0	0	0	0	0	0	0	0	0	0	0	0	0	0	0	0	0	0	0	0	0	0	0
hsa-miR-555	0	0	0	0	0	0	0	0	0	0	0	0	0	0	0	0	0	0	0	0	0	0	0	0	0	0
hsa-miR-556-3p	0	0	6	0	1	0	0	0	0	0	4	0	0	1	0	0	0	0	0	0	0	0	0	0	0	0
hsa-miR-556-5p	0	0	1	1	0	0	0	1	0	0	4	1	0	0	1	0	0	0	0	0	0	0	0	0	0	0
hsa-miR-557	0	0	0	0	0	0	0	0	0	0	0	0	0	0	0	0	0	0	0	0	0	0	0	0	0	0
hsa-miR-5571-3p	0	0	0	0	0	0	0	1	4	0	0	0	0	0	0	0	0	0	0	0	0	1	0	0	0	0
hsa-miR-5571-5p	0	0	0	0	0	0	0	0	0	0	0	0	0	0	0	0	0	0	0	0	0	0	0	0	0	0
hsa-miR-5572	0	0	0	0	0	0	0	0	0	0	0	0	0	0	0	0	0	0	0	0	0	0	0	0	0	0
hsa-miR-5579-3p	0	0	0	0	0	0	0	0	0	0	0	0	0	0	0	0	0	0	0	0	0	0	0	0	0	0
hsa-miR-5579-5p	0	0	0	0	0	0	0	0	0	0	0	0	0	0	0	0	0	0	0	0	0	0	0	0	0	0
hsa-miR-558	0	0	0	0	0	0	0	0	0	0	0	0	0	0	0	0	0	0	0	0	0	0	0	0	0	0
hsa-miR-5580-3p	0	0	0	0	0	0	0	0	0	0	0	0	0	0	0	0	0	0	0	0	0	0	0	0	0	0
hsa-miR-5580-5p	0	0	0	0	0	0	0	0	0	0	0	0	0	0	0	0	0	0	0	0	0	0	0	0	0	0
hsa-miR-5581-3p	0	0	1	0	0	0	0	0	1	0	0	0	0	0	0	0	0	0	0	0	0	0	0	0	0	0
hsa-miR-5581-5p	0	0	0	0	0	0	0	0	0	0	0	0	0	0	0	0	0	0	0	0	0	0	0	0	0	0
hsa-miR-5582-3p	0	0	1	1	0	0	0	0	0	0	0	0	0	0	0	0	0	0	1	0	0	0	0	0	0	0
hsa-miR-5582-5p	0	0	0	0	0	0	0	0	0	0	0	0	0	0	0	0	0	0	0	0	0	0	0	0	0	0
hsa-miR-5583-3p	0	1	0	0	0	0	0	0	0	0	0	0	0	0	0	0	0	0	0	0	0	0	1	0	0	0
hsa-miR-5583-5p	0	0	1	0	0	0	0	0	0	0	0	0	0	2	0	0	0	0	0	0	0	0	0	0	0	0
hsa-miR-5584-3p	0	0	0	0	0	0	0	0	0	0	0	0	0	0	0	0	0	0	0	0	0	0	0	0	0	0
hsa-miR-5584-5p	0	0	0	0	0	0	0	0	0	0	0	0	0	0	0	0	0	0	0	0	0	0	0	0	0	0
hsa-miR-5585-3p	0	0	0	0	0	0	0	0	0	0	0	1	0	0	0	0	0	1	0	0	0	0	0	0	0	0
hsa-miR-5585-5p	0	0	0	0	0	0	0	0	0	0	0	0	0	0	0	0	0	0	0	0	0	0	0	0	0	0
hsa-miR-5586-3p	0	0	0	0	0	0	0	0	0	0	0	0	0	0	0	0	0	0	0	0	0	1	0	0	0	0
hsa-miR-5586-5p	0	0	0	0	0	0	0	0	0	0	0	0	0	0	0	0	0	0	0	0	0	0	0	0	0	0
hsa-miR-5587-3p	0	0	0	0	0	0	0	0	0	0	0	0	0	0	0	0	0	0	0	0	0	0	0	0	0	0
hsa-miR-5587-5p	0	0	0	0	0	0	0	0	0	0	0	0	0	0	0	0	0	0	0	0	0	0	0	0	0	0
hsa-miR-5588-3p	0	0	0	0	0	0	0	0	0	0	0	0	0	0	0	0	0	0	0	0	0	0	0	0	0	0
hsa-miR-5588-5p	1	0	3	0	0	0	0	0	0	1	0	0	0	0	0	0	0	0	0	0	0	0	0	0	0	0
hsa-miR-5589-3p	0	0	0	0	0	0	0	0	0	0	0	0	0	0	0	0	0	0	0	0	0	0	0	0	0	0
hsa-miR-5589-5p	0	0	0	0	0	0	0	0	0	0	0	0	0	0	0	0	0	1	0	0	1	1	0	0	0	0
hsa-miR-559	0	0	0	0	0	0	0	0	0	0	0	0	0	0	0	1	0	0	0	0	0	0	0	0	0	0
hsa-miR-5590-3p	0	0	0	0	0	0	0	0	0	0	0	0	0	0	0	0	0	0	0	0	0	0	0	0	0	0
hsa-miR-5590-5p	0	0	0	0	0	0	0	0	0	0	0	0	0	0	0	0	0	0	0	0	0	0	0	0	0	0
hsa-miR-5591-3p	0	0	0	0	0	0	0	0	0	0	0	0	0	0	0	0	0	0	0	0	0	0	0	0	0	0
hsa-miR-5591-5p	0	0	0	0	0	0	0	0	0	0	0	0	0	0	0	0	0	0	0	0	0	0	0	0	0	0
hsa-miR-561-3p	0	0	0	0	0	0	0	0	0	0	0	0	0	1	0	0	0	0	0	0	0	0	0	0	0	0
hsa-miR-561-5p	0	0	5	0	0	7	0	0	0	0	1	2	0	2	2	0	0	1	1	0	2	6	1	0	0	1
hsa-miR-562	0	0	0	0	0	0	0	0	0	0	0	0	0	0	0	0	0	0	0	0	0	0	0	0	0	0
hsa-miR-563	0	0	0	0	0	0	0	0	0	0	0	0	0	0	0	0	0	0	0	0	0	0	0	0	0	0
hsa-miR-564	0	0	0	0	0	0	0	0	0	0	0	0	0	0	0	0	0	0	0	0	0	0	0	0	0	0
hsa-miR-566	0	0	0	0	0	0	0	0	0	0	0	0	0	0	0	0	0	0	0	0	0	0	0	0	0	0
hsa-miR-567	0	0	0	0	0	0	0	0	0	0	0	0	0	0	0	0	0	0	0	0	0	0	0	0	0	0
hsa-miR-568	0	0	0	0	0	0	0	0	0	0	0	0	0	0	0	0	0	0	0	0	0	0	0	0	0	0
hsa-miR-5680	1	1	1	0	1	0	1	1	0	0	0	0	1	0	0	0	0	0	0	0	2	0	1	0	0	0
hsa-miR-5681a	0	0	0	0	0	0	0	0	0	0	0	0	0	0	0	0	0	0	0	0	0	0	0	0	0	0
hsa-miR-5681b	0	0	0	0	0	0	0	0	0	0	0	0	0	0	0	0	0	0	0	0	0	0	0	0	0	0
hsa-miR-5682	0	0	0	0	0	0	0	0	0	0	0	0	0	0	0	0	0	0	0	0	0	0	0	0	0	0
hsa-miR-5683	0	1	0	0	0	8	0	0	0	0	1	0	0	1	0	0	0	0	0	0	1	1	0	0	0	0
hsa-miR-5684	1	0	1	0	0	2	0	1	0	1	0	0	3	0	0	0	0	0	0	0	0	0	0	0	0	0
hsa-miR-5685	0	0	0	0	0	0	0	0	0	0	0	0	0	0	0	0	0	0	0	0	0	0	0	0	0	0
hsa-miR-5687	0	0	0	0	0	0	0	0	0	0	0	0	0	0	0	0	0	0	0	0	0	0	0	0	0	0
hsa-miR-5688	0	0	0	0	0	0	0	0	0	0	0	0	0	0	0	0	0	0	0	0	0	0	0	0	0	0
hsa-miR-5689	0	0	0	0	0	0	0	0	0	0	0	0	0	0	0	0	0	0	0	0	0	0	0	0	0	0
hsa-miR-569	0	0	0	0	0	0	0	0	0	0	0	0	0	0	0	0	0	0	0	0	0	0	0	0	0	0
hsa-miR-5690	0	0	0	1	0	0	0	0	0	0	0	1	0	2	0	0	0	1	0	0	2	0	2	0	0	0
hsa-miR-5691	0	0	0	0	0	0	0	0	0	0	0	0	0	0	0	0	0	0	0	0	0	0	0	0	0	0
hsa-miR-5692a	0	0	0	0	0	0	0	0	0	0	0	0	0	0	0	0	0	0	0	0	0	0	0	0	0	0
hsa-miR-5692b	0	0	0	0	0	0	0	0	0	0	0	0	0	0	0	0	0	0	0	0	0	0	0	0	0	0
hsa-miR-5692c	0	0	0	0	0	0	0	0	0	0	1	0	0	0	0	0	0	0	0	0	0	0	0	0	0	0
hsa-miR-5693	0	0	0	0	0	0	0	0	0	0	0	0	0	0	0	0	0	0	0	0	0	0	0	0	0	0
hsa-miR-5694	0	0	0	0	0	0	0	0	0	0	0	0	0	0	0	0	0	0	0	0	0	0	0	0	0	0
hsa-miR-5695	0	2	0	0	0	1	0	0	0	0	1	0	0	0	0	0	0	1	0	0	0	3	0	1	0	0
hsa-miR-5696	0	0	0	0	0	1	0	0	0	0	0	1	0	0	0	1	0	0	0	0	0	0	0	0	0	0
hsa-miR-5697	0	1	0	0	0	0	0	0	0	0	0	1	0	0	0	0	0	0	0	0	0	0	0	0	0	0
hsa-miR-5698	0	0	0	0	0	0	0	0	0	0	0	0	0	1	0	0	0	1	0	0	0	0	0	0	0	0
hsa-miR-5699-3p	0	0	1	1	1	0	0	0	0	0	0	0	0	0	1	0	0	0	0	0	0	2	1	0	0	0
hsa-miR-5699-5p	3	0	0	0	2	2	1	0	0	0	0	0	0	2	0	0	0	3	0	0	0	0	2	0	0	0
hsa-miR-5700	0	0	0	0	0	0	0	0	0	0	0	0	0	0	0	0	0	0	0	0	0	0	0	0	0	0
hsa-miR-5701	0	0	0	0	0	0	0	0	0	0	0	0	0	0	0	0	0	0	0	0	0	0	0	0	0	0
hsa-miR-5702	0	0	1	0	0	0	0	0	0	0	0	0	0	0	0	0	0	0	0	0	0	0	1	0	0	0
hsa-miR-5703	0	0	0	0	0	0	0	0	0	0	0	0	0	0	0	0	0	0	0	0	0	0	0	0	0	0
hsa-miR-570-3p	0	2	2	0	1	3	0	1	0	0	1	0	0	3	7	1	1	3	3	0	4	7	2	2	0	0
hsa-miR-5704	0	0	0	0	0	0	0	0	0	0	0	0	0	0	0	0	0	0	0	0	0	0	0	0	0	0
hsa-miR-5705	0	0	0	0	0	1	0	0	0	0	1	0	0	0	0	0	0	0	0	0	0	0	0	0	0	0
hsa-miR-570-5p	1	0	0	0	0	0	0	0	0	0	0	0	1	1	2	0	1	0	0	0	4	1	0	0	0	0
hsa-miR-5706	0	0	0	0	0	0	0	0	0	0	0	0	0	0	1	0	0	0	0	0	0	0	0	0	0	0
hsa-miR-5707	0	0	0	0	0	0	0	0	0	0	0	0	0	0	0	0	0	0	0	0	0	0	0	0	0	0
hsa-miR-5708	0	0	0	0	0	0	0	0	0	0	0	0	0	0	0	0	0	0	0	0	0	0	0	0	0	0
hsa-miR-571	0	0	0	0	0	0	0	0	0	0	0	0	0	0	0	0	0	0	0	0	0	0	0	0	0	0
hsa-miR-572	0	0	0	0	0	0	0	0	0	0	0	0	0	0	0	0	0	0	0	0	0	0	0	0	0	0
hsa-miR-573	0	0	0	0	0	0	0	0	0	0	0	0	0	0	0	0	0	0	0	0	0	0	0	0	0	0
hsa-miR-5739	0	0	0	0	0	0	0	0	0	0	0	0	0	0	0	0	0	0	0	0	0	0	0	0	0	0
hsa-miR-574-3p	97	77	513	73	511	457	46	101	104	157	80	452	219	717	259	85	114	416	71	37	170	455	287	76	47	90
hsa-miR-574-5p	111	82	208	44	105	394	48	48	43	38	77	104	169	484	284	82	89	344	56	15	123	384	310	131	150	142
hsa-miR-575	0	0	0	0	0	0	0	0	0	0	0	0	0	0	0	0	0	0	0	0	0	0	0	0	0	0
hsa-miR-576-3p	6	2	22	2	9	24	0	12	15	57	6	5	13	4	16	6	1	12	7	0	9	12	9	95	42	50
hsa-miR-576-5p	8	3	28	6	6	30	0	6	1	15	14	8	5	30	12	5	3	16	17	3	9	17	9	2	2	1
hsa-miR-577	0	0	0	1	0	3	0	1	0	0	0	0	0	0	2	0	1	0	0	0	0	2	0	0	0	0
hsa-miR-578	0	0	0	0	0	0	0	0	0	0	0	0	0	0	0	0	0	0	0	0	0	0	0	0	0	0
hsa-miR-5787	0	0	0	0	0	0	0	0	0	0	0	0	0	0	0	0	0	0	0	0	0	0	0	0	0	0
hsa-miR-579-3p	1	1	13	1	1	7	0	0	0	0	2	3	2	7	3	1	0	3	2	1	1	4	3	0	1	0
hsa-miR-579-5p	1	0	0	0	0	1	0	1	0	0	0	0	0	1	0	0	0	2	2	0	0	2	0	3	0	0
hsa-miR-580-3p	3	1	1	1	3	3	0	0	0	1	0	1	0	0	1	2	0	2	0	2	0	3	1	0	1	0
hsa-miR-580-5p	0	0	0	0	0	1	0	0	0	0	0	1	0	0	0	0	1	0	0	0	1	0	0	0	0	0
hsa-miR-581	0	0	1	0	0	0	0	0	1	0	0	0	0	0	1	0	0	0	0	0	0	0	0	0	0	0
hsa-miR-582-3p	5	7	40	1	46	20	1	16	28	49	74	35	7	9	73	3	1	37	9	27	46	15	58	18	14	34
hsa-miR-582-5p	9	15	70	4	38	36	2	14	15	15	111	52	3	20	33	11	14	61	18	15	55	31	72	0	4	3
hsa-miR-583	0	0	0	0	0	0	0	0	0	0	0	0	0	0	0	0	0	0	0	0	0	0	0	0	0	0
hsa-miR-584-3p	0	1	2	0	1	1	0	0	0	0	0	0	0	2	1	0	0	1	0	0	1	0	1	1	0	0
hsa-miR-584-5p	7	9	15	3	18	31	1	7	0	3	5	26	12	37	9	3	2	5	2	0	24	17	13	1	0	1
hsa-miR-585-3p	3	1	3	0	5	2	0	3	1	2	3	1	0	17	4	0	0	6	1	0	1	1	10	0	3	1
hsa-miR-585-5p	0	0	1	0	0	1	0	0	0	0	0	0	0	0	1	0	0	1	0	0	0	1	0	0	0	0
hsa-miR-586	0	0	0	0	0	0	0	0	0	0	0	0	0	0	0	0	0	0	0	0	0	0	0	0	0	0
hsa-miR-587	0	0	0	0	0	0	0	0	0	0	0	0	0	0	0	0	0	0	0	0	0	0	0	0	0	0
hsa-miR-588	0	0	0	0	0	0	0	0	0	0	0	0	0	0	0	0	0	0	0	0	0	0	0	0	0	0
hsa-miR-589-3p	1	0	8	0	5	6	1	0	0	0	2	4	1	0	3	0	1	2	1	0	1	2	5	0	0	0
hsa-miR-589-5p	2	4	17	2	8	22	1	8	8	19	7	10	9	19	10	3	3	18	2	3	4	22	9	33	15	15
hsa-miR-590-3p	187	175	784	99	244	448	37	5	8	3	418	399	10	351	220	197	133	401	130	56	260	568	550	0	1	0
hsa-miR-590-5p	15	11	88	3	24	59	3	0	0	1	18	16	3	41	32	7	3	32	8	6	17	38	18	1	0	0
hsa-miR-591	0	0	0	0	0	0	0	0	0	0	0	0	0	0	0	0	0	0	0	0	0	0	0	0	0	0
hsa-miR-592	1	1	14	1	2	10	0	0	1	7	0	8	5	17	1	1	5	1	2	0	0	0	9	0	3	0
hsa-miR-593-3p	0	0	0	0	0	0	0	0	0	0	0	0	0	0	0	0	0	0	0	0	0	0	0	0	0	0
hsa-miR-593-5p	0	0	0	0	0	0	0	0	0	0	0	0	0	0	0	0	0	0	0	0	0	0	0	0	0	0
hsa-miR-595	0	0	0	0	0	0	0	0	0	0	0	0	0	0	0	0	0	0	0	0	0	0	0	0	0	0
hsa-miR-596	0	0	0	0	0	0	0	0	0	0	0	0	0	0	0	0	0	0	0	0	0	0	0	0	0	0
hsa-miR-597-3p	1	0	0	0	0	1	0	0	0	0	0	1	0	0	0	0	0	0	0	0	1	1	0	0	0	1
hsa-miR-597-5p	0	0	1	0	0	0	0	0	0	0	0	1	0	2	1	0	0	2	0	0	0	0	1	0	0	0
hsa-miR-598-3p	11	17	98	10	92	82	5	44	64	19	22	129	14	57	45	17	17	79	24	11	38	52	63	10	7	8
hsa-miR-598-5p	0	0	0	0	0	0	0	0	0	0	0	0	0	0	0	0	0	0	0	0	0	0	0	0	0	0
hsa-miR-599	0	0	0	0	0	0	0	0	0	0	0	0	0	0	0	0	0	0	0	0	0	0	0	0	0	0
hsa-miR-600	0	0	0	0	0	0	0	0	0	0	0	0	0	0	0	0	0	0	0	0	0	0	0	0	0	0
hsa-miR-601	0	0	0	0	0	0	0	0	0	0	0	0	0	0	0	0	0	0	0	0	0	0	0	0	0	0
hsa-miR-602	0	0	0	0	0	0	0	0	0	0	0	0	0	0	0	0	0	0	0	0	0	0	0	0	0	0
hsa-miR-603	0	0	0	0	0	0	0	0	0	0	0	0	0	0	0	0	0	0	0	0	0	0	0	0	0	0
hsa-miR-604	0	0	0	0	0	0	0	0	0	0	0	0	0	0	0	0	0	0	0	0	0	0	0	0	0	0
hsa-miR-605-3p	0	0	0	0	0	0	0	0	0	0	0	0	0	5	0	0	0	0	0	0	0	0	0	0	0	0
hsa-miR-605-5p	0	0	0	0	0	1	0	0	0	0	0	0	0	1	0	0	0	1	0	0	0	0	0	0	0	0
hsa-miR-606	0	0	0	0	0	0	0	0	0	0	0	0	0	0	0	0	0	0	0	0	0	0	0	0	0	0
hsa-miR-6068	0	0	0	0	0	0	0	0	0	0	0	0	0	0	0	0	0	0	0	0	0	0	0	0	0	0
hsa-miR-6069	0	0	0	0	0	0	0	0	0	0	0	0	0	0	0	0	0	0	0	0	0	0	0	0	0	0
hsa-miR-607	0	0	0	0	0	0	0	0	0	0	0	0	0	0	0	0	0	0	0	0	0	0	0	0	0	0
hsa-miR-6070	0	0	0	0	0	0	0	0	0	0	0	0	0	0	0	0	0	0	0	0	0	0	0	0	0	0
hsa-miR-6071	0	0	0	0	0	0	0	0	0	0	0	0	0	0	0	0	0	0	0	0	0	0	0	0	0	0
hsa-miR-6072	0	0	0	0	0	0	0	0	0	0	0	0	0	0	0	0	0	0	0	0	0	0	0	0	0	0
hsa-miR-6073	0	0	0	0	0	0	0	0	0	0	0	0	0	0	0	0	0	0	0	0	0	0	0	0	0	0
hsa-miR-6074	0	0	0	0	0	0	0	0	0	0	0	0	0	0	0	0	0	0	0	0	0	0	0	0	0	0
hsa-miR-6075	0	0	0	0	0	0	0	0	0	0	0	0	0	0	0	0	0	0	0	0	0	0	0	0	0	0
hsa-miR-6076	0	0	0	0	0	0	0	0	0	0	0	0	0	0	0	0	0	0	0	0	0	0	0	0	0	0
hsa-miR-6077	0	0	0	0	0	0	0	0	0	0	0	0	0	0	0	0	0	0	0	0	0	0	0	0	0	0
hsa-miR-6078	0	0	0	0	0	0	0	0	0	0	0	0	0	0	0	0	0	0	0	0	0	0	0	0	0	0
hsa-miR-6079	0	0	0	0	0	0	0	0	0	0	0	0	0	0	0	0	0	0	0	0	0	0	0	0	0	0
hsa-miR-608	0	0	0	0	0	0	0	0	0	0	0	0	0	0	0	0	0	0	0	0	0	0	0	0	0	0
hsa-miR-6080	0	0	0	0	0	0	0	0	0	0	0	0	0	0	0	0	0	0	0	0	0	0	0	0	0	0
hsa-miR-6081	0	0	0	0	0	0	0	0	0	0	0	0	0	0	0	0	0	0	0	0	0	0	0	0	0	0
hsa-miR-6082	0	0	0	0	0	0	0	0	0	0	0	0	0	0	0	0	0	0	0	0	0	0	0	0	0	0
hsa-miR-6083	0	0	0	0	0	0	0	0	0	0	0	0	0	0	0	0	0	0	0	0	0	0	0	0	0	0
hsa-miR-6084	0	0	0	0	0	0	0	0	0	0	0	0	0	0	0	0	0	0	0	0	0	0	0	0	0	0
hsa-miR-6085	0	0	0	0	0	0	0	0	0	0	0	0	0	0	0	0	0	0	0	0	0	0	0	0	0	0
hsa-miR-6086	0	0	0	0	0	0	0	0	0	0	0	0	0	0	0	0	0	0	0	0	0	0	0	0	0	0
hsa-miR-6087	0	0	2	0	1	4	0	0	0	1	0	0	10	43	1	0	2	2	0	0	0	1	0	0	0	0
hsa-miR-6088	0	0	0	0	0	0	0	0	0	0	0	0	0	0	0	0	0	0	0	0	0	0	0	0	0	0
hsa-miR-6089	0	0	0	0	0	0	0	0	0	0	0	0	0	0	0	0	0	0	0	0	0	0	0	0	0	0
hsa-miR-609	0	0	0	0	0	0	0	0	0	0	0	1	0	0	0	0	0	0	0	0	0	0	0	0	0	0
hsa-miR-6090	0	0	0	0	0	0	0	0	0	0	0	0	0	0	0	0	0	0	0	0	0	0	0	0	0	0
hsa-miR-610	0	0	0	0	0	0	0	0	0	0	0	0	0	0	0	0	0	0	0	1	0	0	0	0	0	0
hsa-miR-611	0	0	0	0	0	0	0	0	0	0	0	0	0	0	0	0	0	0	0	0	0	0	0	0	0	0
hsa-miR-612	0	0	0	0	0	0	0	0	0	0	0	0	0	0	0	0	1	0	0	0	0	0	0	0	0	0
hsa-miR-6124	0	0	0	0	0	0	0	0	0	0	0	0	0	0	0	0	0	0	0	0	0	0	0	0	0	0
hsa-miR-6125	0	0	0	0	0	0	0	0	0	0	0	0	1	0	0	0	0	0	0	0	0	0	0	0	0	0
hsa-miR-6126	0	0	0	0	0	0	0	0	0	0	0	0	0	0	0	0	0	0	0	0	0	0	0	0	0	0
hsa-miR-6127	0	0	0	0	0	0	0	0	0	0	0	0	0	0	0	0	0	0	0	0	0	0	0	0	0	0
hsa-miR-6128	0	0	0	0	0	0	0	0	0	0	0	0	0	0	0	0	0	0	0	0	0	0	0	0	0	0
hsa-miR-6129	0	0	0	0	0	0	0	0	0	0	0	0	0	0	0	0	0	0	0	0	0	0	0	0	0	0
hsa-miR-613	0	0	0	0	0	0	0	0	0	0	0	0	0	0	0	0	0	0	0	0	0	0	0	0	0	0
hsa-miR-6130	0	0	0	0	0	0	0	0	0	0	0	0	0	0	0	0	0	0	0	0	0	0	0	0	0	0
hsa-miR-6131	0	0	0	0	0	0	0	0	0	0	0	0	0	0	0	0	0	0	0	0	0	0	0	0	0	0
hsa-miR-6132	0	0	0	0	0	0	0	0	0	0	0	0	0	0	0	0	0	0	0	0	0	0	0	0	0	0
hsa-miR-6133	0	0	0	0	0	0	0	0	0	0	0	0	0	0	0	0	0	0	0	0	0	0	0	0	0	0
hsa-miR-6134	0	0	0	0	0	0	0	0	0	0	0	0	0	0	0	0	0	0	0	0	0	0	0	0	0	0
hsa-miR-614	0	0	0	0	0	0	0	0	0	0	0	0	0	0	0	0	0	0	0	0	0	0	0	0	0	0
hsa-miR-615-3p	0	0	0	0	1	0	0	0	0	0	0	0	0	0	0	0	0	1	0	0	0	0	1	0	0	0
hsa-miR-615-5p	0	0	0	0	0	0	0	0	0	0	0	0	0	0	0	0	0	0	0	0	0	0	0	0	0	0
hsa-miR-616-3p	0	0	0	0	0	1	0	0	0	1	0	1	1	3	1	0	0	0	0	0	0	1	0	0	0	0
hsa-miR-6165	0	0	0	0	0	0	0	0	0	0	0	0	0	0	0	0	0	0	0	0	0	0	0	0	0	0
hsa-miR-616-5p	0	1	3	0	2	1	0	0	0	0	2	2	0	7	0	0	1	1	1	0	0	1	0	0	0	0
hsa-miR-617	0	0	0	0	0	0	0	0	0	0	0	0	0	0	0	0	0	0	0	0	0	0	0	0	0	0
hsa-miR-618	6	0	34	3	2	24	0	2	1	10	54	8	1	7	8	6	6	19	15	3	4	6	14	2	0	1
hsa-miR-619-3p	0	0	0	0	0	0	0	0	0	0	0	0	0	0	0	0	0	0	0	0	0	0	0	0	0	0
hsa-miR-619-5p	0	0	0	1	1	1	5	0	0	1	0	1	5	2	0	0	2	2	0	3	4	4	0	0	0	0
hsa-miR-620	0	0	0	0	0	0	0	0	0	0	0	0	0	0	0	0	0	0	0	0	0	0	0	0	0	0
hsa-miR-621	0	0	0	0	0	0	0	0	0	0	0	0	0	0	0	0	0	0	0	0	0	0	0	0	0	0
hsa-miR-622	0	0	0	0	0	0	0	0	0	0	0	0	1	0	0	0	0	1	0	0	0	0	0	0	0	0
hsa-miR-623	0	0	0	0	0	0	0	0	0	0	0	0	0	0	0	0	0	0	0	0	0	0	0	0	0	0
hsa-miR-624-3p	4	0	10	0	0	8	0	0	0	0	1	3	0	1	0	2	1	2	3	0	2	0	4	0	0	0
hsa-miR-624-5p	6	2	25	4	3	27	0	5	2	2	5	2	3	5	3	3	1	5	6	1	4	2	6	0	0	0
hsa-miR-625-3p	5	4	13	5	22	10	1	4	3	1	8	20	3	31	8	5	5	12	10	2	6	4	20	0	3	1
hsa-miR-625-5p	6	4	15	2	15	19	1	0	2	1	14	8	0	30	5	7	9	34	9	2	14	19	9	0	2	0
hsa-miR-626	0	0	0	0	0	0	0	0	0	0	0	0	0	0	0	0	0	0	0	0	0	0	0	0	0	0
hsa-miR-627-3p	0	2	3	0	0	7	0	0	0	0	0	1	0	1	1	0	1	0	0	3	1	0	0	0	0	0
hsa-miR-627-5p	3	3	16	1	3	8	0	0	3	2	1	5	4	3	3	2	0	5	2	4	4	8	7	5	0	4
hsa-miR-628-3p	2	1	11	2	2	11	2	0	2	0	7	10	1	8	5	1	0	8	1	1	3	12	4	0	1	0
hsa-miR-628-5p	10	8	31	7	12	36	1	2	0	1	32	17	0	13	9	7	8	21	7	4	17	25	14	0	0	0
hsa-miR-629-3p	0	0	3	2	1	0	0	1	0	0	3	1	0	2	6	0	1	5	0	1	0	2	5	1	0	1
hsa-miR-629-5p	6	6	37	4	49	58	2	23	22	84	18	42	37	72	26	8	2	40	11	7	57	88	53	208	70	78
hsa-miR-630	0	0	0	0	0	0	0	0	0	0	0	0	0	0	0	0	0	0	0	0	0	0	0	0	0	0
hsa-miR-631	0	0	0	0	0	0	0	0	0	0	0	0	0	0	0	0	0	0	0	0	0	0	0	0	0	0
hsa-miR-632	0	0	0	0	0	0	0	0	0	0	0	0	0	0	0	0	0	0	0	0	0	0	0	0	0	0
hsa-miR-633	0	0	0	0	0	0	0	0	0	0	0	0	0	0	0	0	0	0	0	0	0	0	0	0	0	0
hsa-miR-634	0	0	0	0	0	0	0	0	0	0	0	0	0	0	0	0	0	0	0	0	0	0	0	0	0	0
hsa-miR-635	0	0	0	0	0	0	0	0	0	0	0	0	0	0	0	0	0	0	0	0	0	0	0	0	0	0
hsa-miR-636	0	0	0	0	0	0	0	0	0	0	0	0	1	1	0	0	0	1	0	0	0	0	0	0	0	0
hsa-miR-637	0	0	0	0	0	0	0	0	0	0	0	0	0	0	0	0	0	0	0	0	0	0	0	0	0	0
hsa-miR-638	0	0	0	0	0	0	0	0	0	0	0	0	0	0	0	0	0	0	0	0	0	0	0	0	0	0
hsa-miR-639	0	0	0	0	0	0	0	0	0	0	0	0	0	0	0	0	0	0	0	0	0	0	0	0	0	0
hsa-miR-640	0	0	0	0	0	0	0	0	0	0	0	0	0	0	0	0	0	0	0	0	0	0	0	0	0	0
hsa-miR-641	0	1	2	0	1	6	0	0	1	0	0	1	1	2	3	1	1	3	1	0	0	4	5	0	0	0
hsa-miR-642a-3p	0	0	6	1	1	2	0	0	1	0	0	1	0	3	0	1	0	2	0	0	0	1	0	0	0	0
hsa-miR-642a-5p	0	1	10	1	3	13	1	0	0	0	0	0	0	11	3	5	3	4	1	1	2	1	0	0	0	0
hsa-miR-642b-3p	0	0	2	0	0	0	0	0	0	0	0	0	0	0	0	1	0	1	0	0	0	0	0	0	0	0
hsa-miR-642b-5p	0	0	0	0	0	0	0	0	0	0	0	0	0	1	0	0	0	0	0	0	0	0	0	0	0	0
hsa-miR-643	0	1	3	0	1	0	0	2	0	0	2	0	1	1	0	0	1	4	0	0	2	1	1	0	0	0
hsa-miR-644a	0	0	0	0	0	0	0	0	0	0	0	0	0	0	0	0	0	0	0	0	0	0	0	0	0	0
hsa-miR-645	0	0	0	0	0	0	0	0	0	0	0	0	0	0	0	0	0	0	0	0	0	0	0	0	0	0
hsa-miR-646	0	0	0	0	0	0	0	0	0	0	0	0	0	0	0	0	0	0	0	0	0	0	0	0	0	0
hsa-miR-647	0	0	0	0	0	0	0	0	0	0	0	0	0	0	0	0	0	0	0	0	0	0	0	0	0	0
hsa-miR-648	0	0	0	0	0	0	0	0	0	0	0	0	0	0	0	0	0	0	0	0	0	0	0	0	0	0
hsa-miR-649	0	0	0	0	0	0	0	0	0	0	0	0	0	0	0	0	0	0	0	0	0	0	0	0	0	0
hsa-miR-6499-3p	0	0	0	0	0	0	0	0	0	0	0	0	0	0	0	0	0	0	0	0	0	0	0	0	0	0
hsa-miR-6499-5p	0	0	1	0	0	1	0	0	0	0	0	0	0	0	0	0	0	0	0	0	0	1	0	0	0	0
hsa-miR-650	0	0	0	0	0	0	0	0	0	0	0	0	0	0	0	0	0	0	0	0	0	0	0	0	0	0
hsa-miR-6500-3p	0	0	0	0	0	0	0	0	1	0	0	0	0	0	0	0	0	0	0	0	0	0	0	0	0	1
hsa-miR-6500-5p	0	0	0	0	0	0	0	0	0	0	0	0	0	0	0	0	0	0	0	0	0	0	0	0	0	0
hsa-miR-6501-3p	0	0	0	0	0	0	0	0	0	0	0	0	0	0	0	0	1	0	0	0	2	0	1	0	0	0
hsa-miR-6501-5p	1	0	1	0	3	1	0	0	0	3	0	2	4	2	2	2	0	3	0	0	1	1	2	1	0	0
hsa-miR-6502-3p	0	0	0	0	0	0	0	0	0	0	0	0	0	0	0	0	0	0	0	0	0	0	0	0	0	0
hsa-miR-6502-5p	0	0	3	0	0	1	0	0	0	2	0	1	0	0	0	0	0	0	2	0	0	0	0	0	0	0
hsa-miR-6503-3p	0	1	0	0	0	0	0	0	0	2	0	0	0	0	0	0	0	1	0	0	0	0	2	0	2	2
hsa-miR-6503-5p	0	1	5	0	2	1	0	0	0	0	1	2	0	0	0	0	0	3	2	1	1	1	0	0	0	1
hsa-miR-6504-3p	0	0	0	0	0	0	0	0	0	0	0	0	0	0	0	0	0	0	0	0	0	0	0	0	0	0
[truncated: 618 more rows]

## Sheet: Fig 1d_raw counts_human
human macrophages:
sample_alias	instrument_model	library_construction_protocol
Mac_419	IlluminaNextSeq500	Total RNA was prepared with Trizol reagent and libraries were generated using GenXPro TrueQuant SmallRNA Seq Kit for Ultra Low Input according to manufacturer's instructions.
Mac_520	IlluminaNextSeq500	Total RNA was prepared with Trizol reagent and libraries were generated using GenXPro TrueQuant SmallRNA Seq Kit for Ultra Low Input according to manufacturer's instructions.
Mac_629	IlluminaNextSeq500	Total RNA was prepared with Trizol reagent and libraries were generated using GenXPro TrueQuant SmallRNA Seq Kit for Ultra Low Input according to manufacturer's instructions.
Mac_630	IlluminaNextSeq500	Total RNA was prepared with Trizol reagent and libraries were generated using GenXPro TrueQuant SmallRNA Seq Kit for Ultra Low Input according to manufacturer's instructions.
raw counts:
#miRNA	Mac_419_read_count	Mac_520_read_count	Mac_629_read_count	Mac_630_read_count
let-7a-2-3p	0	1	0	0
let-7a-3p	23	45	1	0
let-7a-5p	17409	44395	3365	380
let-7b-3p	13	44	2	0
let-7b-5p	4342	20810	830	154
let-7c-3p	0	0	0	0
let-7c-5p	285	2589	79	4
let-7d-3p	35	79	0	0
let-7d-5p	2192	5647	286	27
let-7e-3p	0	1	4	0
let-7e-5p	256	4222	515	19
let-7f-1-3p	7	7	0	0
let-7f-2-3p	0	0	0	0
let-7f-5p	16887	36605	3446	416
let-7g-3p	1	0	0	0
let-7g-5p	7773	11766	770	170
let-7i-3p	3	8	0	1
let-7i-5p	2861	7337	506	52
miR-100-3p	0	1	0	0
miR-100-5p	69	5965	4	0
miR-101-2-5p	1	0	0	0
miR-101-3p	1709	4566	191	28
miR-101-5p	1	12	0	0
miR-10226	0	0	0	0
miR-10392-3p	0	0	0	0
miR-10392-5p	1	1	0	0
miR-10393-3p	0	0	0	0
miR-10393-5p	0	0	0	0
miR-10394-3p	0	0	0	0
miR-10394-5p	0	0	0	0
miR-10395-3p	60	14	1	1
miR-10395-5p	0	0	0	0
miR-10396a-3p	0	0	0	0
miR-10396a-5p	1	0	0	0
miR-10396b-3p	0	0	0	0
miR-10396b-5p	1	0	0	0
miR-10397-3p	0	0	0	0
miR-10397-5p	0	0	0	0
miR-10398-3p	0	0	0	0
miR-10398-5p	0	0	0	0
miR-10399-3p	5	0	0	0
miR-10399-5p	3	6	0	0
miR-103a-1-5p	0	0	0	0
miR-103a-2-5p	7	10	0	0
miR-103a-3p	4310	2745	196	5
miR-103b	0	0	0	0
miR-10400-3p	0	0	0	0
miR-10400-5p	4	0	16	6
miR-10401-3p	2	6	3	1
miR-10401-5p	0	0	0	0
miR-10522-5p	0	0	0	0
miR-10523-5p	0	0	0	0
miR-10524-5p	0	1	0	0
miR-10525-3p	0	0	0	0
miR-10526-3p	0	0	0	0
miR-10527-5p	4	3	0	0
miR-105-3p	0	0	0	0
miR-105-5p	0	0	0	0
miR-106a-3p	0	0	0	0
miR-106a-5p	61	54	5	0
miR-106b-3p	99	93	7	3
miR-106b-5p	422	393	28	3
miR-107	201	201	14	0
miR-10a-3p	0	47	0	0
miR-10a-5p	116	2715	110	13
miR-10b-3p	0	18	0	0
miR-10b-5p	11	1320	15	6
miR-11181-3p	0	0	0	0
miR-11181-5p	0	0	0	0
miR-11399	0	0	0	0
miR-11400	0	0	0	0
miR-11401	0	0	0	0
miR-1178-3p	0	0	0	0
miR-1178-5p	0	0	0	0
miR-1179	0	8	0	0
miR-1180-3p	2	29	0	2
miR-1180-5p	0	1	0	0
miR-1181	0	0	0	0
miR-1182	0	0	0	0
miR-1183	0	0	0	0
miR-1184	0	0	0	0
miR-1185-1-3p	0	0	0	0
miR-1185-2-3p	0	0	0	0
miR-1185-5p	0	0	0	0
miR-1193	0	0	0	0
miR-1197	0	0	0	0
miR-1199-3p	0	0	0	0
miR-1199-5p	0	0	0	0
miR-1200	0	0	0	0
miR-1202	0	0	0	0
miR-1203	0	0	0	0
miR-1204	0	0	0	0
miR-1205	0	0	0	0
miR-1206	0	0	0	0
miR-1207-3p	0	0	0	0
miR-1207-5p	0	0	0	0
miR-1208	0	0	0	0
miR-12113	0	0	0	0
miR-12114	0	0	0	0
miR-12115	0	0	0	0
miR-12116	0	0	0	0
miR-12117	0	0	0	0
miR-12118	0	0	0	0
miR-12119	0	0	0	0
miR-12120	0	0	0	0
miR-12121	0	0	0	0
miR-12122	0	0	0	0
miR-12123	0	0	0	0
miR-12124	0	0	0	0
miR-12125	0	0	0	0
miR-12126	0	0	0	0
miR-12127	0	0	0	0
miR-12128	0	0	0	0
miR-12129	0	0	0	0
miR-12130	0	0	0	0
miR-12131	0	0	0	0
miR-12132	0	0	0	0
miR-12133	0	0	0	0
miR-12135	1	8	2	0
miR-12136	19	506	2	0
miR-122-3p	0	0	0	0
miR-1224-3p	0	0	0	0
miR-1224-5p	0	2	0	0
miR-1225-3p	0	0	0	0
miR-1225-5p	0	0	0	0
miR-122-5p	0	4	0	0
miR-1226-3p	7	3	0	0
miR-1226-5p	0	0	0	0
miR-1227-3p	0	0	0	0
miR-1227-5p	0	0	0	0
miR-1228-3p	2	11	0	0
miR-1228-5p	1	10	7	2
miR-1229-3p	0	1	0	0
miR-1229-5p	0	0	0	0
miR-122b-3p	0	0	0	0
miR-122b-5p	0	0	0	0
miR-1231	0	0	0	0
miR-1233-3p	0	0	0	0
miR-1233-5p	0	0	0	0
miR-1234-3p	1	0	0	0
miR-1236-3p	0	0	0	0
miR-1236-5p	0	0	0	0
miR-1237-3p	2	0	0	0
miR-1237-5p	0	0	0	0
miR-1238-3p	0	0	0	0
miR-1238-5p	0	0	0	0
miR-1243	0	0	0	0
miR-124-3p	2	8	0	0
miR-1244	1	0	2	0
miR-1245a	0	0	0	0
miR-1245b-3p	0	0	0	0
miR-1245b-5p	0	0	0	0
miR-124-5p	0	0	0	0
miR-1246	17	329	90	6
miR-1247-3p	0	0	0	0
miR-1247-5p	0	4	0	0
miR-1248	3	0	1	0
miR-1249-3p	44	31	11	2
miR-1249-5p	2	1	2	0
miR-1250-3p	0	0	0	0
miR-1250-5p	1	0	0	0
miR-1251-3p	0	0	0	0
miR-1251-5p	0	0	0	0
miR-1252-3p	0	0	0	0
miR-1252-5p	0	0	0	0
miR-1253	0	0	0	0
miR-1255a	2	4	0	0
miR-1255b-2-3p	0	0	0	0
miR-1255b-5p	0	0	0	0
miR-1256	0	0	0	0
miR-1257	0	0	0	0
miR-1258	0	0	0	0
miR-125a-3p	0	61	4	0
miR-125a-5p	167	9223	397	19
miR-125b-1-3p	0	15	0	0
miR-125b-2-3p	1	12	1	0
miR-125b-5p	163	5490	11	4
miR-1260a	522	841	81	31
miR-1260b	531	874	87	31
miR-1261	0	0	0	0
miR-1262	2	2	1	0
miR-1263	0	0	0	0
miR-126-3p	67	5715	6	1
miR-1264	0	0	0	0
miR-1265	0	0	0	0
miR-126-5p	44	4692	0	1
miR-1266-3p	0	0	0	0
miR-1266-5p	0	0	0	0
miR-1267	0	0	0	0
miR-1268a	3	24	4	0
miR-1268b	3	27	4	0
miR-1269a	0	0	0	0
miR-1269b	0	0	2	0
miR-1270	2	1	0	0
miR-1271-3p	0	2	0	0
miR-1271-5p	2	9	0	0
miR-1272	0	0	0	0
miR-1273c	0	0	0	0
miR-1273h-3p	1	0	0	0
miR-1273h-5p	3	1	2	0
miR-127-3p	2	18	0	0
miR-1275	8	55	4	2
miR-127-5p	0	0	0	0
miR-1276	0	0	0	0
miR-1277-3p	0	0	0	0
miR-1277-5p	5	20	0	1
miR-1278	0	1	0	0
miR-1279	0	0	0	0
miR-1281	0	0	0	0
miR-128-1-5p	1	2	0	0
miR-1282	0	0	0	0
miR-128-2-5p	0	0	0	0
miR-1283	0	3	0	0
miR-128-3p	15	18	1	0
miR-1284	0	3	0	0
miR-1285-3p	2	5	0	0
miR-1285-5p	0	0	0	0
miR-1286	0	0	0	0
miR-1287-3p	0	0	0	0
miR-1287-5p	1	0	0	0
miR-1288-3p	0	0	0	0
miR-1288-5p	0	0	0	0
miR-1289	0	0	0	0
miR-1290	10	311	50	8
miR-1291	1	3	1	0
miR-129-1-3p	0	0	0	0
miR-129-2-3p	0	0	0	0
miR-1292-3p	0	0	0	0
miR-1292-5p	2	2	0	0
miR-1293	0	0	0	0
miR-1294	1	3	2	0
miR-1295a	0	0	0	0
miR-1295b-3p	0	0	0	0
miR-1295b-5p	0	0	0	0
miR-129-5p	0	0	0	0
miR-1296-3p	0	0	0	0
miR-1296-5p	2	1	0	0
miR-1297	0	0	0	0
miR-1298-3p	0	0	0	0
miR-1298-5p	0	0	0	0
miR-1299	0	0	0	0
miR-1301-3p	68	130	6	0
miR-1301-5p	0	0	0	0
miR-1302	0	0	0	0
miR-1303	8	1	0	0
miR-1304-3p	9	2	0	1
miR-1304-5p	0	0	0	0
miR-1305	0	0	0	0
miR-1306-3p	1	2	0	0
miR-1306-5p	7	5	2	0
miR-1307-3p	137	150	18	0
miR-1307-5p	29	46	6	0
miR-130a-3p	17	329	3	0
miR-130a-5p	1	4	0	0
miR-130b-3p	51	64	6	0
miR-130b-5p	60	39	4	0
miR-1321	0	0	0	0
miR-1322	0	0	0	0
miR-1323	0	1	0	0
miR-132-3p	228	197	55	2
miR-1324	0	0	0	0
miR-132-5p	4	4	1	0
miR-133a-3p	0	12	0	0
miR-133a-5p	0	0	0	0
miR-133b	0	1	0	0
miR-1343-3p	0	1	0	0
miR-1343-5p	0	1	0	0
miR-134-3p	0	0	0	0
miR-134-5p	0	2	0	0
miR-135a-2-3p	1	0	0	0
miR-135a-3p	0	0	0	0
miR-135a-5p	0	15	0	0
miR-135b-3p	0	4	0	0
miR-135b-5p	0	144	0	0
miR-136-3p	1	6	0	0
miR-136-5p	0	5	0	0
miR-137-3p	1	4	0	0
miR-137-5p	0	0	0	0
miR-138-1-3p	0	2	0	0
miR-138-2-3p	0	0	0	0
miR-138-5p	1	24	0	0
miR-139-3p	2	27	0	0
miR-139-5p	0	116	1	0
miR-1-3p	4	259	2	0
miR-140-3p	895	706	92	5
miR-140-5p	140	202	11	2
miR-141-3p	5	385	3	0
miR-141-5p	0	3	0	0
miR-142-3p	2562	2802	193	62
miR-142-5p	800	565	64	31
miR-143-3p	342	34451	40	5
miR-143-5p	0	18	0	0
miR-144-3p	0	113	0	0
miR-144-5p	1	85	0	0
miR-145-3p	2	198	0	0
miR-145-5p	19	541	1	0
miR-1468-3p	0	0	0	0
miR-1468-5p	0	0	1	0
miR-1469	0	0	0	0
miR-146a-3p	2	1	0	0
miR-146a-5p	1697	5217	512	40
miR-146b-3p	42	74	8	0
miR-146b-5p	10543	36097	4308	159
miR-1470	0	0	0	0
miR-1471	0	0	0	0
miR-147a	0	0	0	0
miR-147b-3p	0	0	0	0
miR-147b-5p	2	4	0	0
miR-148a-3p	301	4464	82	18
miR-148a-5p	4	30	0	0
miR-148b-3p	524	763	55	0
miR-148b-5p	3	7	0	0
miR-149-3p	0	1	0	0
miR-149-5p	0	10	0	0
miR-150-3p	1	13	1	0
miR-150-5p	438	1041	172	367
miR-151a-3p	4	45	2	0
miR-151a-5p	70	520	6	0
miR-151b	13	50	0	0
miR-152-3p	89	505	23	1
miR-152-5p	0	0	0	0
miR-153-3p	0	2	0	0
miR-153-5p	0	0	0	0
miR-1537-3p	0	0	0	0
miR-1537-5p	2	0	0	0
miR-1538	1	0	0	0
miR-1539	0	0	0	0
miR-154-3p	1	2	0	0
miR-154-5p	0	0	0	0
miR-155-3p	0	0	0	0
miR-155-5p	1001	2557	223	60
miR-1587	0	0	0	0
miR-15a-3p	0	0	0	0
miR-15a-5p	685	761	44	0
miR-15b-3p	14	11	2	0
miR-15b-5p	990	943	47	5
miR-1-5p	0	0	0	0
miR-16-1-3p	2	0	0	0
miR-16-2-3p	13	9	3	3
miR-16-5p	9198	8636	620	64
miR-17-3p	15	9	3	0
miR-17-5p	532	322	31	0
miR-181a-2-3p	35	86	9	5
miR-181a-3p	22	18	0	0
miR-181a-5p	783	1885	76	15
miR-181b-2-3p	0	1	0	0
miR-181b-3p	3	3	0	0
miR-181b-5p	414	692	22	4
miR-181c-3p	0	4	0	0
miR-181c-5p	1	9	0	0
miR-181d-3p	0	0	0	0
miR-181d-5p	6	46	3	0
miR-182-3p	0	0	0	0
miR-1825	0	0	0	0
miR-182-5p	1	440	6	1
miR-1827	2	2	0	0
miR-183-3p	0	0	0	0
miR-183-5p	0	387	4	3
miR-184	0	3	0	0
miR-1843	0	12	0	0
miR-185-3p	9	7	0	0
miR-185-5p	1069	800	74	0
miR-186-3p	0	0	0	0
miR-186-5p	200	488	19	6
miR-187-3p	0	2	0	0
miR-187-5p	2	0	0	0
miR-188-3p	1	0	0	0
miR-188-5p	22	29	0	0
miR-18a-3p	1	0	1	0
miR-18a-5p	101	94	19	3
miR-18b-3p	0	0	0	0
miR-18b-5p	3	3	0	1
miR-1908-3p	0	0	0	0
miR-1908-5p	5	14	6	0
miR-1909-3p	0	0	0	0
miR-1909-5p	0	0	0	0
miR-190a-3p	0	0	0	0
miR-190a-5p	4	15	0	0
miR-190b-3p	0	0	0	0
miR-190b-5p	2	30	1	0
miR-1910-3p	0	1	0	0
miR-1910-5p	0	0	0	0
miR-1911-3p	0	0	0	0
miR-1911-5p	0	0	0	0
miR-1912-3p	0	0	0	0
miR-1912-5p	0	0	0	0
miR-1913	0	0	0	0
miR-191-3p	5	8	0	0
miR-1914-3p	0	0	0	0
miR-1914-5p	0	0	0	0
miR-1915-3p	0	0	0	0
miR-1915-5p	0	0	0	0
miR-191-5p	3004	3064	200	11
miR-192-3p	1	0	0	0
miR-192-5p	15	46	7	4
miR-193a-3p	1	19	0	0
miR-193a-5p	95	485	45	1
miR-193b-3p	0	27	0	0
miR-193b-5p	0	22	3	0
miR-194-3p	2	1	2	0
miR-194-5p	8	36	2	0
miR-195-3p	0	1	0	0
miR-195-5p	18	408	0	0
miR-196a-1-3p	0	0	0	0
miR-196a-3p	0	0	1	0
miR-196a-5p	1	2	9	3
miR-196b-3p	0	0	0	0
miR-196b-5p	12	6	16	0
miR-1972	0	0	1	0
miR-1973	12	19	0	0
miR-197-3p	359	246	55	21
miR-197-5p	4	4	0	0
miR-1976	0	1	0	0
miR-198	0	0	0	0
miR-199a-3p	71	2534	6	0
miR-199a-5p	2	64	1	0
miR-199b-3p	71	2534	6	0
miR-199b-5p	2	30	0	0
miR-19a-3p	111	100	11	2
miR-19a-5p	0	0	0	0
miR-19b-1-5p	4	2	0	0
miR-19b-2-5p	0	0	0	0
miR-19b-3p	402	383	34	4
miR-200a-3p	3	436	0	0
miR-200a-5p	1	6	0	0
miR-200b-3p	30	1331	0	0
miR-200b-5p	0	49	0	0
miR-200c-3p	57	5892	11	1
miR-200c-5p	0	0	0	0
miR-202-3p	0	0	0	0
miR-202-5p	0	2	0	0
miR-203a-3p	5	830	4	3
miR-203a-5p	0	1	0	0
miR-203b-3p	0	4	0	0
miR-203b-5p	0	0	0	0
miR-204-3p	0	0	0	0
miR-204-5p	0	6	0	0
miR-2052	0	0	0	0
miR-2053	0	0	0	0
miR-205-3p	0	0	0	0
miR-2054	0	0	0	0
miR-205-5p	0	309	0	0
miR-206	0	0	0	0
miR-208a-3p	0	0	0	0
miR-208a-5p	0	0	0	0
miR-208b-3p	0	0	0	0
miR-208b-5p	0	0	0	0
miR-20a-3p	10	5	1	0
miR-20a-5p	829	441	33	2
miR-20b-3p	1	0	2	0
miR-20b-5p	20	7	0	0
miR-210-3p	0	98	3	0
miR-210-5p	0	15	0	0
miR-2110	23	103	0	2
miR-2113	0	0	0	0
miR-211-3p	0	1	0	0
miR-2114-3p	0	0	0	0
miR-2114-5p	0	0	0	0
miR-2115-3p	0	0	0	0
miR-2115-5p	0	0	0	0
miR-211-5p	0	0	0	0
miR-2116-3p	3	6	0	0
miR-2116-5p	2	1	0	0
miR-2117	0	0	0	0
miR-212-3p	1	7	0	0
miR-212-5p	4	10	5	0
miR-21-3p	9	32	3	0
miR-214-3p	11	293	0	2
miR-214-5p	0	2	0	0
miR-215-3p	0	0	0	0
miR-215-5p	2	21	5	4
miR-21-5p	32430	117790	5491	435
miR-216a-3p	0	0	0	0
miR-216a-5p	0	1	0	0
miR-216b-3p	0	0	0	0
miR-216b-5p	0	4	0	0
miR-217-3p	0	0	0	0
miR-217-5p	0	0	0	0
miR-218-1-3p	0	0	0	0
miR-218-2-3p	0	0	0	0
miR-218-5p	4	23	3	0
miR-219a-1-3p	0	5	0	0
miR-219a-2-3p	0	0	0	0
miR-219a-5p	0	0	0	0
miR-219b-3p	0	0	0	0
miR-219b-5p	0	0	0	0
miR-221-3p	977	6016	91	2
miR-221-5p	25	104	5	0
miR-222-3p	817	4806	169	37
miR-222-5p	2	16	0	0
miR-223-3p	3448	799	141	16
miR-223-5p	41	12	1	0
miR-22-3p	574	3042	114	15
miR-224-3p	0	6	0	0
miR-224-5p	1	99	0	0
miR-22-5p	18	78	1	0
miR-2276-3p	0	0	0	0
miR-2276-5p	0	0	0	0
miR-2277-3p	0	0	0	0
miR-2277-5p	3	4	3	0
miR-2278	0	0	0	0
miR-2355-3p	0	4	1	0
miR-2355-5p	1	1	0	0
miR-2392	0	0	0	0
miR-23a-3p	7095	15602	902	35
miR-23a-5p	223	197	35	9
miR-23b-3p	351	4020	39	4
miR-23b-5p	1	26	0	0
miR-23c	3	29	0	0
miR-24-1-5p	0	2	0	0
miR-24-2-5p	36	127	5	0
miR-24-3p	4667	10539	763	45
miR-2467-3p	0	0	0	0
miR-2467-5p	1	0	0	0
miR-25-3p	475	508	37	5
miR-25-5p	9	18	0	0
miR-2681-3p	0	0	0	0
miR-2681-5p	0	0	0	0
miR-2682-3p	0	0	0	0
miR-2682-5p	0	0	0	0
miR-26a-1-3p	0	6	0	0
miR-26a-2-3p	1	6	0	0
miR-26a-5p	9943	22371	1586	214
miR-26b-3p	14	8	0	0
miR-26b-5p	6482	12953	970	100
miR-27a-3p	404	961	65	7
miR-27a-5p	152	92	20	2
miR-27b-3p	86	933	7	4
miR-27b-5p	0	44	0	0
miR-28-3p	215	287	31	5
miR-28-5p	198	505	28	7
miR-2861	0	0	0	0
miR-2909	0	0	0	0
miR-296-3p	1	9	0	0
miR-296-5p	2	7	0	0
miR-297	0	0	0	0
miR-298	0	0	0	0
miR-299-3p	0	0	0	0
miR-299-5p	0	1	0	0
miR-29a-3p	831	4262	248	72
miR-29a-5p	9	35	1	0
miR-29b-1-5p	21	42	8	2
miR-29b-2-5p	10	25	1	0
miR-29b-3p	254	1685	104	21
miR-29c-3p	92	259	9	3
miR-29c-5p	19	39	3	0
miR-300	0	0	0	0
miR-301a-3p	27	25	1	0
miR-301a-5p	0	1	0	0
miR-301b-3p	1	7	0	0
miR-301b-5p	0	0	0	0
miR-302a-3p	0	0	0	0
miR-302a-5p	0	0	0	0
miR-302b-3p	0	0	0	0
miR-302b-5p	0	0	0	0
miR-302c-3p	0	0	0	0
miR-302c-5p	0	0	0	0
miR-302d-3p	0	0	0	0
miR-302d-5p	0	0	0	0
miR-302e	0	0	0	0
miR-302f	0	0	0	0
miR-3059-3p	0	0	0	0
miR-3059-5p	0	0	0	0
miR-3064-3p	0	0	0	0
miR-3064-5p	1	2	0	0
miR-3065-3p	2	14	0	0
miR-3065-5p	4	44	0	0
miR-3074-3p	0	0	0	0
miR-3074-5p	1	5	0	0
miR-3085-3p	0	0	0	0
miR-3085-5p	0	0	0	0
miR-30a-3p	20	477	7	0
miR-30a-5p	91	4667	43	1
miR-30b-3p	2	13	0	0
miR-30b-5p	558	1265	30	0
miR-30c-1-3p	5	5	0	0
miR-30c-2-3p	1	32	1	0
miR-30c-5p	2282	3061	149	15
miR-30d-3p	2	2	0	0
miR-30d-5p	1132	5054	142	12
miR-30e-3p	313	360	30	0
miR-30e-5p	1032	1492	140	13
miR-3115	1	0	0	0
miR-3116	0	0	0	0
miR-3117-3p	0	2	0	0
miR-3117-5p	0	0	0	0
miR-3118	0	0	0	0
miR-3119	0	0	0	0
miR-3120-3p	0	0	0	0
miR-3120-5p	0	0	0	0
miR-3121-3p	0	0	0	0
miR-3121-5p	0	0	0	0
miR-3122	0	0	0	0
miR-3123	0	0	0	0
miR-3124-3p	0	0	0	0
miR-3124-5p	0	0	0	0
miR-3125	0	0	0	0
miR-3126-3p	0	0	0	0
miR-3126-5p	0	0	0	0
miR-3127-3p	1	0	0	0
miR-3127-5p	1	1	0	0
miR-3128	0	0	0	0
miR-3129-3p	0	0	0	0
miR-3129-5p	0	0	0	0
miR-3130-3p	0	0	0	0
miR-3130-5p	0	0	0	0
miR-3131	0	0	0	0
miR-3132	0	0	0	0
miR-3133	0	0	0	0
miR-3134	0	0	0	0
miR-3135a	0	0	0	0
miR-3135b	2	1	0	0
miR-3136-3p	0	0	0	0
miR-3136-5p	0	0	0	0
miR-3137	0	0	0	0
miR-3138	0	2	0	0
miR-3139	0	0	0	0
miR-31-3p	0	6	0	0
miR-3140-3p	0	0	0	0
miR-3140-5p	0	0	0	0
miR-3141	0	1	0	0
miR-3142	0	0	0	0
miR-3143	0	1	0	0
miR-3144-3p	0	0	0	0
miR-3144-5p	0	1	0	0
miR-3145-3p	0	0	0	0
miR-3145-5p	1	0	0	0
miR-3146	1	0	0	0
miR-3147	0	0	0	0
miR-3148	0	0	0	0
miR-3149	0	0	0	0
miR-3150a-3p	0	0	0	0
miR-3150a-5p	0	0	0	0
miR-3150b-3p	0	0	0	0
miR-3150b-5p	0	0	0	0
miR-3151-3p	0	0	0	0
miR-3151-5p	0	2	1	0
miR-3152-3p	0	0	0	0
miR-3152-5p	0	0	0	0
miR-3153	0	0	0	0
miR-3154	0	0	0	0
miR-3155a	0	0	0	0
miR-3155b	0	0	0	0
miR-3156-3p	0	0	0	0
miR-3156-5p	0	0	0	0
miR-3157-3p	0	0	0	0
miR-3157-5p	0	0	1	0
miR-3158-3p	0	0	0	0
miR-3158-5p	0	0	0	0
miR-3159	0	0	0	0
miR-31-5p	3	328	4	1
miR-3160-3p	0	0	0	0
miR-3160-5p	0	0	0	0
miR-3161	0	0	0	0
miR-3162-3p	0	0	0	0
miR-3162-5p	0	0	0	0
miR-3163	0	0	0	0
miR-3164	0	0	0	0
miR-3165	0	0	0	0
miR-3166	0	0	0	0
miR-3167	0	0	0	0
miR-3168	0	0	0	0
miR-3169	0	0	0	0
miR-3170	0	0	0	0
miR-3171	0	0	0	0
miR-3173-3p	0	0	0	0
miR-3173-5p	7	3	1	0
miR-3174	1	0	0	0
miR-3175	0	1	0	0
miR-3176	0	0	0	0
miR-3177-3p	4	2	0	0
miR-3177-5p	0	0	0	0
miR-3178	0	0	0	0
miR-3179	0	1	1	0
miR-3180	0	0	0	0
miR-3180-3p	0	0	0	0
miR-3180-5p	1	0	0	0
miR-3181	0	0	0	0
miR-3182	0	0	0	0
miR-3183	0	0	0	0
miR-3184-3p	0	0	0	0
miR-3184-5p	0	0	0	0
miR-3185	0	0	0	0
miR-3186-3p	0	0	0	0
miR-3186-5p	0	0	0	0
miR-3187-3p	1	0	0	0
miR-3187-5p	0	0	0	0
miR-3188	0	0	0	0
miR-3189-3p	0	0	0	0
miR-3189-5p	0	0	0	0
miR-3190-3p	0	0	0	0
miR-3190-5p	0	0	0	0
miR-3191-3p	0	0	0	0
miR-3191-5p	0	0	0	0
miR-3192-3p	0	0	0	0
miR-3192-5p	1	0	0	0
miR-3193	0	0	0	0
miR-3194-3p	0	0	0	0
miR-3194-5p	0	0	0	0
miR-3195	2	4	1	0
miR-3196	0	0	6	2
miR-3197	0	0	0	0
miR-3198	0	0	0	0
miR-3199	0	1	1	0
miR-3200-3p	1	0	0	0
miR-3200-5p	0	0	0	0
miR-3201	0	0	0	0
miR-3202	0	3	0	0
miR-320a-3p	1364	5243	240	25
miR-320a-5p	0	0	0	0
miR-320b	82	1051	25	9
miR-320c	31	446	11	2
miR-320d	14	247	1	0
miR-320e	0	6	0	0
miR-323a-3p	0	0	0	0
miR-323a-5p	0	0	0	0
miR-323b-3p	0	0	0	0
miR-323b-5p	0	0	0	0
miR-32-3p	1	2	0	0
miR-324-3p	34	41	3	0
miR-324-5p	41	47	5	0
miR-325	0	0	0	0
miR-32-5p	27	102	4	0
miR-326	9	24	1	0
miR-328-3p	183	238	17	1
miR-328-5p	0	0	0	0
miR-329-3p	1	8	0	0
miR-329-5p	0	0	0	0
miR-330-3p	23	25	5	0
miR-330-5p	1	2	2	0
miR-331-3p	30	61	0	0
miR-331-5p	0	6	0	0
miR-335-3p	3	14	0	0
miR-335-5p	29	349	2	0
miR-337-3p	0	9	0	0
miR-337-5p	0	0	0	0
miR-338-3p	6	32	1	0
miR-338-5p	7	57	0	0
miR-339-3p	34	36	4	0
miR-339-5p	67	41	4	0
miR-33a-3p	1	0	0	0
miR-33a-5p	3	3	0	0
miR-33b-3p	0	0	0	0
miR-33b-5p	0	3	0	0
miR-340-3p	11	11	1	1
miR-340-5p	522	473	55	4
miR-342-3p	1156	3636	114	26
miR-342-5p	94	222	24	12
miR-345-3p	0	0	0	0
miR-345-5p	19	33	1	0
miR-346	0	0	0	1
miR-34a-3p	1	2	0	0
miR-34a-5p	77	437	15	0
miR-34b-3p	0	67	0	0
miR-34b-5p	0	30	0	0
miR-34c-3p	1	23	0	0
miR-34c-5p	3	139	0	0
miR-3529-3p	0	0	0	0
miR-3529-5p	0	0	0	0
miR-3605-3p	0	1	0	0
miR-3605-5p	0	4	0	0
miR-3606-3p	0	0	0	0
miR-3606-5p	0	0	0	0
miR-3609	9	12	1	0
miR-3610	0	0	0	0
miR-3611	0	0	0	0
miR-3612	0	0	0	0
miR-3613-3p	5	10	0	0
miR-3613-5p	66	80	0	0
miR-361-3p	41	38	0	0
miR-3614-3p	0	0	0	0
miR-3614-5p	0	1	0	0
miR-3615	20	22	0	0
miR-361-5p	224	518	10	0
miR-3616-3p	0	0	0	0
miR-3616-5p	0	0	0	0
miR-3617-3p	0	2	0	0
miR-3617-5p	0	3	0	0
miR-3618	0	0	0	0
miR-3619-3p	1	0	0	0
miR-3619-5p	0	2	0	0
miR-3620-3p	0	0	0	0
miR-3620-5p	0	0	0	0
miR-3621	0	0	0	0
miR-3622a-3p	0	0	0	0
miR-3622a-5p	0	0	0	0
miR-3622b-3p	0	0	0	0
miR-3622b-5p	0	0	0	0
miR-362-3p	16	10	2	0
miR-362-5p	145	92	4	0
miR-363-3p	14	20	1	0
miR-363-5p	0	0	0	0
miR-3646	0	0	0	0
miR-3648	1	1	10	0
miR-3649	0	0	0	0
miR-3650	0	0	0	0
miR-3651	0	3	0	0
miR-3652	0	0	0	0
miR-3654	0	0	0	0
miR-3655	0	0	0	0
miR-3657	0	0	0	0
miR-3658	0	0	0	0
miR-3659	0	0	0	0
miR-365a-3p	121	343	24	0
miR-365a-5p	1	0	1	0
miR-365b-3p	121	343	24	0
miR-365b-5p	2	9	3	0
miR-3660	0	0	0	0
miR-3661	1	0	0	0
miR-3662	0	0	0	0
miR-3663-3p	0	0	0	0
miR-3663-5p	0	0	0	0
miR-3664-3p	0	0	0	0
miR-3664-5p	0	0	0	0
miR-3665	0	0	0	0
miR-3666	0	0	0	0
miR-3667-3p	0	0	0	0
miR-3667-5p	1	1	0	0
miR-3668	0	0	0	0
miR-3670	0	0	0	0
miR-3671	0	0	0	0
miR-3672	0	0	0	0
miR-367-3p	0	0	0	0
miR-3674	0	0	0	0
miR-3675-3p	0	0	0	0
miR-3675-5p	0	0	0	0
miR-367-5p	0	0	0	0
miR-3677-3p	0	0	0	0
miR-3677-5p	0	0	0	0
miR-3678-3p	0	0	0	0
miR-3678-5p	0	0	0	0
miR-3679-3p	1	3	0	0
miR-3679-5p	0	9	1	0
miR-3680-3p	0	0	0	0
miR-3680-5p	0	0	0	0
miR-3681-3p	0	0	0	0
miR-3681-5p	0	0	0	0
miR-3682-3p	0	0	0	0
miR-3682-5p	0	0	0	0
miR-3683	0	0	0	0
miR-3684	1	0	0	0
miR-3685	0	0	0	0
miR-3686	0	0	0	0
miR-3688-3p	0	0	0	0
miR-3688-5p	0	0	0	0
miR-3689a-3p	0	0	0	0
miR-3689a-5p	0	0	0	0
miR-3689b-3p	0	0	0	0
miR-3689b-5p	0	0	0	0
miR-3689c	0	0	0	0
miR-3689d	0	0	0	0
miR-3689e	0	0	0	0
miR-3689f	0	0	0	0
miR-3690	2	0	0	0
miR-3691-3p	0	0	0	0
miR-3691-5p	0	1	0	0
miR-3692-3p	0	0	0	0
miR-3692-5p	0	0	0	0
miR-369-3p	2	24	0	0
miR-369-5p	0	0	0	0
miR-370-3p	0	1	0	0
miR-370-5p	0	0	0	0
miR-3713	0	0	0	0
miR-3714	0	0	0	0
miR-371a-3p	0	0	0	0
miR-371a-5p	0	0	0	0
miR-371b-3p	2	0	0	0
miR-371b-5p	3	0	0	0
miR-372-3p	0	0	0	0
miR-372-5p	0	0	0	0
miR-373-3p	0	0	0	0
miR-373-5p	0	0	0	0
miR-374a-3p	17	41	6	0
miR-374a-5p	692	1550	101	19
miR-374b-3p	1	6	0	0
miR-374b-5p	853	1949	110	20
miR-374c-3p	0	0	0	0
miR-374c-5p	40	164	12	3
miR-375-3p	4	604	1	0
miR-375-5p	0	0	0	0
miR-376a-2-5p	0	0	0	0
miR-376a-3p	0	32	0	0
miR-376a-5p	0	0	0	0
miR-376b-3p	0	0	0	0
miR-376b-5p	0	0	0	0
miR-376c-3p	0	27	0	0
miR-376c-5p	0	0	0	0
miR-377-3p	0	2	0	0
miR-377-5p	0	0	0	0
miR-378a-3p	1312	1406	176	5
miR-378a-5p	43	45	7	0
miR-378b	0	0	0	0
miR-378c	70	77	4	0
miR-378d	13	18	0	0
miR-378e	1	0	0	0
miR-378f	2	2	2	0
miR-378g	2	7	0	0
miR-378h	0	0	0	0
miR-378i	21	20	3	0
miR-378j	0	0	0	0
miR-379-3p	0	3	0	0
miR-379-5p	0	15	0	0
miR-380-3p	0	0	0	0
miR-380-5p	0	0	0	0
miR-381-3p	0	1	0	1
miR-381-5p	0	0	0	0
miR-382-3p	0	5	0	0
miR-382-5p	0	19	0	0
miR-383-3p	0	0	0	0
miR-383-5p	0	0	0	0
miR-384	0	0	0	0
miR-3907	0	0	0	0
miR-3908	0	0	0	0
miR-3909	1	7	0	0
miR-3910	0	0	0	0
miR-3911	0	0	0	0
miR-3912-3p	1	4	1	0
miR-3912-5p	0	0	0	0
miR-3913-3p	0	0	0	0
miR-3913-5p	0	0	0	0
miR-3914	0	0	0	0
miR-3915	0	0	0	0
miR-3916	0	0	0	0
miR-3917	1	0	0	0
miR-3918	0	0	0	0
miR-3919	0	0	0	0
miR-3920	0	0	0	0
miR-3921	0	0	0	0
miR-3922-3p	0	0	0	0
miR-3922-5p	0	0	0	0
miR-3923	0	0	0	0
miR-3924	0	0	0	0
miR-3925-3p	0	0	0	0
miR-3925-5p	0	0	0	0
miR-3926	0	0	0	0
miR-3927-3p	0	0	0	0
miR-3927-5p	0	0	0	0
miR-3928-3p	0	1	0	0
miR-3928-5p	0	0	0	0
miR-3929	0	0	0	0
miR-3934-3p	0	0	0	0
miR-3934-5p	0	8	0	0
miR-3935	0	0	0	0
miR-3936	0	0	0	0
miR-3937	0	0	0	0
miR-3938	0	0	0	0
miR-3939	0	0	0	0
miR-3940-3p	0	0	0	0
miR-3940-5p	0	0	0	0
miR-3941	0	0	0	0
miR-3942-3p	0	0	0	0
miR-3942-5p	0	0	0	0
miR-3943	0	0	0	0
miR-3944-3p	0	0	0	0
miR-3944-5p	0	0	0	0
miR-3945	0	0	0	0
miR-3960	49	178	266	39
miR-3972	0	0	0	0
miR-3973	0	0	0	0
miR-3974	0	0	0	0
miR-3975	0	0	0	0
miR-3976	0	0	0	0
miR-3977	0	0	0	0
miR-3978	0	0	0	0
miR-409-3p	1	16	0	0
miR-409-5p	0	0	0	0
miR-410-3p	0	2	0	0
miR-410-5p	0	0	0	0
miR-411-3p	0	0	0	0
miR-411-5p	1	16	0	0
miR-412-3p	0	0	0	0
miR-412-5p	0	0	0	0
miR-421	27	110	6	3
miR-422a	1	1	0	0
miR-423-3p	528	988	59	5
miR-423-5p	1189	2970	293	48
miR-424-3p	4	1	0	1
miR-424-5p	103	158	4	0
miR-4251	0	0	0	0
miR-4252	0	0	0	0
miR-4253	0	0	0	0
miR-425-3p	38	51	6	0
miR-4254	0	0	0	0
miR-4255	0	0	0	0
miR-425-5p	258	322	19	0
miR-4256	0	0	0	0
miR-4257	0	0	0	0
miR-4258	0	0	0	0
miR-4259	0	0	0	0
miR-4260	0	0	0	0
miR-4261	0	0	0	0
miR-4262	0	0	0	0
miR-4263	0	0	0	0
miR-4264	0	0	0	0
miR-4265	0	0	0	0
miR-4266	0	0	0	0
miR-4267	0	0	0	0
miR-4268	0	0	0	0
miR-4269	0	0	0	0
miR-4270	0	0	0	0
miR-4271	0	0	0	0
miR-4272	0	0	0	0
miR-4273	0	0	0	0
miR-4274	0	0	0	0
miR-4275	0	0	0	0
miR-4276	0	0	0	0
miR-4277	0	0	0	0
miR-4278	0	0	0	0
miR-4279	0	0	0	0
miR-4280	0	0	0	0
miR-4281	0	0	0	0
miR-4282	0	0	0	0
miR-4283	0	0	0	0
miR-4284	2	27	0	0
miR-4285	0	0	0	0
miR-4286	21	96	1	0
miR-4287	0	0	0	0
miR-4288	0	0	0	0
miR-4289	0	0	0	0
miR-429	6	251	0	0
miR-4290	0	0	0	0
miR-4291	0	0	0	0
miR-4292	0	0	0	0
miR-4293	0	0	0	0
miR-4294	0	0	0	0
miR-4295	0	0	0	0
miR-4296	0	0	0	0
miR-4297	0	0	0	0
miR-4298	0	0	0	0
miR-4299	0	0	0	0
miR-4300	0	0	0	0
miR-4301	0	1	0	0
miR-4302	0	0	0	0
miR-4303	0	0	0	0
miR-4304	0	0	0	0
miR-4305	0	0	0	0
miR-4306	0	0	0	0
miR-4307	0	0	0	0
miR-4308	0	0	0	0
miR-4309	0	0	0	0
miR-4310	0	0	0	0
miR-4311	0	0	0	0
miR-4312	0	0	0	0
miR-4313	0	0	0	0
miR-431-3p	0	0	0	0
miR-4314	0	0	0	0
miR-4315	0	0	0	0
miR-431-5p	0	0	0	0
miR-4316	0	0	0	0
miR-4317	0	0	0	0
miR-4318	0	0	0	0
miR-4319	0	0	0	0
miR-4320	0	0	0	0
miR-4321	0	0	0	0
miR-4322	0	0	0	0
miR-4323	0	0	0	0
miR-432-3p	0	0	0	0
miR-4324	0	0	0	0
miR-4325	0	0	0	0
miR-432-5p	0	6	0	0
miR-4326	2	4	0	0
miR-4327	0	0	0	0
miR-4328	0	0	0	0
miR-4329	0	0	0	0
miR-4330	0	0	0	0
miR-433-3p	0	3	0	0
miR-433-5p	0	0	0	0
miR-4418	0	0	0	0
miR-4420	0	0	0	0
miR-4421	0	0	0	0
miR-4422	0	1	0	0
miR-4423-3p	0	0	0	0
miR-4423-5p	0	2	0	0
miR-4424	0	0	0	0
miR-4425	0	0	0	0
miR-4426	0	0	0	0
miR-4427	0	0	0	0
miR-4428	0	0	0	0
miR-4429	0	3	0	0
miR-4430	0	0	0	0
miR-4431	0	0	0	0
miR-4432	0	0	0	0
miR-4433a-3p	0	0	0	0
miR-4433a-5p	0	0	0	0
miR-4433b-3p	0	0	0	0
miR-4433b-5p	0	0	0	0
miR-4434	0	0	0	0
miR-4435	0	0	0	0
miR-4436a	0	0	0	0
miR-4436b-3p	0	0	0	0
miR-4436b-5p	0	0	0	0
miR-4437	1	0	0	0
miR-4438	0	0	0	0
miR-4439	0	0	0	0
miR-4440	0	0	0	0
miR-4441	0	0	0	0
miR-4442	0	0	0	0
miR-4443	0	2	0	0
miR-4444	0	0	0	0
miR-4445-3p	0	0	0	0
miR-4445-5p	0	0	0	0
miR-4446-3p	0	0	0	0
miR-4446-5p	0	0	0	0
miR-4447	0	0	0	0
miR-4448	5	5	0	0
miR-4449	1	2	1	0
miR-4450	0	0	0	0
miR-4451	0	0	1	0
miR-4452	0	0	0	0
miR-4453	0	0	0	0
miR-4454	7	13	0	0
miR-4455	0	0	0	0
miR-4456	0	0	0	0
miR-4457	0	0	0	0
miR-4458	1	5	0	0
miR-4460	0	0	0	0
miR-4462	0	0	0	0
miR-4463	0	0	0	0
miR-4464	0	0	0	0
miR-4465	0	0	0	0
miR-4466	0	1	1	0
miR-4467	0	0	0	0
miR-4468	0	0	0	0
miR-4469	0	0	0	0
miR-4470	0	0	0	0
miR-4471	0	0	0	0
miR-4472	0	0	0	0
miR-4473	0	0	0	0
miR-4474-3p	0	0	0	0
miR-4474-5p	0	0	0	0
miR-4475	0	0	0	0
miR-4476	0	0	0	0
miR-4477a	0	0	0	0
miR-4477b	0	0	2	0
miR-4478	0	0	0	0
miR-4479	0	0	0	0
miR-448	0	0	0	0
miR-4480	0	0	0	0
miR-4481	0	0	0	0
miR-4482-3p	0	0	0	0
miR-4482-5p	0	0	0	0
miR-4483	0	0	0	0
miR-4484	2	1	0	0
miR-4485-3p	19	145	2	0
miR-4485-5p	0	4	0	1
miR-4486	0	0	0	0
miR-4487	1	0	0	0
miR-4488	77	32	688	70
miR-4489	0	0	0	0
miR-4490	0	0	0	0
miR-4491	0	0	0	0
miR-4492	2	2	16	3
miR-4493	0	0	0	0
miR-4494	0	0	0	0
miR-4495	0	0	0	0
miR-4496	0	0	0	0
miR-4497	0	0	0	0
miR-4498	0	0	0	0
miR-4499	0	0	0	0
miR-449a	0	3	0	0
miR-449b-3p	0	0	0	0
miR-449b-5p	0	0	0	0
miR-449c-3p	0	0	0	0
miR-449c-5p	1	0	0	0
miR-4500	0	0	0	0
miR-4501	0	0	0	0
miR-4502	0	0	0	0
miR-4503	0	0	0	0
miR-4504	0	0	0	0
miR-4505	0	0	0	0
miR-4506	0	0	0	0
miR-4507	0	0	0	0
miR-4508	8	5	50	2
miR-4509	0	0	0	0
miR-450a-1-3p	3	4	0	0
miR-450a-2-3p	1	1	0	0
miR-450a-5p	9	0	0	0
miR-450b-3p	0	0	0	0
miR-450b-5p	24	22	1	0
miR-4510	1	10	0	0
miR-4511	0	0	0	0
miR-4512	0	0	0	0
miR-4513	0	0	0	0
miR-4514	0	0	0	0
miR-4515	0	0	0	0
miR-4516	10	33	69	9
miR-4517	0	0	0	0
miR-4518	0	0	0	0
miR-4519	0	0	0	0
miR-451a	6	2204	3	1
miR-451b	0	0	0	0
miR-4520-2-3p	0	0	0	0
miR-4520-3p	0	0	0	0
miR-4520-5p	0	0	0	0
miR-4521	3	11	0	0
miR-4522	0	0	0	0
miR-4523	0	0	0	0
miR-452-3p	0	0	0	0
miR-4524a-3p	0	0	0	0
miR-4524a-5p	0	0	0	0
miR-4524b-3p	0	0	0	0
miR-4524b-5p	0	0	0	0
miR-4525	0	2	0	0
miR-452-5p	3	37	0	0
miR-4526	0	0	0	0
miR-4527	0	0	0	0
miR-4528	0	0	0	0
miR-4529-3p	0	0	0	0
miR-4529-5p	0	0	0	0
miR-4530	0	0	0	0
miR-4531	0	0	0	0
miR-4533	0	0	0	0
miR-4534	0	0	0	0
miR-4535	0	0	0	0
miR-4536-3p	0	0	0	0
miR-4536-5p	0	0	0	0
miR-4537	0	0	0	0
miR-4538	0	0	0	0
miR-4539	0	0	0	0
miR-4540	0	0	0	0
miR-454-3p	288	187	6	5
miR-454-5p	4	7	2	0
miR-455-3p	2	70	1	0
miR-455-5p	0	11	0	0
miR-4632-3p	1	0	0	0
miR-4632-5p	2	0	0	0
miR-4633-3p	0	0	0	0
miR-4633-5p	0	0	0	0
miR-4634	1	2	0	0
miR-4635	0	1	0	0
miR-4636	0	0	0	0
miR-4637	0	0	0	0
miR-4638-3p	0	0	0	0
miR-4638-5p	0	0	0	0
miR-4639-3p	0	0	0	0
miR-4639-5p	0	0	0	0
miR-4640-3p	0	0	0	0
miR-4640-5p	0	0	0	0
miR-4641	0	0	0	0
miR-4642	0	0	0	0
miR-4643	0	0	0	0
miR-4644	0	0	0	0
miR-4645-3p	0	0	0	0
miR-4645-5p	0	0	0	0
miR-4646-3p	0	0	0	0
miR-4646-5p	1	1	0	0
miR-4647	0	0	0	0
miR-4648	0	0	0	0
miR-4649-3p	0	0	0	0
miR-4649-5p	0	1	0	0
miR-4650-3p	0	0	0	0
miR-4650-5p	0	0	0	0
miR-4651	0	0	0	0
miR-4652-3p	0	0	0	0
miR-4652-5p	0	0	0	0
miR-4653-3p	0	0	0	0
miR-4653-5p	0	0	0	0
miR-4654	0	0	0	0
miR-4655-3p	0	0	0	0
miR-4655-5p	0	0	0	0
miR-4656	0	0	0	0
miR-4657	0	0	0	0
miR-4658	0	0	0	0
miR-4659a-3p	0	0	0	0
miR-4659a-5p	0	0	0	0
miR-4659b-3p	0	0	0	0
miR-4659b-5p	0	0	0	0
miR-466	0	0	0	0
miR-4660	0	0	0	0
miR-4661-3p	0	0	0	0
miR-4661-5p	1	0	0	0
miR-4662a-3p	0	0	0	0
miR-4662a-5p	0	1	0	0
miR-4662b	0	0	0	0
miR-4663	0	0	0	0
miR-4664-3p	0	0	0	0
miR-4664-5p	0	0	0	0
miR-4665-3p	0	0	0	0
miR-4665-5p	1	0	0	0
miR-4666a-3p	0	0	0	0
miR-4666a-5p	0	0	0	0
miR-4666b	0	0	0	0
miR-4667-3p	0	0	0	0
miR-4667-5p	0	0	0	0
miR-4668-3p	0	0	0	0
miR-4668-5p	0	1	1	1
miR-4669	0	0	1	0
miR-4670-3p	0	0	0	0
miR-4670-5p	0	0	0	0
miR-4671-3p	0	0	0	0
miR-4671-5p	0	0	0	0
miR-4672	0	0	0	0
miR-4673	0	0	0	0
miR-4674	0	0	0	0
miR-4675	0	0	0	0
miR-4676-3p	0	0	0	0
miR-4676-5p	0	0	0	0
miR-4677-3p	2	5	0	0
miR-4677-5p	0	0	0	0
miR-4678	0	0	0	0
miR-4679	0	0	0	0
miR-4680-3p	0	0	0	0
miR-4680-5p	0	0	0	0
miR-4681	0	0	0	0
miR-4682	0	0	0	0
miR-4683	0	0	0	0
miR-4684-3p	0	0	0	0
miR-4684-5p	0	0	0	0
miR-4685-3p	1	4	0	0
miR-4685-5p	0	0	0	0
miR-4686	0	0	0	0
miR-4687-3p	0	0	0	0
miR-4687-5p	0	0	0	0
miR-4688	0	0	0	0
miR-4689	0	0	0	0
miR-4690-3p	0	0	0	0
miR-4690-5p	0	0	0	0
miR-4691-3p	0	0	0	0
miR-4691-5p	0	0	0	0
miR-4692	0	0	0	0
miR-4693-3p	0	0	0	0
miR-4693-5p	0	0	0	0
miR-4694-3p	0	0	0	0
miR-4694-5p	0	0	0	0
miR-4695-3p	0	0	0	0
miR-4695-5p	0	0	0	0
miR-4696	0	0	0	0
miR-4697-3p	0	0	0	0
miR-4697-5p	0	0	0	0
miR-4698	0	0	0	0
miR-4699-3p	0	0	0	0
miR-4699-5p	0	0	0	0
miR-4700-3p	0	0	0	0
miR-4700-5p	1	0	0	0
miR-4701-3p	0	0	0	0
miR-4701-5p	0	0	0	0
miR-4703-3p	0	0	0	0
miR-4703-5p	0	0	0	0
miR-4704-3p	0	0	0	0
miR-4704-5p	0	0	0	0
miR-4705	0	0	0	0
miR-4706	0	0	0	0
miR-4707-3p	0	0	0	0
miR-4707-5p	2	0	0	0
miR-4708-3p	0	0	0	0
miR-4708-5p	0	0	0	0
miR-4709-3p	0	2	0	0
miR-4709-5p	0	0	0	0
miR-4710	0	0	0	0
miR-4711-3p	0	0	0	0
miR-4711-5p	0	0	0	0
miR-4712-3p	0	0	0	0
miR-4712-5p	0	0	0	0
miR-4713-3p	0	0	0	0
miR-4713-5p	0	0	0	0
miR-4714-3p	0	0	0	0
miR-4714-5p	0	0	0	0
miR-4715-3p	0	0	0	0
miR-4715-5p	0	0	0	0
miR-4716-3p	0	0	0	0
miR-4716-5p	0	0	0	0
miR-4717-3p	0	0	0	0
miR-4717-5p	0	0	0	0
miR-4718	0	0	0	0
miR-4719	0	0	0	0
miR-4720-3p	0	0	0	0
miR-4720-5p	0	0	0	0
miR-4721	0	0	0	0
miR-4722-3p	0	0	0	0
miR-4722-5p	0	0	0	0
miR-4723-3p	0	0	0	0
miR-4723-5p	0	0	0	0
miR-4724-3p	0	0	0	0
miR-4724-5p	0	0	0	0
miR-4725-3p	0	1	0	0
miR-4725-5p	0	0	0	0
miR-4726-3p	0	0	0	0
miR-4726-5p	0	0	0	0
miR-4727-3p	0	0	0	0
miR-4727-5p	0	0	0	0
miR-4728-3p	0	0	0	0
miR-4728-5p	0	0	0	0
miR-4729	0	0	0	0
miR-4730	0	0	0	0
miR-4731-3p	0	0	0	0
miR-4731-5p	0	1	0	0
miR-4732-3p	0	1	0	0
miR-4732-5p	0	0	0	0
miR-4733-3p	0	0	0	0
miR-4733-5p	0	0	0	0
miR-4734	0	0	0	0
miR-4735-3p	0	0	0	0
miR-4735-5p	0	0	0	0
miR-4736	0	0	0	0
miR-4737	0	0	0	0
miR-4738-3p	0	0	0	0
miR-4738-5p	0	0	0	0
miR-4739	0	0	0	0
miR-4740-3p	0	0	0	0
miR-4740-5p	0	0	0	0
miR-4741	1	0	0	0
miR-4742-3p	0	0	0	0
miR-4742-5p	1	5	0	0
miR-4743-3p	0	0	0	0
miR-4743-5p	0	0	0	0
miR-4744	0	0	0	0
miR-4745-3p	0	0	0	0
miR-4745-5p	0	0	0	0
miR-4746-3p	0	0	0	0
miR-4746-5p	0	0	0	0
miR-4747-3p	0	0	0	0
miR-4747-5p	0	0	0	0
miR-4748	0	1	0	0
miR-4749-3p	0	0	0	0
miR-4749-5p	0	0	0	0
miR-4750-3p	0	0	0	0
miR-4750-5p	1	0	1	0
miR-4751	0	0	0	0
miR-4752	1	0	0	0
miR-4753-3p	0	0	0	0
miR-4753-5p	1	1	0	0
miR-4754	0	0	0	0
miR-4755-3p	0	0	0	0
miR-4755-5p	0	0	0	0
miR-4756-3p	0	0	0	0
miR-4756-5p	0	0	0	0
miR-4757-3p	0	0	0	0
miR-4757-5p	0	0	0	0
miR-4758-3p	0	0	0	0
miR-4758-5p	0	0	0	0
miR-4759	0	0	0	0
miR-4760-3p	0	0	0	0
miR-4760-5p	0	0	0	0
miR-4761-3p	0	0	0	0
miR-4761-5p	0	0	0	0
miR-4762-3p	0	0	0	0
miR-4762-5p	0	0	0	0
miR-4763-3p	0	0	0	0
miR-4763-5p	0	0	0	0
miR-4764-3p	0	0	0	0
miR-4764-5p	0	0	0	0
miR-4765	1	0	0	0
miR-4766-3p	0	0	0	0
miR-4766-5p	0	0	0	0
miR-4767	0	0	0	0
miR-4768-3p	0	0	0	0
miR-4768-5p	0	3	0	0
miR-4769-3p	0	0	0	0
miR-4769-5p	0	0	0	0
miR-4770	0	0	0	0
miR-4771	0	0	0	0
miR-4772-3p	1	0	0	0
miR-4772-5p	1	1	0	0
miR-4773	0	0	0	0
miR-4774-3p	0	0	0	0
miR-4774-5p	0	0	0	0
miR-4775	0	0	0	0
miR-4776-3p	0	0	0	0
miR-4776-5p	0	0	0	0
miR-4777-3p	0	0	0	0
miR-4777-5p	0	0	0	0
miR-4778-3p	0	0	0	0
miR-4778-5p	0	0	0	0
miR-4779	0	0	0	0
miR-4780	0	0	0	0
miR-4781-3p	0	0	0	0
miR-4781-5p	0	0	0	0
miR-4782-3p	0	0	0	0
miR-4782-5p	0	0	0	0
miR-4783-3p	0	0	0	0
miR-4783-5p	0	0	0	0
miR-4784	0	0	0	0
miR-4785	0	0	0	0
miR-4786-3p	0	0	0	0
miR-4786-5p	0	0	0	0
miR-4787-3p	0	5	0	0
miR-4787-5p	10	17	15	2
miR-4788	0	0	0	0
miR-4789-3p	0	0	0	0
miR-4789-5p	0	0	0	0
miR-4790-3p	0	0	0	0
miR-4790-5p	0	0	0	0
miR-4791	1	0	0	0
miR-4793-3p	0	0	0	0
miR-4793-5p	0	0	0	0
miR-4794	0	0	0	0
miR-4795-3p	0	0	0	0
miR-4795-5p	0	0	0	0
miR-4796-3p	0	0	0	0
miR-4796-5p	0	0	0	0
miR-4797-3p	0	0	0	0
miR-4797-5p	0	0	0	0
miR-4798-3p	0	0	0	0
miR-4798-5p	0	0	0	0
miR-4799-3p	0	0	0	0
miR-4799-5p	0	0	0	0
miR-4800-3p	0	0	0	0
miR-4800-5p	0	1	0	0
miR-4801	0	0	0	0
miR-4802-3p	0	0	0	0
miR-4802-5p	1	0	0	0
miR-4803	0	0	0	0
miR-4804-3p	0	0	0	0
miR-4804-5p	0	0	0	0
miR-483-3p	0	2	1	0
miR-483-5p	0	20	0	0
miR-484	120	129	5	1
miR-485-3p	0	0	0	0
miR-485-5p	0	3	0	0
miR-486-3p	3	0	0	0
miR-486-5p	14	464	6	1
miR-487a-3p	0	0	0	0
miR-487a-5p	0	0	0	0
miR-487b-3p	0	9	0	0
miR-487b-5p	0	0	0	0
miR-488-3p	0	0	0	0
miR-488-5p	0	0	0	0
miR-489-3p	12	1	15	0
miR-489-5p	0	0	0	0
miR-490-3p	0	0	0	0
miR-490-5p	0	0	0	0
miR-491-3p	0	0	0	0
miR-491-5p	7	6	0	0
miR-492	0	0	0	0
miR-493-3p	0	0	0	0
miR-493-5p	0	3	0	0
miR-494-3p	1	0	0	0
miR-494-5p	0	0	0	0
miR-495-3p	0	1	0	0
miR-495-5p	0	0	0	0
miR-496	0	0	0	0
miR-497-3p	0	1	0	0
miR-497-5p	1	56	0	2
miR-498-3p	0	0	0	0
miR-498-5p	0	0	0	0
miR-4999-3p	0	0	0	0
miR-4999-5p	0	1	0	0
miR-499a-3p	0	0	0	0
miR-499a-5p	0	5	0	0
miR-499b-3p	0	0	0	0
miR-499b-5p	0	0	0	0
miR-5000-3p	0	0	0	0
miR-5000-5p	0	0	0	0
miR-5001-3p	0	4	0	0
miR-5001-5p	0	0	0	0
miR-5002-3p	0	0	0	0
miR-5002-5p	0	0	0	0
miR-5003-3p	0	0	0	0
miR-5003-5p	0	0	0	0
miR-5004-3p	0	0	0	0
miR-5004-5p	0	0	0	0
miR-5006-3p	0	0	0	0
miR-5006-5p	0	0	0	0
miR-5007-3p	0	0	0	0
miR-5007-5p	0	0	0	0
miR-5008-3p	0	0	0	0
miR-5008-5p	0	0	0	0
miR-5009-3p	0	0	0	0
miR-5009-5p	0	0	0	0
miR-500a-3p	176	147	16	2
miR-500a-5p	67	28	5	0
miR-500b-3p	0	3	0	0
miR-500b-5p	49	18	4	0
miR-5010-3p	1	4	0	0
miR-5010-5p	1	9	1	0
miR-5011-3p	0	0	0	0
miR-5011-5p	0	0	0	0
miR-501-3p	88	120	13	0
miR-501-5p	21	26	1	0
miR-502-3p	83	96	9	0
miR-502-5p	15	21	0	0
miR-503-3p	0	3	0	0
miR-503-5p	48	35	0	0
miR-504-3p	0	0	0	0
miR-504-5p	1	3	0	0
miR-5047	0	0	0	0
miR-505-3p	88	86	4	0
miR-505-5p	19	23	2	0
miR-506-3p	0	0	0	0
miR-506-5p	0	0	0	0
miR-507	0	0	0	0
miR-508-3p	0	0	0	0
miR-508-5p	0	0	0	0
miR-5087	0	0	0	0
miR-5088-3p	0	0	0	0
miR-5088-5p	0	0	0	0
miR-5089-3p	0	0	0	0
miR-5089-5p	0	0	0	0
miR-5090	0	1	0	0
miR-5091	0	0	0	0
miR-5092	0	0	0	0
miR-5093	0	0	0	0
miR-509-3-5p	0	1	0	0
miR-509-3p	0	0	0	0
miR-5094	0	0	0	0
miR-509-5p	0	0	0	0
miR-5100	0	1	0	0
miR-510-3p	0	0	0	0
miR-510-5p	0	0	0	0
miR-511-3p	19	68	7	0
miR-511-5p	11	64	4	0
miR-512-3p	0	0	0	0
miR-512-5p	0	0	0	0
miR-513a-3p	0	0	0	0
miR-513a-5p	0	0	0	0
miR-513b-3p	0	0	0	0
miR-513b-5p	0	0	0	0
miR-513c-3p	0	0	0	0
miR-513c-5p	0	0	0	0
miR-514a-3p	0	2	0	0
miR-514a-5p	0	0	0	0
miR-514b-3p	0	0	0	0
miR-514b-5p	0	0	0	0
miR-515-3p	0	0	0	0
miR-515-5p	0	0	0	0
miR-516a-3p	0	0	0	0
miR-516a-5p	0	0	0	0
miR-516b-3p	0	0	0	0
miR-516b-5p	0	1	0	0
miR-517-5p	0	0	0	0
miR-517a-3p	0	0	0	0
miR-517b-3p	0	0	0	0
miR-517c-3p	0	0	0	0
miR-5186	0	0	0	0
miR-5187-3p	0	1	0	0
miR-5187-5p	1	11	0	0
miR-5188	0	0	0	0
miR-5189-3p	0	0	0	0
miR-5189-5p	0	0	0	0
miR-518a-3p	0	4	0	0
miR-518a-5p	0	0	0	0
miR-518b	0	0	0	0
miR-518c-3p	0	0	0	0
miR-518c-5p	0	0	0	0
miR-518d-3p	0	0	0	0
miR-518d-5p	0	0	0	0
miR-518e-3p	0	0	0	0
miR-518e-5p	0	0	0	0
miR-518f-3p	0	0	0	0
miR-518f-5p	0	0	0	0
miR-5190	0	0	0	0
miR-5191	0	0	0	0
miR-5192	0	0	0	0
miR-5193	0	0	0	0
miR-5194	1	0	0	0
miR-5195-3p	0	0	0	0
miR-5195-5p	0	0	0	0
miR-5196-3p	2	0	0	0
miR-5196-5p	0	0	0	0
miR-5197-3p	0	0	0	0
miR-5197-5p	0	0	0	0
miR-519a-2-5p	0	0	0	0
miR-519a-3p	0	0	0	0
miR-519a-5p	0	4	0	0
miR-519b-3p	0	0	0	0
miR-519b-5p	0	0	0	0
miR-519c-3p	0	0	0	0
miR-519c-5p	0	0	0	0
miR-519d-3p	0	0	0	0
miR-519d-5p	0	0	0	0
miR-519e-3p	0	0	0	0
miR-519e-5p	0	0	0	0
miR-520a-3p	0	0	0	0
miR-520a-5p	0	0	0	0
miR-520b-3p	0	0	0	0
miR-520b-5p	0	0	0	0
miR-520c-3p	0	0	0	0
miR-520c-5p	0	0	0	0
miR-520d-3p	0	0	0	0
miR-520d-5p	0	0	0	0
miR-520e-3p	0	0	0	0
miR-520e-5p	0	0	0	0
miR-520f-3p	0	0	0	0
miR-520f-5p	0	0	0	0
miR-520g-3p	0	0	0	0
miR-520g-5p	0	0	0	0
miR-520h	0	0	0	0
miR-521	0	0	0	0
miR-522-3p	0	3	0	0
miR-522-5p	0	0	0	0
miR-523-3p	0	0	0	0
miR-523-5p	0	0	0	0
miR-524-3p	0	0	0	0
miR-524-5p	0	0	0	0
miR-525-3p	0	0	0	0
miR-525-5p	0	0	0	0
miR-526a-3p	0	0	0	0
miR-526a-5p	0	0	0	0
miR-526b-3p	0	0	0	0
miR-526b-5p	0	0	0	0
miR-527	0	0	0	0
miR-532-3p	52	87	9	0
miR-532-5p	333	224	22	2
miR-539-3p	0	0	0	0
miR-539-5p	0	0	0	0
miR-541-3p	0	0	0	0
miR-541-5p	0	0	0	0
miR-542-3p	17	6	4	0
miR-542-5p	3	2	0	0
miR-543	0	1	0	0
miR-544a	0	0	0	0
miR-544b	0	0	0	0
miR-545-3p	0	0	4	0
miR-545-5p	0	1	1	0
miR-548a-3p	0	5	0	0
miR-548a-5p	0	1	0	0
miR-548aa	2	1	0	0
miR-548ab	0	0	0	0
miR-548ac	0	0	0	0
miR-548ad-3p	0	0	0	0
miR-548ad-5p	2	8	0	0
miR-548ae-3p	0	0	0	0
miR-548ae-5p	2	8	0	0
miR-548ag	0	3	0	0
miR-548ah-3p	0	1	0	0
miR-548ah-5p	0	0	0	0
miR-548ai	0	0	0	0
miR-548aj-3p	0	0	0	0
miR-548aj-5p	0	0	0	0
miR-548ak	0	0	0	2
miR-548al	0	0	0	0
miR-548am-3p	0	1	0	0
miR-548am-5p	5	6	0	0
miR-548an	0	0	0	0
miR-548ao-3p	0	0	0	0
miR-548ao-5p	0	0	0	0
miR-548ap-3p	0	0	0	0
miR-548ap-5p	0	0	0	0
miR-548aq-3p	2	0	0	0
miR-548aq-5p	0	0	0	0
miR-548ar-3p	0	2	0	0
miR-548ar-5p	0	0	0	0
miR-548as-3p	0	0	0	0
miR-548as-5p	0	0	0	0
miR-548at-3p	0	0	0	0
miR-548at-5p	0	0	1	0
miR-548au-3p	0	0	0	0
miR-548au-5p	5	7	0	0
miR-548av-3p	0	1	0	0
miR-548av-5p	0	1	0	0
miR-548aw	0	0	0	0
miR-548ax	0	0	0	0
miR-548ay-3p	0	0	0	0
miR-548ay-5p	4	13	0	0
miR-548az-3p	0	0	0	0
miR-548az-5p	0	0	0	0
miR-548b-3p	0	3	0	0
miR-548b-5p	0	6	0	0
miR-548ba	0	1	0	0
miR-548bb-3p	0	0	0	0
miR-548bb-5p	0	0	0	0
miR-548bc	0	0	0	0
miR-548c-3p	0	0	0	0
miR-548c-5p	7	6	0	0
miR-548d-3p	0	0	0	0
miR-548d-5p	6	13	0	0
miR-548e-3p	5	6	3	0
miR-548e-5p	1	0	0	0
miR-548f-3p	0	0	1	0
miR-548f-5p	0	0	0	0
miR-548g-3p	0	0	0	0
miR-548g-5p	0	0	0	0
miR-548h-3p	0	0	0	0
miR-548h-5p	1	0	0	0
miR-548i	0	2	0	0
miR-548j-3p	0	0	0	0
miR-548j-5p	1	11	0	0
miR-548k	8	9	4	0
miR-548l	1	9	0	0
miR-548m	0	0	0	0
miR-548n	1	0	0	0
miR-548o-3p	1	2	0	0
miR-548o-5p	7	6	0	0
miR-548p	0	1	0	0
miR-548q	1	4	0	1
miR-548s	0	0	0	0
miR-548t-3p	2	1	0	0
miR-548t-5p	0	0	0	0
miR-548u	0	0	0	0
miR-548v	0	1	0	0
miR-548w	4	4	0	2
miR-548x-3p	0	0	0	0
miR-548x-5p	0	0	0	0
miR-548y	0	0	0	0
miR-548z	0	0	0	0
miR-549a-3p	0	3	0	0
miR-549a-5p	0	0	0	0
miR-550a-3-5p	2	2	1	0
miR-550a-3p	0	5	0	0
miR-550a-5p	2	2	1	0
miR-550b-2-5p	0	0	0	0
miR-550b-3p	0	0	0	0
miR-551a	0	0	0	0
miR-551b-3p	0	5	0	0
miR-551b-5p	0	0	0	0
miR-552-3p	0	0	0	0
miR-552-5p	0	0	0	0
miR-553	0	0	0	0
miR-554	0	0	0	0
miR-555	0	0	0	0
miR-556-3p	1	0	0	0
miR-556-5p	0	0	0	0
miR-557	0	0	0	0
miR-5571-3p	0	0	0	0
miR-5571-5p	0	0	0	0
miR-5572	0	0	0	0
miR-5579-3p	0	0	0	0
miR-5579-5p	0	0	0	0
miR-558	0	0	0	0
miR-5580-3p	0	0	0	0
miR-5580-5p	0	0	0	0
miR-5581-3p	0	0	0	0
miR-5581-5p	0	0	0	0
miR-5582-3p	0	0	0	0
miR-5582-5p	0	0	0	0
miR-5583-3p	0	0	0	0
miR-5583-5p	0	0	0	0
miR-5584-3p	0	0	0	0
miR-5584-5p	0	0	0	0
miR-5585-3p	0	3	0	0
miR-5585-5p	0	0	0	0
miR-5586-3p	1	0	0	0
miR-5586-5p	0	5	0	0
miR-5587-3p	0	0	0	0
miR-5587-5p	0	0	0	0
miR-5588-3p	0	0	0	0
miR-5588-5p	0	0	0	0
miR-5589-3p	0	0	0	0
miR-5589-5p	0	0	0	0
miR-559	0	0	0	0
miR-5590-3p	0	0	0	0
miR-5590-5p	0	0	0	0
miR-5591-3p	0	0	0	0
miR-5591-5p	0	0	0	0
miR-561-3p	0	0	0	0
miR-561-5p	0	0	0	0
miR-562	0	0	0	0
miR-563	0	0	0	0
miR-564	0	0	0	0
miR-567	0	0	0	0
miR-568	0	0	0	0
miR-5680	0	0	0	0
miR-5681a	0	0	0	0
miR-5681b	0	0	0	0
miR-5682	0	0	0	0
miR-5683	0	0	0	0
miR-5684	0	1	0	0
miR-5685	0	0	0	0
miR-5687	0	0	0	0
miR-5688	0	0	0	0
miR-5689	0	0	0	0
miR-569	0	0	0	0
miR-5690	0	0	0	0
miR-5691	0	0	0	0
miR-5692a	0	0	0	0
miR-5692b	0	0	0	0
miR-5692c	0	0	0	0
miR-5693	0	0	0	0
miR-5694	0	0	0	0
miR-5695	0	0	0	0
miR-5696	0	0	0	0
miR-5697	0	0	0	0
miR-5698	1	0	0	0
miR-5699-3p	0	0	0	0
miR-5699-5p	0	0	0	0
miR-5700	0	0	0	0
miR-5701	31	17	6	0
miR-5702	0	0	0	0
miR-5703	0	0	0	0
miR-570-3p	1	1	0	0
miR-5704	0	0	0	0
miR-5705	0	2	0	0
miR-570-5p	0	0	0	0
miR-5706	0	0	0	0
miR-5707	0	0	0	0
miR-5708	0	0	0	0
miR-571	0	0	0	0
miR-572	0	0	0	0
miR-573	0	0	0	0
miR-5739	0	0	0	0
miR-574-3p	137	315	16	0
miR-574-5p	117	248	8	0
miR-575	0	0	0	0
miR-576-3p	6	5	0	0
miR-576-5p	4	6	0	0
miR-577	0	0	1	0
miR-578	0	0	0	0
miR-5787	0	0	0	0
miR-579-3p	0	5	0	0
miR-579-5p	0	0	0	0
miR-580-3p	2	0	0	0
miR-580-5p	0	0	0	0
miR-581	0	0	0	0
miR-582-3p	3	9	0	0
miR-582-5p	5	9	0	0
miR-583	0	0	0	0
miR-584-3p	0	0	0	0
miR-584-5p	1	0	0	0
miR-585-3p	0	1	0	0
miR-585-5p	0	0	0	0
miR-586	0	0	0	0
miR-587	0	0	0	0
miR-588	0	0	0	0
miR-589-3p	1	3	0	0
miR-589-5p	17	26	3	0
miR-590-3p	138	151	10	2
miR-590-5p	6	10	0	0
miR-591	0	0	0	0
miR-592	0	0	0	0
miR-593-3p	0	0	0	0
miR-593-5p	0	0	0	0
miR-595	0	0	0	0
miR-596	0	0	0	0
miR-597-3p	0	0	0	0
miR-597-5p	0	0	0	0
miR-598-3p	6	16	0	0
miR-598-5p	0	0	0	0
miR-599	0	0	0	0
miR-600	0	0	0	0
miR-601	0	0	0	0
miR-602	0	0	0	0
miR-603	0	0	0	0
miR-604	0	0	0	0
miR-605-3p	0	0	0	0
miR-605-5p	0	0	0	0
miR-606	0	0	0	0
miR-6068	0	0	0	0
miR-6069	0	0	0	0
miR-607	0	0	0	0
miR-6070	0	0	0	0
miR-6071	0	0	0	0
miR-6072	0	0	0	0
miR-6073	0	0	0	0
miR-6074	0	0	0	0
miR-6075	0	0	0	0
miR-6076	0	0	0	0
miR-6077	0	0	0	0
miR-6078	0	0	0	0
miR-6079	0	0	0	0
miR-608	0	0	0	0
miR-6080	0	0	0	0
miR-6081	0	0	0	0
miR-6082	0	0	0	0
miR-6083	0	0	0	0
miR-6084	0	0	0	0
miR-6085	0	0	0	0
miR-6086	0	0	0	0
miR-6088	0	0	0	0
miR-6089	0	0	0	0
miR-609	0	0	0	0
miR-6090	0	0	0	0
miR-610	0	0	0	0
miR-611	0	0	0	0
miR-612	0	0	0	0
miR-6124	0	0	0	0
miR-6125	0	0	0	0
miR-6126	0	0	0	0
miR-6127	0	0	0	0
miR-6128	0	0	0	0
miR-6129	0	0	0	0
miR-613	0	0	0	0
miR-6130	0	0	0	0
miR-6131	0	0	0	0
miR-6132	0	0	0	0
miR-6133	0	0	0	0
miR-6134	0	0	0	0
miR-614	0	0	0	0
miR-615-3p	0	0	0	0
miR-615-5p	0	0	0	0
miR-616-3p	0	0	1	0
miR-6165	0	0	0	0
miR-616-5p	0	0	0	0
miR-617	0	0	0	0
miR-618	2	2	0	0
miR-619-3p	0	0	0	0
miR-619-5p	10	17	16	0
miR-620	0	0	0	0
miR-621	0	0	0	0
miR-622	0	0	0	0
miR-623	0	0	0	0
miR-624-3p	0	0	0	0
miR-624-5p	4	0	0	0
miR-625-3p	10	10	1	1
miR-625-5p	14	36	0	0
miR-626	0	0	0	0
miR-627-3p	2	2	0	0
miR-627-5p	2	0	0	0
miR-628-3p	2	11	1	0
miR-628-5p	10	26	0	0
miR-629-3p	4	1	1	0
miR-629-5p	53	100	8	0
miR-630	0	0	0	0
[truncated: 664 more rows]

## Sheet: Fig 1d_raw counts_mouse
mouse macrophages:
AM_1	HiSeq2500	Total RNA was prepared with Trizol reagent and libraries were generated using NEBNext® Small RNA Library Prep Set for Illumina according to manufacturer's instructions.
AM_2	HiSeq2500	Total RNA was prepared with Trizol reagent and libraries were generated using NEBNext® Small RNA Library Prep Set for Illumina according to manufacturer's instructions.
AM_3	HiSeq2500	Total RNA was prepared with Trizol reagent and libraries were generated using NEBNext® Small RNA Library Prep Set for Illumina according to manufacturer's instructions.
raw counts:
#miRNA	AM1:read_count	AM2:read_count	AM3:read_count
mmu-let-7a-1-3p	1383	930	1321
mmu-let-7a-2-3p	0	0	0
mmu-let-7a-5p	396731	293379	408655
mmu-let-7b-3p	40	24	23
mmu-let-7b-5p	5889	3051	2353
mmu-let-7c-1-3p	4	2	0
mmu-let-7c-2-3p	1383	930	1321
mmu-let-7c-5p	44358	27783	23556
mmu-let-7d-3p	10231	8462	13947
mmu-let-7d-5p	129119	80499	146642
mmu-let-7e-3p	378	283	300
mmu-let-7e-5p	32172	23054	26144
mmu-let-7f-1-3p	135	142	148
mmu-let-7f-2-3p	40	26	31
mmu-let-7f-5p	1066774	1037716	1076537
mmu-let-7g-3p	3	7	7
mmu-let-7g-5p	366697	401050	381350
mmu-let-7i-3p	78	78	100
mmu-let-7i-5p	175133	224226	174416
mmu-let-7j	32	42	33
mmu-let-7k	10	4	5
mmu-miR-100-3p	0	0	0
mmu-miR-100-5p	1097	1908	645
mmu-miR-101a-3p	10784	11115	7479
mmu-miR-101a-5p	2	1	1
mmu-miR-101b-3p	8212	8198	6148
mmu-miR-101b-5p	0	1	1
mmu-miR-101c	21	20	7
mmu-miR-103-1-5p	1	0	0
mmu-miR-103-2-5p	4	6	3
mmu-miR-103-3p	38986	40272	37121
mmu-miR-105	0	0	0
mmu-miR-106a-3p	0	0	0
mmu-miR-106a-5p	14	11	11
mmu-miR-106b-3p	5348	4483	4256
mmu-miR-106b-5p	2589	2307	2792
mmu-miR-107-3p	2726	1909	2266
mmu-miR-107-5p	0	0	0
mmu-miR-10a-3p	185	59	42
mmu-miR-10a-5p	28659	15889	6328
mmu-miR-10b-3p	0	1	0
mmu-miR-10b-5p	245	400	157
mmu-miR-1187	0	0	0
mmu-miR-1188-3p	0	0	0
mmu-miR-1188-5p	0	0	0
mmu-miR-1190	0	0	0
mmu-miR-1191a	32	36	28
mmu-miR-1191b-3p	0	0	1
mmu-miR-1191b-5p	1	2	3
mmu-miR-1192	0	0	0
mmu-miR-1193-3p	0	1	0
mmu-miR-1193-5p	0	0	0
mmu-miR-1194	0	0	0
mmu-miR-1195	6	8	1
mmu-miR-1197-3p	0	0	0
mmu-miR-1197-5p	0	0	0
mmu-miR-1198-3p	15	10	18
mmu-miR-1198-5p	4676	5438	5528
mmu-miR-1199-3p	0	1	0
mmu-miR-1199-5p	6	7	4
mmu-miR-12178-3p	0	0	0
mmu-miR-12178-5p	0	0	0
mmu-miR-12179-5p	0	0	0
mmu-miR-12180-3p	0	0	0
mmu-miR-12181-3p	3	6	9
mmu-miR-12181-5p	1	1	1
mmu-miR-12182-3p	1	5	0
mmu-miR-12182-5p	0	0	0
mmu-miR-12183-5p	0	0	0
mmu-miR-12184-3p	0	0	0
mmu-miR-12184-5p	0	0	0
mmu-miR-12185-3p	0	1	0
mmu-miR-12185-5p	0	0	0
mmu-miR-12186-3p	0	0	0
mmu-miR-12186-5p	0	0	0
mmu-miR-12187-3p	11	13	11
mmu-miR-12187-5p	0	0	1
mmu-miR-12188-3p	0	0	0
mmu-miR-12188-5p	0	0	0
mmu-miR-12189-3p	4	6	3
mmu-miR-12190-3p	0	0	0
mmu-miR-12191-3p	20	22	10
mmu-miR-12191-5p	0	0	0
mmu-miR-12192-5p	0	0	0
mmu-miR-12193-3p	0	0	0
mmu-miR-12193-5p	0	1	0
mmu-miR-12194-3p	0	0	0
mmu-miR-12195-3p	0	0	0
mmu-miR-12195-5p	0	0	0
mmu-miR-12196-3p	0	0	0
mmu-miR-12196-5p	0	0	0
mmu-miR-12197-3p	0	0	0
mmu-miR-12198-3p	0	0	0
mmu-miR-12199-3p	1	1	0
mmu-miR-12200-3p	0	0	0
mmu-miR-12200-5p	0	0	0
mmu-miR-12201-3p	0	0	1
mmu-miR-12201-5p	0	0	0
mmu-miR-12202-3p	4	2	3
mmu-miR-12202-5p	0	0	0
mmu-miR-12203-3p	0	0	0
mmu-miR-12203-5p	0	0	0
mmu-miR-12204-5p	0	0	0
mmu-miR-12205-3p	0	0	0
mmu-miR-12205-5p	0	0	0
mmu-miR-12206-5p	0	0	1
mmu-miR-122-3p	0	0	0
mmu-miR-1224-3p	0	0	0
mmu-miR-1224-5p	0	0	0
mmu-miR-122-5p	5	5	4
mmu-miR-122b-3p	0	0	0
mmu-miR-122b-5p	0	0	0
mmu-miR-1231-3p	3	1	1
mmu-miR-1231-5p	2	1	0
mmu-miR-124-3p	1	0	0
mmu-miR-124-5p	0	0	0
mmu-miR-1247-3p	0	2	0
mmu-miR-1247-5p	0	0	0
mmu-miR-1249-3p	573	445	660
mmu-miR-1249-5p	3	0	1
mmu-miR-124b-3p	1	1	1
mmu-miR-1251-3p	0	0	0
mmu-miR-1251-5p	0	0	0
mmu-miR-1258-3p	0	0	0
mmu-miR-1258-5p	0	0	0
mmu-miR-125a-3p	758	663	683
mmu-miR-125a-5p	68151	56498	96026
mmu-miR-125b-1-3p	4	22	9
mmu-miR-125b-2-3p	13	19	7
mmu-miR-125b-5p	2443	2863	1943
mmu-miR-1264-3p	28579	24273	32771
mmu-miR-1264-5p	6207	7563	5410
mmu-miR-126a-3p	160318	116757	33185
mmu-miR-126a-5p	3246	1204	624
mmu-miR-126b-3p	0	0	3
mmu-miR-126b-5p	0	0	0
mmu-miR-1271-3p	38	35	46
mmu-miR-1271-5p	5	1	1
mmu-miR-127-3p	96	152	35
mmu-miR-127-5p	3	4	1
mmu-miR-128-1-5p	13	21	11
mmu-miR-128-2-5p	0	0	0
mmu-miR-128-3p	9732	12113	11935
mmu-miR-1291	12	16	32
mmu-miR-129-1-3p	1	0	0
mmu-miR-129-2-3p	0	0	0
mmu-miR-129-5p	2	3	0
mmu-miR-1298-3p	3233	3777	2786
mmu-miR-1298-5p	176927	239109	174881
mmu-miR-129b-3p	1	0	1
mmu-miR-129b-5p	0	0	0
mmu-miR-1306-3p	23	45	22
mmu-miR-1306-5p	140	119	137
mmu-miR-130a-3p	28	45	18
mmu-miR-130a-5p	0	3	1
mmu-miR-130b-3p	64	60	86
mmu-miR-130b-5p	1079	1162	1335
mmu-miR-130c	0	0	0
mmu-miR-132-3p	34	49	44
mmu-miR-132-5p	73	89	73
mmu-miR-133a-3p	40	15	7
mmu-miR-133a-5p	0	0	0
mmu-miR-133b-3p	0	1	0
mmu-miR-133b-5p	0	0	0
mmu-miR-133c	0	0	0
mmu-miR-134-3p	0	0	0
mmu-miR-134-5p	5	3	1
mmu-miR-135a-1-3p	21	39	44
mmu-miR-135a-2-3p	0	0	0
mmu-miR-135a-5p	130	155	270
mmu-miR-135b-3p	0	0	0
mmu-miR-135b-5p	17	7	2
mmu-miR-136-3p	4	5	1
mmu-miR-136-5p	0	1	0
mmu-miR-137-3p	0	0	0
mmu-miR-137-5p	0	0	0
mmu-miR-138-1-3p	39	34	34
mmu-miR-138-2-3p	2	6	2
mmu-miR-138-5p	364	504	392
mmu-miR-139-3p	12	16	5
mmu-miR-139-5p	1023	1047	685
mmu-miR-140-3p	19608	23577	15422
mmu-miR-140-5p	4204	3954	7049
mmu-miR-141-3p	145	180	97
mmu-miR-141-5p	6	12	4
mmu-miR-142a-3p	12077	17140	20935
mmu-miR-142a-5p	148386	121022	131333
mmu-miR-142b	0	0	0
mmu-miR-143-3p	12793	9270	2522
mmu-miR-143-5p	89	26	22
mmu-miR-144-3p	2	0	0
mmu-miR-144-5p	1	1	4
mmu-miR-145a-3p	418	212	112
mmu-miR-145a-5p	336	175	92
mmu-miR-145b	0	0	0
mmu-miR-146a-3p	0	0	1
mmu-miR-146a-5p	14218	9619	5868
mmu-miR-146b-3p	1558	1598	1764
mmu-miR-146b-5p	768490	1255130	1141915
mmu-miR-147-3p	196	11	26
mmu-miR-147-5p	183	12	21
mmu-miR-148a-3p	27084	35559	5763
mmu-miR-148a-5p	19	19	1
mmu-miR-148b-3p	15742	13481	10282
mmu-miR-148b-5p	238	286	263
mmu-miR-149-3p	0	0	0
mmu-miR-149-5p	106	79	92
mmu-miR-150-3p	57	31	20
mmu-miR-150-5p	6252	2968	1972
mmu-miR-151-3p	2162	2398	1037
mmu-miR-151-5p	275	149	151
mmu-miR-152-3p	9678	9997	7427
mmu-miR-152-5p	80	159	130
mmu-miR-153-3p	1	0	0
mmu-miR-153-5p	0	0	0
mmu-miR-154-3p	0	0	0
mmu-miR-154-5p	0	1	0
mmu-miR-155-3p	4	2	0
mmu-miR-155-5p	366	211	116
mmu-miR-15a-3p	21	15	37
mmu-miR-15a-5p	1284	1170	1487
mmu-miR-15b-3p	891	672	845
mmu-miR-15b-5p	6017	4538	5273
mmu-miR-16-1-3p	1299	1710	1440
mmu-miR-16-2-3p	154	89	115
mmu-miR-16-5p	52869	53152	72666
mmu-miR-1668	3	1	0
mmu-miR-17-3p	143	97	130
mmu-miR-17-5p	1920	1706	2392
mmu-miR-181a-1-3p	953	1018	678
mmu-miR-181a-2-3p	63	85	77
mmu-miR-181a-5p	37290	34797	36986
mmu-miR-181b-1-3p	66	58	31
mmu-miR-181b-2-3p	0	1	0
mmu-miR-181b-5p	6544	5903	5669
mmu-miR-181c-3p	19	16	13
mmu-miR-181c-5p	25	13	14
mmu-miR-181d-3p	0	0	0
mmu-miR-181d-5p	255	224	144
mmu-miR-182-3p	0	0	0
mmu-miR-182-5p	557	631	200
mmu-miR-183-3p	0	0	0
mmu-miR-183-5p	434	418	166
mmu-miR-1839-3p	632	713	716
mmu-miR-1839-5p	14749	14833	13981
mmu-miR-1843a-3p	525	441	468
mmu-miR-1843a-5p	8487	9962	7693
mmu-miR-1843b-3p	1104	1510	1214
mmu-miR-1843b-5p	7791	9340	7297
mmu-miR-184-3p	865	384	365
mmu-miR-184-5p	1	0	0
mmu-miR-185-3p	168	131	129
mmu-miR-185-5p	15814	14130	16470
mmu-miR-186-3p	1	1	0
mmu-miR-186-5p	4005	3904	4266
mmu-miR-187-3p	48	71	24
mmu-miR-187-5p	3	4	4
mmu-miR-188-3p	1	2	0
mmu-miR-188-5p	64	81	89
mmu-miR-1892	0	0	0
mmu-miR-1893	0	0	0
mmu-miR-1894-3p	0	0	0
mmu-miR-1894-5p	1	0	0
mmu-miR-1895	0	0	0
mmu-miR-1896	0	0	0
mmu-miR-1897-3p	0	0	0
mmu-miR-1897-5p	0	0	0
mmu-miR-1898	0	0	0
mmu-miR-1899	0	0	0
mmu-miR-18a-3p	29	17	28
mmu-miR-18a-5p	86	57	86
mmu-miR-18b-3p	0	0	0
mmu-miR-18b-5p	2	1	0
mmu-miR-1900	0	0	0
mmu-miR-1901	0	0	0
mmu-miR-1902	0	0	0
mmu-miR-1903	0	0	0
mmu-miR-1904	0	0	0
mmu-miR-1905	0	0	0
mmu-miR-1906	0	0	0
mmu-miR-1907	0	0	0
mmu-miR-190a-3p	0	0	0
mmu-miR-190a-5p	0	2	3
mmu-miR-190b-3p	0	0	0
mmu-miR-190b-5p	29	29	22
mmu-miR-1911-3p	0	0	0
mmu-miR-1911-5p	0	0	0
mmu-miR-1912-3p	4432	4948	4358
mmu-miR-1912-5p	2191	1799	2457
mmu-miR-191-3p	265	202	266
mmu-miR-191-5p	122637	91833	129015
mmu-miR-192-3p	4	4	1
mmu-miR-192-5p	7483	10098	7749
mmu-miR-1927	1	0	0
mmu-miR-1928	0	0	0
mmu-miR-1929-3p	0	0	0
mmu-miR-1929-5p	7	10	3
mmu-miR-1930-3p	1	0	0
mmu-miR-1930-5p	33	10	13
mmu-miR-1931	0	0	0
mmu-miR-1932	0	2	3
mmu-miR-1933-3p	25	31	15
mmu-miR-1933-5p	6	7	4
mmu-miR-1934-3p	6	2	3
mmu-miR-1934-5p	8	11	12
mmu-miR-1936	3	4	3
mmu-miR-1938	3	3	2
mmu-miR-193a-3p	55	87	76
mmu-miR-193a-5p	510	433	590
mmu-miR-193b-3p	1	2	3
mmu-miR-193b-5p	1	0	0
mmu-miR-1941-3p	13	7	6
mmu-miR-194-1-3p	0	0	0
mmu-miR-1941-5p	17	3	5
mmu-miR-1942	0	0	0
mmu-miR-194-2-3p	93	142	134
mmu-miR-1943-3p	9	12	12
mmu-miR-1943-5p	38	51	74
mmu-miR-1945	3	1	2
mmu-miR-194-5p	9614	10275	12109
mmu-miR-1946a	0	2	0
mmu-miR-1946b	0	0	2
mmu-miR-1947-3p	0	0	0
mmu-miR-1947-5p	100	104	63
mmu-miR-1948-3p	3	0	1
mmu-miR-1948-5p	29	26	33
mmu-miR-1949	9	6	5
mmu-miR-1950	0	0	0
mmu-miR-1951	0	0	1
mmu-miR-1952	0	0	0
mmu-miR-1953	5	2	3
mmu-miR-1954	0	0	1
mmu-miR-1955-3p	5	9	7
mmu-miR-1955-5p	8	10	8
mmu-miR-1956	8	5	5
mmu-miR-1958	3	4	2
mmu-miR-195a-3p	85	66	28
mmu-miR-195a-5p	661	440	278
mmu-miR-195b	0	0	0
mmu-miR-1960	3	2	6
mmu-miR-1961	0	0	0
mmu-miR-1962	0	0	0
mmu-miR-1963	0	0	0
mmu-miR-1964-3p	2104	3298	2263
mmu-miR-1964-5p	0	0	0
mmu-miR-1966-3p	2	5	7
mmu-miR-1966-5p	0	2	0
mmu-miR-1967	0	0	0
mmu-miR-1968-3p	0	0	0
mmu-miR-1968-5p	3	1	0
mmu-miR-1969	3	3	8
mmu-miR-196a-1-3p	0	0	0
mmu-miR-196a-2-3p	0	0	0
mmu-miR-196a-5p	0	0	0
mmu-miR-196b-3p	0	0	0
mmu-miR-196b-5p	0	0	0
mmu-miR-1970	0	0	0
mmu-miR-1970b-5p	0	0	0
mmu-miR-1970c-3p	0	5	0
mmu-miR-1970c-5p	2	3	3
mmu-miR-1971	0	0	0
mmu-miR-1981-3p	156	166	129
mmu-miR-1981-5p	617	847	593
mmu-miR-1982-3p	10	11	4
mmu-miR-1982-5p	0	0	0
mmu-miR-1983	28	7	16
mmu-miR-199a-3p	2614	3275	1593
mmu-miR-199a-5p	283	503	169
mmu-miR-199b-3p	2614	3275	1593
mmu-miR-199b-5p	33	91	20
mmu-miR-19a-3p	21	39	43
mmu-miR-19a-5p	0	0	0
mmu-miR-19b-1-5p	0	0	1
mmu-miR-19b-2-5p	0	0	0
mmu-miR-19b-3p	222	257	417
mmu-miR-1a-1-5p	0	0	0
mmu-miR-1a-2-5p	0	0	0
mmu-miR-1a-3p	426	486	179
mmu-miR-1b-3p	0	1	5
mmu-miR-1b-5p	3	2	1
mmu-miR-200a-3p	1886	2088	964
mmu-miR-200a-5p	59	121	39
mmu-miR-200b-3p	6200	7107	3871
mmu-miR-200b-5p	68	50	27
mmu-miR-200c-3p	2839	3206	1960
mmu-miR-200c-5p	0	0	0
mmu-miR-201-3p	0	0	0
mmu-miR-201-5p	0	0	0
mmu-miR-202-3p	0	0	0
mmu-miR-202-5p	0	0	0
mmu-miR-203-3p	518	416	87
mmu-miR-203-5p	1	1	0
mmu-miR-203b-3p	0	0	0
mmu-miR-203b-5p	0	0	0
mmu-miR-204-3p	0	0	0
mmu-miR-204-5p	5	5	1
mmu-miR-205-3p	0	0	0
mmu-miR-205-5p	101	42	13
mmu-miR-206-3p	8	6	1
mmu-miR-206-5p	0	0	0
mmu-miR-207	0	0	0
mmu-miR-208a-3p	0	0	0
mmu-miR-208a-5p	0	0	0
mmu-miR-208b-3p	2	2	0
mmu-miR-208b-5p	0	0	0
mmu-miR-20a-3p	5	4	4
mmu-miR-20a-5p	2271	2281	3102
mmu-miR-20b-3p	2	0	0
mmu-miR-20b-5p	29	24	18
mmu-miR-210-3p	392	320	322
mmu-miR-210-5p	9	17	7
mmu-miR-211-3p	0	0	0
mmu-miR-211-5p	30	17	12
mmu-miR-212-3p	3	3	0
mmu-miR-212-5p	14	30	22
mmu-miR-2136	0	0	0
mmu-miR-2137	0	0	0
mmu-miR-2139	0	0	0
mmu-miR-214-3p	24	50	22
mmu-miR-214-5p	12	30	14
mmu-miR-215-3p	0	0	0
mmu-miR-215-5p	22	24	14
mmu-miR-216a-3p	0	0	0
mmu-miR-216a-5p	0	0	0
mmu-miR-216b-3p	0	0	0
mmu-miR-216b-5p	0	0	0
mmu-miR-216c-3p	0	0	0
mmu-miR-216c-5p	0	0	0
mmu-miR-217-3p	0	0	0
mmu-miR-217-5p	0	0	0
mmu-miR-218-1-3p	0	1	0
mmu-miR-218-2-3p	0	0	0
mmu-miR-2183	0	0	0
mmu-miR-218-5p	183	342	149
mmu-miR-219a-1-3p	94	83	88
mmu-miR-219a-2-3p	0	0	0
mmu-miR-219a-5p	13	11	9
mmu-miR-219b-3p	0	0	0
mmu-miR-219b-5p	1	4	1
mmu-miR-219c-3p	0	0	0
mmu-miR-219c-5p	3	4	8
mmu-miR-21a-3p	164	168	157
mmu-miR-21a-5p	1589159	1785352	1778278
mmu-miR-21b	1	0	1
mmu-miR-21c	1	1	0
mmu-miR-221-3p	5195	1966	3526
mmu-miR-221-5p	333	212	212
mmu-miR-222-3p	2291	1174	1711
mmu-miR-222-5p	26	16	10
mmu-miR-223-3p	10087	8274	10653
mmu-miR-223-5p	2405	3168	2820
mmu-miR-22-3p	68502	56434	92861
mmu-miR-224-3p	0	0	0
mmu-miR-224-5p	248	227	47
mmu-miR-22-5p	2978	2977	3486
mmu-miR-23a-3p	91000	76077	90205
mmu-miR-23a-5p	87	104	180
mmu-miR-23b-3p	18386	15441	14164
mmu-miR-23b-5p	114	86	91
mmu-miR-24-1-5p	572	764	623
mmu-miR-24-2-5p	12100	19164	14615
mmu-miR-24-3p	151642	178974	206347
mmu-miR-25-3p	48944	46999	44258
mmu-miR-25-5p	169	132	195
mmu-miR-26a-1-3p	8	1	2
mmu-miR-26a-2-3p	57	39	47
mmu-miR-26a-5p	282568	262219	297111
mmu-miR-26b-3p	83	56	133
mmu-miR-26b-5p	99970	85394	132245
mmu-miR-27a-3p	146630	142717	166042
mmu-miR-27a-5p	4156	9411	6906
mmu-miR-27b-3p	260442	208954	159449
mmu-miR-27b-5p	226	258	254
mmu-miR-2861	0	0	0
mmu-miR-28a-3p	3976	3297	3475
mmu-miR-28a-5p	2443	2301	2839
mmu-miR-28b	0	0	0
mmu-miR-28c	8	11	8
mmu-miR-290a-3p	0	0	0
mmu-miR-290a-5p	0	0	0
mmu-miR-290b-3p	0	0	0
mmu-miR-290b-5p	0	0	0
mmu-miR-291a-3p	0	0	0
mmu-miR-291a-5p	0	0	0
mmu-miR-291b-3p	0	0	0
mmu-miR-291b-5p	0	0	0
mmu-miR-292a-3p	0	0	0
mmu-miR-292a-5p	0	2	0
mmu-miR-292b-3p	0	0	0
mmu-miR-292b-5p	0	0	0
mmu-miR-293-3p	1	0	0
mmu-miR-293-5p	0	0	0
mmu-miR-294-3p	0	0	0
mmu-miR-294-5p	0	0	0
mmu-miR-295-3p	0	0	0
mmu-miR-295-5p	0	0	0
mmu-miR-296-3p	27	22	62
mmu-miR-296-5p	51	27	75
mmu-miR-297a-3p	16	17	10
mmu-miR-297a-5p	1	1	0
mmu-miR-297b-3p	16	17	10
mmu-miR-297b-5p	3	1	1
mmu-miR-297c-3p	16	17	10
mmu-miR-297c-5p	0	0	0
mmu-miR-298-3p	0	0	0
mmu-miR-298-5p	46	25	61
mmu-miR-299a-3p	1	6	3
mmu-miR-299a-5p	0	0	1
mmu-miR-299b-3p	0	1	0
mmu-miR-299b-5p	0	0	0
mmu-miR-29a-3p	121004	112065	138476
mmu-miR-29a-5p	23	71	32
mmu-miR-29b-1-5p	55	48	78
mmu-miR-29b-2-5p	83	56	79
mmu-miR-29b-3p	4682	5064	4623
mmu-miR-29c-3p	612	428	538
mmu-miR-29c-5p	195	333	182
mmu-miR-300-3p	5	7	3
mmu-miR-300-5p	0	0	0
mmu-miR-301a-3p	14	7	17
mmu-miR-301a-5p	70	72	78
mmu-miR-301b-3p	3	6	6
mmu-miR-301b-5p	3	5	7
mmu-miR-302a-3p	0	0	0
mmu-miR-302a-5p	0	0	0
mmu-miR-302b-3p	0	0	0
mmu-miR-302b-5p	0	0	0
mmu-miR-302c-3p	0	0	0
mmu-miR-302c-5p	0	0	0
mmu-miR-302d-3p	0	0	0
mmu-miR-302d-5p	0	0	0
mmu-miR-3057-3p	1	0	0
mmu-miR-3057-5p	26	14	8
mmu-miR-3058-3p	1	0	1
mmu-miR-3058-5p	1	0	0
mmu-miR-3059-3p	0	0	0
mmu-miR-3059-5p	0	0	0
mmu-miR-3060-3p	10	7	8
mmu-miR-3060-5p	0	0	0
mmu-miR-3061-3p	13	8	6
mmu-miR-3061-5p	11	25	12
mmu-miR-3062-3p	0	0	0
mmu-miR-3062-5p	2	0	6
mmu-miR-3063-3p	0	0	0
mmu-miR-3063-5p	0	0	0
mmu-miR-3064-3p	17	16	8
mmu-miR-3064-5p	55	71	64
mmu-miR-3065-3p	0	0	0
mmu-miR-3065-5p	0	0	0
mmu-miR-3066-3p	6	2	1
mmu-miR-3066-5p	22	16	13
mmu-miR-3067-3p	0	0	0
mmu-miR-3067-5p	0	0	0
mmu-miR-3068-3p	942	929	656
mmu-miR-3068-5p	965	990	989
mmu-miR-3069-3p	0	1	0
mmu-miR-3069-5p	0	1	0
mmu-miR-3070-2-3p	0	0	0
mmu-miR-3070-3p	0	0	0
mmu-miR-3070-5p	0	0	0
mmu-miR-3071-3p	0	0	0
mmu-miR-3071-5p	0	0	0
mmu-miR-3072-3p	0	0	0
mmu-miR-3072-5p	0	0	0
mmu-miR-3073a-3p	0	0	0
mmu-miR-3073a-5p	0	0	0
mmu-miR-3073b-3p	0	0	0
mmu-miR-3073b-5p	0	0	0
mmu-miR-3074-1-3p	5	5	1
mmu-miR-3074-2-3p	0	0	1
mmu-miR-3074-5p	88	87	94
mmu-miR-3075-3p	0	0	0
mmu-miR-3075-5p	2	1	0
mmu-miR-3076-3p	22	20	19
mmu-miR-3076-5p	4	4	2
mmu-miR-3077-3p	3	1	1
mmu-miR-3077-5p	0	0	0
mmu-miR-3078-3p	0	0	0
mmu-miR-3078-5p	0	0	0
mmu-miR-3079-3p	0	1	4
mmu-miR-3079-5p	19	12	6
mmu-miR-3080-3p	0	0	0
mmu-miR-3080-5p	0	2	0
mmu-miR-3081-3p	3	4	1
mmu-miR-3081-5p	0	0	0
mmu-miR-3082-3p	13	2	9
mmu-miR-3082-5p	1	0	1
mmu-miR-3083-3p	0	0	0
mmu-miR-3083-5p	0	0	0
mmu-miR-3083b-3p	0	0	0
mmu-miR-3083b-5p	0	0	0
mmu-miR-3084-3p	53	27	44
mmu-miR-3084-5p	52	55	95
mmu-miR-3085-3p	1	1	0
mmu-miR-3085-5p	0	0	0
mmu-miR-3086-3p	0	0	0
mmu-miR-3086-5p	2	4	2
mmu-miR-3087-3p	7	10	9
mmu-miR-3087-5p	0	0	1
mmu-miR-3088-3p	24	24	18
mmu-miR-3088-5p	0	0	0
mmu-miR-3089-3p	0	0	0
mmu-miR-3089-5p	0	0	0
mmu-miR-3090-3p	0	0	0
mmu-miR-3090-5p	0	0	0
mmu-miR-3091-3p	2	2	1
mmu-miR-3091-5p	0	0	0
mmu-miR-3092-3p	1	0	0
mmu-miR-3092-5p	0	0	0
mmu-miR-3093-3p	0	0	0
mmu-miR-3093-5p	0	0	0
mmu-miR-3094-3p	3	1	2
mmu-miR-3094-5p	3	3	5
mmu-miR-3095-3p	0	0	0
mmu-miR-3095-5p	0	0	1
mmu-miR-3097-3p	0	0	0
mmu-miR-3097-5p	0	0	0
mmu-miR-3098-3p	11	3	11
mmu-miR-3098-5p	0	3	1
mmu-miR-3099-3p	0	0	0
mmu-miR-3099-5p	0	0	0
mmu-miR-30a-3p	2356	1840	672
mmu-miR-30a-5p	23694	19300	7034
mmu-miR-30b-3p	509	643	611
mmu-miR-30b-5p	16175	15184	16027
mmu-miR-30c-1-3p	242	233	266
mmu-miR-30c-2-3p	458	273	159
mmu-miR-30c-5p	62594	66027	59659
mmu-miR-30d-3p	237	288	282
mmu-miR-30d-5p	266036	361905	258988
mmu-miR-30e-3p	4770	5300	4901
mmu-miR-30e-5p	15887	15591	16673
mmu-miR-30f	0	0	0
mmu-miR-3100-3p	0	0	0
mmu-miR-3100-5p	0	0	0
mmu-miR-3101-3p	0	1	0
mmu-miR-3101-5p	2	0	0
mmu-miR-3102-3p	2	4	3
mmu-miR-3102-3p,2-3p	0	0	0
mmu-miR-3102-5p	0	0	0
mmu-miR-3102-5p,2-5p	0	1	0
mmu-miR-3103-3p	13	11	6
mmu-miR-3103-5p	0	1	2
mmu-miR-3104-3p	0	0	0
mmu-miR-3104-5p	0	0	0
mmu-miR-3105-3p	1	1	0
mmu-miR-3105-5p	0	1	0
mmu-miR-3106-3p	0	0	0
mmu-miR-3106-5p	0	0	0
mmu-miR-3108-3p	0	0	0
mmu-miR-3108-5p	0	0	0
mmu-miR-3109-3p	56	81	80
mmu-miR-3109-5p	3	9	17
mmu-miR-3110-3p	0	0	0
mmu-miR-3110-5p	6	3	3
mmu-miR-3112-3p	1	0	3
mmu-miR-3112-5p	1	0	1
mmu-miR-3113-3p	0	0	0
mmu-miR-3113-5p	0	0	1
mmu-miR-31-3p	1	3	0
mmu-miR-3154	0	0	0
mmu-miR-31-5p	48	57	12
mmu-miR-320-3p	1311	1379	1823
mmu-miR-320-5p	0	1	2
mmu-miR-322-3p	10419	10063	7694
mmu-miR-322-5p	2514	2322	2441
mmu-miR-323-3p	2	4	0
mmu-miR-323-5p	0	0	0
mmu-miR-32-3p	163	304	182
mmu-miR-324-3p	72	44	56
mmu-miR-324-5p	162	140	156
mmu-miR-325-3p	0	0	0
mmu-miR-325-5p	0	0	1
mmu-miR-32-5p	4036	4940	6099
mmu-miR-326-3p	372	115	96
mmu-miR-326-5p	0	0	0
mmu-miR-327	0	0	0
mmu-miR-328-3p	16296	10379	19046
mmu-miR-328-5p	0	0	1
mmu-miR-329-3p	3	3	0
mmu-miR-329-5p	1	5	2
mmu-miR-330-3p	214	171	234
mmu-miR-330-5p	589	743	532
mmu-miR-331-3p	77	90	85
mmu-miR-331-5p	32	31	37
mmu-miR-33-3p	26	22	13
mmu-miR-335-3p	165	61	41
mmu-miR-335-5p	117	64	38
mmu-miR-33-5p	8	6	16
mmu-miR-337-3p	0	0	0
mmu-miR-337-5p	14	21	2
mmu-miR-338-3p	369	478	468
mmu-miR-338-5p	2420	1779	2640
mmu-miR-339-3p	572	778	723
mmu-miR-339-5p	3949	2515	4608
mmu-miR-340-3p	3628	4923	4942
mmu-miR-340-5p	19149	23844	17033
mmu-miR-341-3p	2	0	1
mmu-miR-341-5p	0	0	0
mmu-miR-342-3p	25972	25131	32842
mmu-miR-342-5p	1376	1009	2275
mmu-miR-343	0	0	0
mmu-miR-344-3p	4	1	0
mmu-miR-344-5p	0	0	0
mmu-miR-344b-3p	0	0	0
mmu-miR-344b-5p	0	0	0
mmu-miR-344c-3p	0	0	0
mmu-miR-344c-5p	0	0	0
mmu-miR-344d-1-5p	0	0	0
mmu-miR-344d-2-5p	0	0	0
mmu-miR-344d-3-5p	0	0	0
mmu-miR-344d-3p	1	1	1
mmu-miR-344e-3p	0	0	0
mmu-miR-344e-5p	0	0	0
mmu-miR-344f-3p	0	1	0
mmu-miR-344f-5p	0	0	0
mmu-miR-344g-3p	0	0	0
mmu-miR-344g-5p	0	0	0
mmu-miR-344h-3p	0	0	0
mmu-miR-344h-5p	0	0	0
mmu-miR-344i	0	0	0
mmu-miR-345-3p	103	87	81
mmu-miR-345-5p	74	71	67
mmu-miR-346-3p	0	0	0
mmu-miR-346-5p	0	0	0
mmu-miR-3470a	44	67	39
mmu-miR-3470b	81	147	62
mmu-miR-3471	1	3	3
mmu-miR-3472	0	0	0
mmu-miR-3473a	14	11	7
mmu-miR-3473b	21	29	32
mmu-miR-3473c	0	0	0
mmu-miR-3473d	1	1	4
mmu-miR-3473e	2	8	9
mmu-miR-3473f	0	1	0
mmu-miR-3473g	1	0	0
mmu-miR-3473h-5p	16	9	11
mmu-miR-3474	28	40	33
mmu-miR-3475-3p	0	0	0
mmu-miR-3475-5p	0	0	0
mmu-miR-34a-3p	7	6	4
mmu-miR-34a-5p	11209	10602	11627
mmu-miR-34b-3p	413	810	275
mmu-miR-34b-5p	18	25	10
mmu-miR-34c-3p	90	127	50
mmu-miR-34c-5p	2353	4073	724
mmu-miR-350-3p	616	647	532
mmu-miR-350-5p	190	140	236
mmu-miR-351-3p	52	50	64
mmu-miR-351-5p	1332	1068	1058
mmu-miR-3535	283	529	319
mmu-miR-3544-3p	0	0	0
mmu-miR-3544-5p	0	0	0
mmu-miR-3547-3p	0	0	0
mmu-miR-3547-5p	0	0	0
mmu-miR-3552	182	112	207
mmu-miR-3569-3p	4	3	3
mmu-miR-3569-5p	0	1	4
mmu-miR-3572-3p	3	5	4
mmu-miR-3572-5p	2	0	2
mmu-miR-361-3p	12523	16583	10825
mmu-miR-361-5p	1262	1144	1382
mmu-miR-3618-3p	0	0	0
mmu-miR-3618-5p	0	0	0
mmu-miR-3620-3p	0	0	0
mmu-miR-3620-5p	0	0	0
mmu-miR-362-3p	681	451	610
mmu-miR-362-5p	689	631	874
mmu-miR-363-3p	37	43	12
mmu-miR-363-5p	8	11	2
mmu-miR-365-1-5p	0	0	0
mmu-miR-365-2-5p	86	99	102
mmu-miR-365-3p	3212	3536	5024
mmu-miR-367-3p	0	0	0
mmu-miR-367-5p	0	0	0
mmu-miR-369-3p	2	3	1
mmu-miR-369-5p	2	2	2
mmu-miR-370-3p	1	3	4
mmu-miR-370-5p	0	0	0
mmu-miR-374b-3p	0	0	0
mmu-miR-374b-5p	12277	8930	10138
mmu-miR-374c-3p	0	1	1
mmu-miR-374c-5p	8	6	8
mmu-miR-375-3p	263	378	113
mmu-miR-375-5p	0	0	0
mmu-miR-376a-3p	0	0	0
mmu-miR-376a-5p	0	0	0
mmu-miR-376b-3p	1	0	0
mmu-miR-376b-5p	0	2	1
mmu-miR-376c-3p	2	0	2
mmu-miR-376c-5p	0	0	0
mmu-miR-377-3p	0	0	0
mmu-miR-377-5p	0	0	0
mmu-miR-378a-3p	105052	63977	57159
mmu-miR-378a-5p	3674	1457	2299
mmu-miR-378b	365	152	115
mmu-miR-378c	10966	5378	3704
mmu-miR-378d	19	8	9
mmu-miR-379-3p	1	7	2
mmu-miR-379-5p	46	60	22
mmu-miR-380-3p	0	1	0
mmu-miR-380-5p	0	0	0
mmu-miR-381-3p	12	30	6
mmu-miR-381-5p	0	0	0
mmu-miR-382-3p	11	8	2
mmu-miR-382-5p	7	4	2
mmu-miR-383-3p	0	0	0
mmu-miR-383-5p	0	1	1
mmu-miR-384-3p	0	0	0
mmu-miR-384-5p	0	0	0
mmu-miR-3960	0	0	0
mmu-miR-3961	0	0	0
mmu-miR-3962	0	0	0
mmu-miR-3963	7	5	3
mmu-miR-3964	12	13	3
mmu-miR-3965	0	0	0
mmu-miR-3966	0	0	0
mmu-miR-3967	0	0	0
mmu-miR-3968	5	7	7
mmu-miR-3969	0	0	0
mmu-miR-3970	0	3	0
mmu-miR-3971	0	0	0
mmu-miR-409-3p	7	4	1
mmu-miR-409-5p	3	2	0
mmu-miR-410-3p	0	0	0
mmu-miR-410-5p	0	0	0
mmu-miR-411-3p	3	5	3
mmu-miR-411-5p	12	21	3
mmu-miR-412-3p	0	0	0
mmu-miR-412-5p	0	0	0
mmu-miR-421-3p	171	106	160
mmu-miR-421-5p	0	1	0
mmu-miR-423-3p	17843	17386	20212
mmu-miR-423-5p	7711	7254	7891
mmu-miR-425-3p	618	436	517
mmu-miR-425-5p	6109	7481	6985
mmu-miR-429-3p	553	697	494
mmu-miR-429-5p	0	0	0
mmu-miR-431-3p	0	0	0
mmu-miR-431-5p	1	3	1
mmu-miR-432	0	0	0
mmu-miR-433-3p	5	0	2
mmu-miR-433-5p	0	0	0
mmu-miR-434-3p	16	15	6
mmu-miR-434-5p	6	16	5
mmu-miR-448-3p	1195	1343	1310
mmu-miR-448-5p	55	67	100
mmu-miR-449a-3p	16	6	6
mmu-miR-449a-5p	690	548	794
mmu-miR-449b	0	0	0
mmu-miR-449c-3p	0	0	0
mmu-miR-449c-5p	24	15	29
mmu-miR-450a-1-3p	75	60	75
mmu-miR-450a-2-3p	19	15	18
mmu-miR-450a-5p	2350	3239	2154
mmu-miR-450b-3p	481	297	521
mmu-miR-450b-5p	284	453	312
mmu-miR-451a	41	32	29
mmu-miR-451b	0	0	0
mmu-miR-452-3p	0	2	0
mmu-miR-452-5p	0	0	0
mmu-miR-453	0	0	0
mmu-miR-455-3p	71	66	45
mmu-miR-455-5p	67	148	52
mmu-miR-463-3p	0	0	0
mmu-miR-463-5p	0	0	0
mmu-miR-465a-3p	1	0	1
mmu-miR-465a-5p	1	0	0
mmu-miR-465b-3p	1	0	1
mmu-miR-465b-5p	4	1	1
mmu-miR-465c-3p	1	0	1
mmu-miR-465c-5p	9	2	1
mmu-miR-465d-3p	0	0	0
mmu-miR-465d-5p	0	0	0
mmu-miR-466a-3p	49	42	45
mmu-miR-466a-5p	0	0	0
mmu-miR-466b-3p	49	42	45
mmu-miR-466b-5p	9	6	6
mmu-miR-466c-3p	49	42	45
mmu-miR-466c-5p	14	14	13
mmu-miR-466d-3p	31	30	22
mmu-miR-466d-5p	1	3	1
mmu-miR-466e-3p	49	42	45
mmu-miR-466e-5p	8	0	1
mmu-miR-466f	1	0	1
mmu-miR-466f-3p	0	2	3
mmu-miR-466f-5p	0	0	1
mmu-miR-466g	1	1	0
mmu-miR-466h-3p	10	12	15
mmu-miR-466h-5p	4	7	5
mmu-miR-466i-3p	16	11	3
mmu-miR-466i-5p	16	36	19
mmu-miR-466j	1	0	0
mmu-miR-466k	3	2	0
mmu-miR-466l-3p	0	0	1
mmu-miR-466l-5p	0	0	0
mmu-miR-466m-3p	0	1	1
mmu-miR-466m-5p	2	2	0
mmu-miR-466n-3p	0	0	0
mmu-miR-466n-5p	1	3	1
mmu-miR-466o-3p	1	0	1
mmu-miR-466o-5p	9	6	6
mmu-miR-466p-3p	49	42	45
mmu-miR-466p-5p	3	5	3
mmu-miR-466q	0	1	0
mmu-miR-467a-3p	36	48	39
mmu-miR-467a-5p	269	325	173
mmu-miR-467b-3p	0	0	0
mmu-miR-467b-5p	269	325	173
mmu-miR-467c-3p	1	1	0
mmu-miR-467c-5p	31	32	28
mmu-miR-467d-3p	36	48	39
mmu-miR-467d-5p	19	8	16
mmu-miR-467e-3p	1	1	0
mmu-miR-467e-5p	37	33	39
mmu-miR-467f	0	0	0
mmu-miR-467g	0	0	0
mmu-miR-467h	0	0	0
mmu-miR-468-3p	0	0	0
mmu-miR-468-5p	0	0	0
mmu-miR-470-3p	0	0	0
mmu-miR-470-5p	6	0	1
mmu-miR-471-3p	0	0	0
mmu-miR-471-5p	0	0	0
mmu-miR-483-3p	0	0	1
mmu-miR-483-5p	0	0	0
mmu-miR-484	10314	7690	13126
mmu-miR-485-3p	1	0	1
mmu-miR-485-5p	1	2	0
mmu-miR-486a-3p	10	18	16
mmu-miR-486a-5p	81	107	99
mmu-miR-486b-3p	0	1	5
mmu-miR-486b-5p	93	116	115
mmu-miR-487b-3p	0	0	0
mmu-miR-487b-5p	0	0	0
mmu-miR-488-3p	0	0	0
mmu-miR-488-5p	0	0	0
mmu-miR-489-3p	0	0	0
mmu-miR-489-5p	0	0	0
mmu-miR-490-3p	6	4	2
mmu-miR-490-5p	2	2	0
mmu-miR-491-3p	1	1	0
mmu-miR-491-5p	10	6	8
mmu-miR-493-3p	0	1	0
mmu-miR-493-5p	0	1	0
mmu-miR-494-3p	4	4	1
mmu-miR-494-5p	0	0	0
mmu-miR-495-3p	8	11	2
mmu-miR-495-5p	0	0	0
mmu-miR-496a-3p	0	0	0
mmu-miR-496a-5p	0	0	0
mmu-miR-496b	0	0	0
mmu-miR-497a-3p	0	0	0
mmu-miR-497a-5p	147	58	28
mmu-miR-497b	5	8	6
mmu-miR-499-3p	0	0	0
mmu-miR-499-5p	6	5	2
mmu-miR-500-3p	225	202	206
mmu-miR-500-5p	2	0	2
mmu-miR-501-3p	5270	3630	3992
mmu-miR-501-5p	62	42	52
mmu-miR-503-3p	921	1067	1027
mmu-miR-503-5p	1432	1183	1441
mmu-miR-504-3p	0	0	0
mmu-miR-504-5p	7	4	3
mmu-miR-5046	0	0	0
mmu-miR-505-3p	70	55	86
mmu-miR-505-5p	43	33	54
mmu-miR-509-3p	0	0	0
mmu-miR-509-5p	0	0	0
mmu-miR-5098	0	0	0
mmu-miR-5099	85	126	75
mmu-miR-5100	4	2	2
mmu-miR-5101	2	7	6
mmu-miR-5103	18	13	16
mmu-miR-5104	14	20	19
mmu-miR-5104b-5p	0	0	0
mmu-miR-5106	0	0	0
mmu-miR-5107-3p	67	8	20
mmu-miR-5107-5p	44	2	7
mmu-miR-5108	0	0	0
mmu-miR-5110	0	0	0
mmu-miR-5112	0	0	0
mmu-miR-5113	36	45	41
mmu-miR-511-3p	2304	1724	2033
mmu-miR-5114	49	55	42
mmu-miR-511-5p	1143	1045	801
mmu-miR-5116	19	4	17
mmu-miR-5118	0	0	0
mmu-miR-5119	2	0	1
mmu-miR-5120	0	2	0
mmu-miR-5121	22	40	33
mmu-miR-5122	22	12	4
mmu-miR-5123	9	13	15
mmu-miR-5124a	0	0	0
mmu-miR-5124b	0	0	0
mmu-miR-5125	2	1	3
mmu-miR-5126	1	0	1
mmu-miR-5127	0	0	0
mmu-miR-5128	4	0	1
mmu-miR-5129-3p	59	62	56
mmu-miR-5129-5p	34	11	19
mmu-miR-5130	3	4	5
mmu-miR-5131	0	0	0
mmu-miR-5132-3p	0	1	0
mmu-miR-5132-5p	26	13	15
mmu-miR-5133	0	0	0
mmu-miR-5134-3p	2	1	3
mmu-miR-5134-5p	2	1	3
mmu-miR-5135	0	0	0
mmu-miR-5136	0	1	1
mmu-miR-532-3p	731	387	581
mmu-miR-532-5p	21448	25590	18479
mmu-miR-539-3p	0	0	0
mmu-miR-539-5p	0	0	0
mmu-miR-540-3p	0	1	0
mmu-miR-540-5p	1	1	0
mmu-miR-541-3p	0	0	0
mmu-miR-541-5p	25	49	13
mmu-miR-542-3p	816	1081	590
mmu-miR-542-5p	37	42	27
mmu-miR-543-3p	6	13	2
mmu-miR-543-5p	0	0	0
mmu-miR-544-3p	0	0	0
mmu-miR-544-5p	0	0	0
mmu-miR-546	0	0	0
mmu-miR-547-3p	0	1	0
mmu-miR-547-5p	0	0	0
mmu-miR-551b-3p	44	61	55
mmu-miR-551b-5p	3	6	7
mmu-miR-5615-3p	0	0	0
mmu-miR-5615-5p	3	7	2
mmu-miR-5616-3p	0	2	3
mmu-miR-5616-5p	2	0	0
mmu-miR-5617-3p	1	1	0
mmu-miR-5617-5p	7	2	1
mmu-miR-5618-3p	0	0	0
mmu-miR-5618-5p	0	0	0
mmu-miR-5619-3p	0	2	2
mmu-miR-5619-5p	0	0	0
mmu-miR-5620-3p	1	0	2
mmu-miR-5620-5p	13	22	14
mmu-miR-5621-3p	1	0	1
mmu-miR-5621-5p	0	0	0
mmu-miR-5622-3p	0	1	0
mmu-miR-5622-5p	0	0	1
mmu-miR-5623-3p	0	0	0
mmu-miR-5623-5p	0	0	2
mmu-miR-5624-3p	1	1	2
mmu-miR-5624-5p	3	5	3
mmu-miR-5625-3p	1	0	1
mmu-miR-5625-5p	0	0	0
mmu-miR-5626-3p	0	0	0
mmu-miR-5626-5p	1	0	0
mmu-miR-5627-3p	0	0	1
mmu-miR-5627-5p	0	0	0
mmu-miR-568	0	0	0
mmu-miR-5709-3p	0	0	0
mmu-miR-5709-5p	2	6	0
mmu-miR-5710	0	0	0
mmu-miR-574-3p	1374	980	1160
mmu-miR-574-5p	245	301	283
mmu-miR-582-3p	68	199	106
mmu-miR-582-5p	9	20	17
mmu-miR-590-3p	0	0	0
mmu-miR-590-5p	0	0	0
mmu-miR-592-3p	0	0	0
mmu-miR-592-5p	2	0	0
mmu-miR-598-3p	145	130	101
mmu-miR-598-5p	0	0	0
mmu-miR-599	0	0	0
mmu-miR-615-3p	2	5	1
mmu-miR-615-5p	0	0	0
mmu-miR-6236	0	0	0
mmu-miR-6237	0	0	0
mmu-miR-6238	0	0	0
mmu-miR-6239	0	0	0
mmu-miR-6240	2	3	0
mmu-miR-6241	0	0	0
mmu-miR-6244	0	0	0
mmu-miR-6335	0	0	0
mmu-miR-6336	0	0	0
mmu-miR-6337	0	0	0
mmu-miR-6338	0	0	0
mmu-miR-6339	0	0	0
mmu-miR-6340	0	0	0
mmu-miR-6341	0	0	0
mmu-miR-6342	0	0	0
mmu-miR-6343	0	0	0
mmu-miR-6344	0	0	0
mmu-miR-6345	0	0	0
mmu-miR-6346	0	0	0
mmu-miR-6347	0	0	0
mmu-miR-6348	0	0	0
mmu-miR-6349	0	0	0
mmu-miR-6350	0	0	0
mmu-miR-6351	0	0	0
mmu-miR-6352	0	0	0
mmu-miR-6353	0	0	0
mmu-miR-6354	0	0	0
mmu-miR-6355	0	0	0
mmu-miR-6356	0	0	0
mmu-miR-6357	0	0	0
mmu-miR-6358	0	0	0
mmu-miR-6359	0	0	0
mmu-miR-6360	0	0	0
mmu-miR-6361	0	0	0
mmu-miR-6362	0	0	0
mmu-miR-6363	0	0	0
mmu-miR-6364	0	0	0
mmu-miR-6365	0	0	0
mmu-miR-6366	0	0	0
mmu-miR-6367	0	0	0
mmu-miR-6368	0	0	0
mmu-miR-6369	0	0	0
mmu-miR-6370	0	0	0
mmu-miR-6371	0	0	0
mmu-miR-6372	0	0	0
mmu-miR-6373	0	0	0
mmu-miR-6374	0	0	0
mmu-miR-6375	0	0	0
mmu-miR-6376	0	0	0
mmu-miR-6377	0	0	0
mmu-miR-6378	0	0	0
mmu-miR-6379	0	0	0
mmu-miR-6380	0	0	0
mmu-miR-6381	0	0	0
mmu-miR-6382	0	0	0
mmu-miR-6383	0	0	0
mmu-miR-6384	0	0	0
mmu-miR-6385	0	0	0
mmu-miR-6386	0	0	0
mmu-miR-6387	0	0	0
mmu-miR-6388	0	0	0
mmu-miR-6389	0	0	0
mmu-miR-6390	0	0	0
mmu-miR-6391	0	0	0
mmu-miR-6392-3p	0	0	0
mmu-miR-6392-5p	0	0	0
mmu-miR-6393	0	0	0
mmu-miR-6394	0	0	0
mmu-miR-6395	2	0	1
mmu-miR-6396	0	0	0
mmu-miR-6397	0	0	0
mmu-miR-6398	0	0	0
mmu-miR-6399	0	0	0
mmu-miR-6400	0	0	0
mmu-miR-6401	0	0	0
mmu-miR-6402	0	0	0
mmu-miR-6403	0	0	0
mmu-miR-6404	0	0	0
mmu-miR-6405	0	0	0
mmu-miR-6406	0	0	0
mmu-miR-6407	0	0	0
mmu-miR-6408	0	0	0
mmu-miR-6409	0	0	0
mmu-miR-6410	0	0	0
mmu-miR-6411	0	0	0
mmu-miR-6412	0	0	0
mmu-miR-6413	0	0	0
mmu-miR-6414	0	0	0
mmu-miR-6415	0	0	0
mmu-miR-6416-3p	0	0	0
mmu-miR-6416-5p	0	0	0
mmu-miR-6417	0	0	0
mmu-miR-6418-3p	5	2	11
mmu-miR-6418-5p	0	0	0
mmu-miR-6419	0	0	0
mmu-miR-6420	0	0	0
mmu-miR-6481	11	3	1
mmu-miR-6516-3p	8	4	2
mmu-miR-6516-5p	151	126	136
mmu-miR-652-3p	2965	2556	2923
mmu-miR-652-5p	31	39	39
mmu-miR-653-3p	1	1	0
mmu-miR-653-5p	19	32	26
mmu-miR-6537-3p	0	1	0
mmu-miR-6537-5p	0	0	0
mmu-miR-6538	0	7	1
mmu-miR-6539	11	11	14
mmu-miR-6540-3p	0	0	0
mmu-miR-6540-5p	1	3	1
mmu-miR-6541	6	3	2
mmu-miR-654-3p	0	0	0
mmu-miR-654-5p	0	0	0
mmu-miR-6546-3p	0	0	0
mmu-miR-6546-5p	0	0	0
mmu-miR-664-3p	542	418	419
mmu-miR-664-5p	99	100	119
mmu-miR-665-3p	0	0	0
mmu-miR-665-5p	0	0	0
mmu-miR-666-3p	0	0	0
mmu-miR-666-5p	0	0	0
mmu-miR-667-3p	0	1	0
mmu-miR-667-5p	0	0	0
mmu-miR-668-3p	1	2	1
mmu-miR-668-5p	0	0	0
mmu-miR-669a-3-3p	1	1	0
mmu-miR-669a-3p	114	107	92
mmu-miR-669a-5p	73	60	52
mmu-miR-669b-3p	0	0	0
mmu-miR-669b-5p	0	2	4
mmu-miR-669c-3p	1	0	0
mmu-miR-669c-5p	115	94	112
mmu-miR-669d-2-3p	0	0	0
mmu-miR-669d-3p	0	0	0
mmu-miR-669d-5p	2	4	0
mmu-miR-669e-3p	0	1	0
mmu-miR-669e-5p	3	3	3
mmu-miR-669f-3p	12	9	4
mmu-miR-669f-5p	3	5	0
mmu-miR-669g	0	0	0
mmu-miR-669h-3p	1	0	0
mmu-miR-669h-5p	1	2	1
mmu-miR-669i	0	0	0
mmu-miR-669j	0	0	0
mmu-miR-669k-3p	0	0	0
mmu-miR-669k-5p	0	0	0
mmu-miR-669l-3p	0	0	0
mmu-miR-669l-5p	8	13	8
mmu-miR-669m-3p	0	0	0
mmu-miR-669m-5p	2	2	0
mmu-miR-669n	0	0	0
mmu-miR-669o-3p	114	107	92
mmu-miR-669o-5p	20	14	16
mmu-miR-669p-3p	0	6	1
mmu-miR-669p-5p	73	60	52
mmu-miR-670-3p	0	0	0
mmu-miR-670-5p	0	0	0
mmu-miR-671-3p	330	437	435
mmu-miR-6715-3p	0	0	0
mmu-miR-6715-5p	0	0	0
mmu-miR-671-5p	54	70	90
mmu-miR-672-3p	1	1	0
mmu-miR-672-5p	42	32	6
mmu-miR-673-3p	0	0	0
mmu-miR-673-5p	0	4	1
mmu-miR-674-3p	1269	1875	1403
mmu-miR-674-5p	117	130	125
mmu-miR-675-3p	0	0	0
mmu-miR-675-5p	0	0	0
mmu-miR-676-3p	42	32	25
mmu-miR-676-5p	6	6	1
mmu-miR-6769b-3p	0	0	0
mmu-miR-6769b-5p	0	0	0
mmu-miR-677-3p	2	1	2
mmu-miR-677-5p	18	36	7
mmu-miR-678	0	0	0
mmu-miR-679-3p	0	0	0
mmu-miR-679-5p	0	0	0
mmu-miR-680	0	0	0
mmu-miR-681	0	0	0
mmu-miR-682	0	0	0
mmu-miR-683	0	0	0
mmu-miR-684	0	0	0
mmu-miR-686	0	0	0
mmu-miR-687	0	0	0
mmu-miR-688	1	0	0
mmu-miR-6896-3p	0	0	0
mmu-miR-6896-5p	4	2	1
mmu-miR-6897-3p	1	0	0
mmu-miR-6897-5p	1	2	0
mmu-miR-6898-3p	0	0	0
mmu-miR-6898-5p	0	0	2
mmu-miR-6899-3p	15	21	19
mmu-miR-6899-5p	0	0	0
mmu-miR-690	123	270	87
mmu-miR-6900-3p	3	3	4
mmu-miR-6900-5p	1	0	0
mmu-miR-6901-3p	0	0	0
mmu-miR-6901-5p	0	0	0
mmu-miR-6902-3p	0	0	0
mmu-miR-6902-5p	0	1	0
mmu-miR-6903-3p	0	0	0
mmu-miR-6903-5p	0	0	0
mmu-miR-6904-3p	0	0	0
mmu-miR-6904-5p	0	0	0
mmu-miR-6905-3p	0	0	0
mmu-miR-6905-5p	0	0	1
mmu-miR-6906-3p	1	0	0
mmu-miR-6906-5p	0	0	0
mmu-miR-6907-3p	1	0	1
mmu-miR-6907-5p	1	0	0
mmu-miR-6908-3p	1	0	1
mmu-miR-6908-5p	0	0	0
mmu-miR-6909-3p	0	0	0
mmu-miR-6909-5p	0	0	0
mmu-miR-691	0	0	0
mmu-miR-6910-3p	1	0	0
mmu-miR-6910-5p	0	0	0
mmu-miR-6911-3p	27	29	28
mmu-miR-6911-5p	0	0	2
mmu-miR-6912-3p	0	0	0
mmu-miR-6912-5p	5	1	2
mmu-miR-6913-3p	1	2	1
mmu-miR-6913-5p	0	0	0
mmu-miR-6914-3p	0	2	2
mmu-miR-6914-5p	0	0	0
mmu-miR-6915-3p	0	0	0
mmu-miR-6915-5p	0	0	0
mmu-miR-6916-3p	1	1	7
mmu-miR-6916-5p	2	6	7
mmu-miR-6917-3p	0	0	0
mmu-miR-6917-5p	0	0	0
mmu-miR-6918-3p	0	0	0
mmu-miR-6918-5p	0	0	1
mmu-miR-6919-3p	1	0	1
mmu-miR-6919-5p	1	7	4
mmu-miR-692	1	0	1
mmu-miR-6920-3p	0	1	0
mmu-miR-6920-5p	1	0	0
mmu-miR-6921-3p	2	0	0
mmu-miR-6921-5p	0	0	0
mmu-miR-6922-3p	4	1	0
mmu-miR-6922-5p	0	2	2
mmu-miR-6923-3p	0	0	0
mmu-miR-6923-5p	0	0	0
mmu-miR-6924-3p	0	0	0
mmu-miR-6924-5p	0	0	0
mmu-miR-6925-3p	0	0	0
mmu-miR-6925-5p	0	0	0
mmu-miR-6926-3p	0	0	0
mmu-miR-6926-5p	1	0	0
mmu-miR-6927-3p	0	0	1
mmu-miR-6927-5p	0	0	0
mmu-miR-6928-3p	2	5	1
mmu-miR-6928-5p	0	0	0
mmu-miR-6929-3p	0	1	0
mmu-miR-6929-5p	0	0	0
mmu-miR-6930-3p	0	0	0
mmu-miR-6930-5p	0	0	1
mmu-miR-6931-3p	0	0	0
mmu-miR-6931-5p	0	0	1
mmu-miR-6932-3p	1	0	3
mmu-miR-6932-5p	1	4	1
mmu-miR-6933-3p	1	0	0
mmu-miR-6933-5p	19	13	8
mmu-miR-693-3p	0	0	0
mmu-miR-6934-3p	0	0	0
mmu-miR-6934-5p	2	0	0
mmu-miR-6935-3p	1	0	1
mmu-miR-6935-5p	2	0	0
mmu-miR-693-5p	0	0	0
mmu-miR-6936-3p	0	0	0
mmu-miR-6936-5p	0	0	0
mmu-miR-6937-3p	0	1	0
mmu-miR-6937-5p	1	0	1
mmu-miR-6938-3p	7	1	0
mmu-miR-6938-5p	0	0	0
mmu-miR-6939-3p	1	0	3
mmu-miR-6939-5p	0	0	1
mmu-miR-694	0	0	0
mmu-miR-6940-3p	0	2	1
mmu-miR-6940-5p	0	0	0
mmu-miR-6941-3p	0	0	0
mmu-miR-6941-5p	0	0	0
mmu-miR-6942-3p	2	0	0
mmu-miR-6942-5p	2	3	7
mmu-miR-6943-3p	0	2	2
mmu-miR-6943-5p	0	0	0
mmu-miR-6944-3p	0	0	0
mmu-miR-6944-5p	0	0	0
mmu-miR-6945-3p	16	20	17
mmu-miR-6945-5p	0	0	0
mmu-miR-6946-3p	5	7	3
mmu-miR-6946-5p	2	1	3
mmu-miR-6947-3p	0	0	0
mmu-miR-6947-5p	1	1	0
mmu-miR-6948-3p	20	31	14
mmu-miR-6948-5p	4	1	2
mmu-miR-6949-3p	0	0	0
mmu-miR-6949-5p	0	0	0
mmu-miR-695	0	0	0
mmu-miR-6950-3p	0	0	0
mmu-miR-6950-5p	0	0	0
mmu-miR-6951-3p	0	0	0
mmu-miR-6951-5p	0	0	2
mmu-miR-6952-3p	10	12	7
mmu-miR-6952-5p	2	1	3
mmu-miR-6953-3p	0	0	0
mmu-miR-6953-5p	0	0	0
mmu-miR-6954-3p	4	14	5
mmu-miR-6954-5p	2	0	1
mmu-miR-6955-3p	2	3	2
mmu-miR-6955-5p	5	9	7
mmu-miR-6956-3p	0	1	2
mmu-miR-6956-5p	0	0	0
mmu-miR-6957-3p	14	6	13
mmu-miR-6957-5p	0	3	0
mmu-miR-6958-3p	0	1	1
mmu-miR-6958-5p	0	0	0
mmu-miR-6959-3p	0	0	0
mmu-miR-6959-5p	0	0	0
mmu-miR-696	2	5	5
mmu-miR-6960-3p	0	0	0
mmu-miR-6960-5p	3	3	2
mmu-miR-6961-3p	1	2	2
mmu-miR-6961-5p	1	1	2
mmu-miR-6962-3p	2	2	4
mmu-miR-6962-5p	1	2	2
mmu-miR-6963-3p	3	3	3
mmu-miR-6963-5p	0	0	0
mmu-miR-6964-3p	1	5	1
mmu-miR-6964-5p	0	0	1
mmu-miR-6965-3p	0	2	1
mmu-miR-6965-5p	0	0	0
mmu-miR-6966-3p	6	5	6
mmu-miR-6966-5p	1	0	2
mmu-miR-6967-3p	1	0	4
mmu-miR-6967-5p	3	3	3
mmu-miR-6968-3p	0	0	1
mmu-miR-6968-5p	0	0	0
mmu-miR-6969-3p	0	0	0
mmu-miR-6969-5p	0	0	0
mmu-miR-697	0	0	0
mmu-miR-6970-3p	3	2	1
mmu-miR-6970-5p	2	0	5
mmu-miR-6971-3p	0	4	9
mmu-miR-6971-5p	0	0	0
mmu-miR-6972-3p	7	4	2
mmu-miR-6972-5p	0	0	0
mmu-miR-6973a-3p	0	0	0
mmu-miR-6973a-5p	0	0	0
mmu-miR-6973b-3p	0	0	0
mmu-miR-6973b-5p	0	0	0
mmu-miR-6974-3p	0	0	0
mmu-miR-6974-5p	0	0	0
mmu-miR-6975-3p	2	3	5
mmu-miR-6975-5p	0	0	0
mmu-miR-6976-3p	0	1	0
mmu-miR-6976-5p	0	0	0
mmu-miR-6977-3p	0	0	0
mmu-miR-6977-5p	0	0	0
mmu-miR-6978-3p	13	5	3
mmu-miR-6978-5p	0	0	0
mmu-miR-6979-3p	1	2	3
mmu-miR-6979-5p	0	0	0
mmu-miR-6980-3p	0	0	0
mmu-miR-6980-5p	0	0	0
mmu-miR-6981-3p	0	0	0
mmu-miR-6981-5p	0	0	0
mmu-miR-6982-3p	0	0	0
mmu-miR-6982-5p	0	0	0
mmu-miR-6983-3p	1	0	1
mmu-miR-6983-5p	0	0	1
mmu-miR-698-3p	0	0	0
mmu-miR-6984-3p	1	2	0
mmu-miR-6984-5p	1	1	0
mmu-miR-6985-3p	3	0	5
mmu-miR-6985-5p	0	1	0
mmu-miR-698-5p	0	0	0
mmu-miR-6986-3p	0	1	0
mmu-miR-6986-5p	2	1	3
mmu-miR-6987-3p	0	0	0
mmu-miR-6987-5p	0	0	0
mmu-miR-6988-3p	17	13	18
mmu-miR-6988-5p	0	0	0
mmu-miR-6989-3p	3	7	5
mmu-miR-6989-5p	0	0	0
mmu-miR-6990-3p	0	0	0
mmu-miR-6990-5p	3	3	2
mmu-miR-6991-3p	0	0	0
mmu-miR-6991-5p	0	0	0
mmu-miR-6992-3p	0	0	0
mmu-miR-6992-5p	0	0	0
mmu-miR-6993-3p	0	0	0
mmu-miR-6993-5p	1	0	0
mmu-miR-6994-3p	21	21	23
mmu-miR-6994-5p	0	0	0
mmu-miR-6995-3p	0	0	0
mmu-miR-6995-5p	0	0	0
mmu-miR-6996-3p	0	0	0
mmu-miR-6996-5p	0	3	1
mmu-miR-6997-3p	0	0	1
mmu-miR-6997-5p	0	0	0
mmu-miR-6998-3p	2	0	0
mmu-miR-6998-5p	0	0	0
mmu-miR-6999-3p	0	0	0
mmu-miR-6999-5p	0	0	0
mmu-miR-7000-3p	1	0	0
mmu-miR-7000-5p	0	0	0
mmu-miR-7001-3p	0	0	1
mmu-miR-7001-5p	0	0	0
mmu-miR-7002-3p	0	0	0
mmu-miR-7002-5p	1	0	0
mmu-miR-7003-3p	0	0	0
mmu-miR-7003-5p	0	0	0
mmu-miR-700-3p	527	272	432
mmu-miR-7004-3p	0	0	0
mmu-miR-7004-5p	0	0	0
mmu-miR-7005-3p	0	0	0
mmu-miR-7005-5p	0	0	0
mmu-miR-700-5p	95	115	111
mmu-miR-7006-3p	0	0	0
mmu-miR-7006-5p	0	0	0
mmu-miR-7007-3p	0	0	0
mmu-miR-7007-5p	0	0	0
mmu-miR-7008-3p	2	1	2
mmu-miR-7008-5p	2	0	0
mmu-miR-7009-3p	0	0	2
mmu-miR-7009-5p	1	3	2
mmu-miR-7010-3p	0	0	0
mmu-miR-7010-5p	0	0	0
mmu-miR-7011-3p	0	1	0
mmu-miR-7011-5p	0	0	0
mmu-miR-7012-3p	0	2	0
mmu-miR-7012-5p	2	2	2
mmu-miR-7013-3p	0	2	2
mmu-miR-7013-5p	6	1	5
mmu-miR-701-3p	0	0	0
mmu-miR-7014-3p	0	0	0
mmu-miR-7014-5p	0	0	0
mmu-miR-7015-3p	55	65	43
mmu-miR-7015-5p	0	0	3
mmu-miR-701-5p	0	0	0
mmu-miR-7016-3p	0	0	0
mmu-miR-7016-5p	0	1	0
mmu-miR-7017-3p	0	0	0
mmu-miR-7017-5p	3	1	1
mmu-miR-7018-3p	0	0	0
mmu-miR-7018-5p	0	0	0
mmu-miR-7019-3p	4	0	1
mmu-miR-7019-5p	0	0	0
mmu-miR-7020-3p	0	0	0
mmu-miR-7020-5p	1	0	0
mmu-miR-7021-3p	0	1	1
mmu-miR-7021-5p	14	13	21
mmu-miR-7022-3p	0	0	1
mmu-miR-7022-5p	0	6	1
mmu-miR-7023-3p	1	0	0
mmu-miR-7023-5p	1	0	0
mmu-miR-702-3p	14	12	13
mmu-miR-7024-3p	0	0	0
mmu-miR-7024-5p	1	1	0
mmu-miR-7025-3p	0	0	0
mmu-miR-7025-5p	0	0	0
mmu-miR-702-5p	2	2	1
mmu-miR-7026-3p	0	0	2
mmu-miR-7026-5p	1	1	3
mmu-miR-7027-3p	0	0	1
mmu-miR-7027-5p	0	0	0
mmu-miR-7028-3p	0	0	0
mmu-miR-7028-5p	0	0	0
mmu-miR-7029-3p	3	7	7
mmu-miR-7029-5p	0	0	0
mmu-miR-703	0	0	0
mmu-miR-7030-3p	0	0	0
mmu-miR-7030-5p	0	0	0
mmu-miR-7031-3p	0	1	1
mmu-miR-7031-5p	2	3	4
mmu-miR-7032-3p	0	3	3
mmu-miR-7032-5p	0	0	0
mmu-miR-7033-3p	0	0	0
mmu-miR-7033-5p	1	1	0
mmu-miR-7034-3p	0	2	2
mmu-miR-7034-5p	1	1	0
mmu-miR-7035-3p	0	0	0
mmu-miR-7035-5p	0	0	0
mmu-miR-7036a-3p	2	0	0
mmu-miR-7036a-5p	0	0	0
mmu-miR-7036b-3p	0	1	0
mmu-miR-7036b-5p	5	4	4
mmu-miR-7037-3p	0	0	0
mmu-miR-7037-5p	0	1	2
mmu-miR-7038-3p	0	0	0
mmu-miR-7038-5p	1	0	1
mmu-miR-7039-3p	0	0	0
mmu-miR-7039-5p	0	0	0
mmu-miR-704	33	17	16
mmu-miR-7040-3p	0	0	0
mmu-miR-7040-5p	0	0	0
mmu-miR-7041-3p	0	0	0
mmu-miR-7041-5p	0	0	0
mmu-miR-7042-3p	1	0	1
mmu-miR-7042-5p	1	0	0
mmu-miR-7043-3p	4070	6592	4017
mmu-miR-7043-5p	16	20	13
mmu-miR-7044-3p	0	0	0
mmu-miR-7044-5p	0	0	0
mmu-miR-7045-3p	0	0	1
mmu-miR-7045-5p	0	0	0
mmu-miR-7046-3p	0	0	0
mmu-miR-7046-5p	0	0	0
mmu-miR-7047-3p	0	0	0
mmu-miR-7047-5p	0	0	0
mmu-miR-7048-3p	5	4	5
mmu-miR-7048-5p	0	0	0
mmu-miR-7049-3p	0	0	0
mmu-miR-7049-5p	0	2	0
mmu-miR-705	0	0	0
mmu-miR-7050-3p	0	0	0
mmu-miR-7050-5p	1	0	1
mmu-miR-7051-3p	0	0	0
mmu-miR-7051-5p	0	0	0
mmu-miR-7052-3p	0	1	0
mmu-miR-7052-5p	0	0	1
mmu-miR-7053-3p	2	0	0
mmu-miR-7053-5p	0	0	0
mmu-miR-7054-3p	1	3	0
mmu-miR-7054-5p	1	1	2
mmu-miR-7055-3p	0	0	0
mmu-miR-7055-5p	0	0	0
mmu-miR-7056-3p	0	0	0
mmu-miR-7056-5p	0	0	0
mmu-miR-7057-3p	3	0	1
mmu-miR-7057-5p	0	2	0
mmu-miR-7058-3p	0	0	2
mmu-miR-7058-5p	0	0	0
mmu-miR-7059-3p	0	1	1
mmu-miR-7059-5p	63	65	46
mmu-miR-706	0	0	0
mmu-miR-7060-3p	2	0	0
mmu-miR-7060-5p	0	0	0
mmu-miR-7061-3p	0	0	0
mmu-miR-7061-5p	2	6	3
mmu-miR-7062-3p	0	0	0
mmu-miR-7062-5p	0	0	0
mmu-miR-7063-3p	1	0	3
mmu-miR-7063-5p	6	3	1
mmu-miR-7064-3p	0	0	0
mmu-miR-7064-5p	0	0	0
mmu-miR-7065-3p	2	1	0
mmu-miR-7065-5p	1	0	0
mmu-miR-7066-3p	0	0	0
mmu-miR-7066-5p	0	0	0
mmu-miR-7067-3p	0	2	1
mmu-miR-7067-5p	0	0	0
mmu-miR-7068-3p	7	9	2
mmu-miR-7068-5p	0	0	0
mmu-miR-7069-3p	1	1	1
mmu-miR-7069-5p	3	0	1
mmu-miR-707	0	0	0
mmu-miR-7070-3p	0	2	0
mmu-miR-7070-5p	0	0	0
mmu-miR-7071-3p	0	0	1
mmu-miR-7071-5p	0	0	0
mmu-miR-7072-3p	0	0	0
mmu-miR-7072-5p	0	0	1
mmu-miR-7073-3p	0	0	0
mmu-miR-7073-5p	12	5	12
mmu-miR-7074-3p	1	1	1
mmu-miR-7074-5p	0	0	0
mmu-miR-7075-3p	4	3	3
mmu-miR-7075-5p	0	0	0
mmu-miR-7076-3p	0	0	0
mmu-miR-7076-5p	0	0	0
mmu-miR-7077-3p	0	0	0
mmu-miR-7077-5p	0	0	0
mmu-miR-7078-3p	0	0	0
mmu-miR-7078-5p	1	0	0
mmu-miR-7079-3p	5	2	2
mmu-miR-7079-5p	0	1	0
mmu-miR-7080-3p	0	0	0
mmu-miR-7080-5p	0	0	0
mmu-miR-7081-3p	2	5	2
mmu-miR-7081-5p	0	0	0
mmu-miR-7082-3p	1	0	1
mmu-miR-7082-5p	0	0	0
mmu-miR-7083-3p	1	0	0
mmu-miR-7083-5p	0	0	0
mmu-miR-708-3p	3	9	2
mmu-miR-7084-3p	1	0	1
mmu-miR-7084-5p	6	6	11
mmu-miR-7085-3p	5	1	2
mmu-miR-7085-5p	0	3	1
mmu-miR-708-5p	6	5	3
mmu-miR-7086-3p	3	3	5
mmu-miR-7086-5p	1	0	2
mmu-miR-7087-3p	0	0	0
mmu-miR-7087-5p	7	3	1
mmu-miR-7088-3p	0	0	0
mmu-miR-7088-5p	0	0	0
mmu-miR-7089-3p	0	1	0
mmu-miR-7089-5p	0	1	0
mmu-miR-709	5	0	7
mmu-miR-7090-3p	3	2	2
mmu-miR-7090-5p	1	0	0
mmu-miR-7091-3p	16	22	10
mmu-miR-7091-5p	19	23	26
mmu-miR-7092-3p	7	5	3
mmu-miR-7092-5p	8	9	5
mmu-miR-7093-3p	7	7	4
mmu-miR-7093-5p	0	0	0
mmu-miR-7094-1-5p	0	0	0
mmu-miR-7094-3p	2	0	0
mmu-miR-7094b-2-5p	0	0	0
mmu-miR-710	0	0	0
mmu-miR-711	0	0	0
mmu-miR-7115-3p	1	1	0
mmu-miR-7115-5p	13	15	25
mmu-miR-7116-3p	2	0	0
mmu-miR-7116-5p	0	1	0
mmu-miR-7117-3p	0	0	0
mmu-miR-7117-5p	0	0	0
mmu-miR-7118-3p	3	3	1
mmu-miR-7118-5p	0	0	0
mmu-miR-7119-3p	0	0	0
mmu-miR-7119-5p	0	0	0
mmu-miR-712-3p	2	2	2
mmu-miR-712-5p	0	0	0
mmu-miR-713	0	0	0
mmu-miR-714	0	0	1
mmu-miR-717	0	0	0
mmu-miR-718	0	0	0
mmu-miR-719	0	0	0
mmu-miR-721	0	0	0
mmu-miR-7210-3p	0	0	0
mmu-miR-7210-5p	0	0	0
mmu-miR-7211-3p	0	0	0
mmu-miR-7211-5p	0	0	0
mmu-miR-7212-3p	0	0	0
mmu-miR-7212-5p	1	0	0
mmu-miR-7213-3p	0	0	0
mmu-miR-7213-5p	6	2	1
mmu-miR-7214-3p	0	0	0
mmu-miR-7214-5p	0	0	0
mmu-miR-7215-3p	0	0	0
mmu-miR-7215-5p	0	0	0
mmu-miR-7216-3p	0	0	0
mmu-miR-7216-5p	0	0	0
mmu-miR-7217-3p	0	0	0
mmu-miR-7217-5p	0	0	0
mmu-miR-7218-3p	0	0	0
mmu-miR-7218-5p	0	0	0
mmu-miR-7219-3p	429	429	533
mmu-miR-7219-5p	0	2	2
mmu-miR-7220-3p	0	0	0
mmu-miR-7220-5p	0	0	0
mmu-miR-7221-3p	0	0	0
mmu-miR-7221-5p	0	0	0
mmu-miR-7222-3p	0	0	0
mmu-miR-7222-5p	0	0	0
mmu-miR-7223-3p	0	0	0
mmu-miR-7223-5p	0	0	0
mmu-miR-7224-3p	0	0	0
mmu-miR-7224-5p	0	0	0
mmu-miR-7225-3p	0	0	0
mmu-miR-7225-5p	0	0	0
mmu-miR-7226-3p	0	0	0
mmu-miR-7226-5p	0	0	0
mmu-miR-7227-3p	2	1	0
mmu-miR-7227-5p	0	0	0
mmu-miR-7228-3p	0	0	0
mmu-miR-7228-5p	0	1	0
mmu-miR-7229-3p	0	0	0
mmu-miR-7229-5p	0	0	0
mmu-miR-7230-3p	0	0	0
mmu-miR-7230-5p	0	0	0
mmu-miR-7231-3p	0	0	0
mmu-miR-7231-5p	3	0	1
mmu-miR-7232-3p	0	0	0
mmu-miR-7232-5p	0	0	0
mmu-miR-7233-3p	0	0	0
mmu-miR-7233-5p	0	0	0
mmu-miR-7234-3p	0	0	0
mmu-miR-7234-5p	0	0	0
mmu-miR-7235-3p	2	1	4
mmu-miR-7235-5p	0	0	0
mmu-miR-7236-3p	0	0	0
mmu-miR-7236-5p	0	0	0
mmu-miR-7237-3p	0	0	1
mmu-miR-7237-5p	1	1	1
mmu-miR-7238-3p	0	0	0
mmu-miR-7238-5p	0	0	0
mmu-miR-7239-3p	0	0	0
mmu-miR-7239-5p	0	0	0
mmu-miR-7240-3p	0	0	0
mmu-miR-7240-5p	0	0	0
mmu-miR-7241-3p	0	0	0
mmu-miR-7241-5p	0	0	0
mmu-miR-7242-3p	0	0	0
mmu-miR-7242-5p	0	0	0
mmu-miR-7243-3p	0	0	0
mmu-miR-7243-5p	0	0	0
mmu-miR-741-3p	4	2	0
mmu-miR-741-5p	0	0	0
mmu-miR-742-3p	0	0	0
mmu-miR-742-5p	0	0	0
mmu-miR-743a-3p	0	0	0
mmu-miR-743a-5p	0	0	0
mmu-miR-743b-3p	1	0	0
mmu-miR-743b-5p	0	0	0
mmu-miR-744-3p	38	23	37
mmu-miR-744-5p	4603	4374	4757
mmu-miR-7578	0	0	0
mmu-miR-758-3p	0	0	0
mmu-miR-758-5p	0	0	0
mmu-miR-759	0	0	0
mmu-miR-760-3p	11	15	10
mmu-miR-760-5p	0	0	0
mmu-miR-761	0	0	0
mmu-miR-762	0	0	0
mmu-miR-763	0	0	0
mmu-miR-764-3p	29	20	35
mmu-miR-764-5p	877	793	923
mmu-miR-7646-3p	0	0	0
mmu-miR-7646-5p	3	0	0
mmu-miR-7647-3p	0	1	1
mmu-miR-7647-5p	2	0	3
mmu-miR-7648-3p	2	2	1
mmu-miR-7648-5p	0	0	0
mmu-miR-7649-3p	12	1	2
mmu-miR-7649-5p	0	1	0
mmu-miR-7650-3p	0	0	0
mmu-miR-7650-5p	2	1	1
mmu-miR-7651-3p	0	0	0
mmu-miR-7651-5p	4	14	6
mmu-miR-7652-3p	2	3	0
mmu-miR-7652-5p	1	0	0
mmu-miR-7653-3p	0	0	0
mmu-miR-7653-5p	0	0	0
mmu-miR-7654-3p	0	0	0
mmu-miR-7654-5p	0	0	1
mmu-miR-7655-3p	1	1	0
mmu-miR-7655-5p	0	0	0
mmu-miR-7656-3p	0	1	0
mmu-miR-7656-5p	1	5	3
mmu-miR-7657-3p	0	0	1
mmu-miR-7657-5p	1	0	0
mmu-miR-7658-3p	1	0	2
mmu-miR-7658-5p	2	0	2
mmu-miR-7659-3p	0	0	0
mmu-miR-7659-5p	0	0	1
mmu-miR-7660-3p	0	0	0
mmu-miR-7660-5p	0	0	0
mmu-miR-7661-3p	2	2	0
mmu-miR-7661-5p	0	0	0
mmu-miR-7662-3p	0	0	0
mmu-miR-7662-5p	0	0	0
mmu-miR-7663-3p	0	0	0
mmu-miR-7663-5p	0	0	0
mmu-miR-7664-3p	12	12	6
mmu-miR-7664-5p	0	0	0
mmu-miR-7665-3p	0	0	0
mmu-miR-7665-5p	1	0	3
mmu-miR-7666-3p	0	0	0
mmu-miR-7666-5p	0	0	0
mmu-miR-7667-3p	0	1	1
mmu-miR-7667-5p	3	5	6
mmu-miR-7668-3p	0	0	4
mmu-miR-7668-5p	7	0	4
mmu-miR-7669-3p	0	0	0
mmu-miR-7669-5p	5	3	5
mmu-miR-767	0	0	0
mmu-miR-7670-3p	5	5	3
mmu-miR-7670-5p	0	2	1
mmu-miR-7671-3p	0	0	0
mmu-miR-7671-5p	1	0	1
mmu-miR-7672-3p	5	1	1
mmu-miR-7672-5p	0	0	0
mmu-miR-7673-3p	0	0	0
mmu-miR-7673-5p	15	19	16
mmu-miR-7674-3p	1	0	1
mmu-miR-7674-5p	0	0	1
mmu-miR-7675-3p	0	0	1
mmu-miR-7675-5p	0	0	0
mmu-miR-7676-3p	78	121	87
mmu-miR-7676-5p	3	4	2
mmu-miR-7677-3p	0	0	0
mmu-miR-7677-5p	0	0	0
mmu-miR-7678-3p	7	2	4
mmu-miR-7678-5p	0	0	0
mmu-miR-7679-3p	0	2	0
mmu-miR-7679-5p	1	1	4
mmu-miR-7680-3p	0	1	1
mmu-miR-7680-5p	0	0	0
mmu-miR-7681-3p	0	0	0
mmu-miR-7681-5p	0	0	0
mmu-miR-7682-3p	0	0	0
mmu-miR-7682-5p	0	0	0
mmu-miR-7683-3p	0	0	0
mmu-miR-7683-5p	0	1	0
mmu-miR-7684-3p	0	0	0
mmu-miR-7684-5p	0	0	0
mmu-miR-7685-3p	0	0	0
mmu-miR-7685-5p	0	0	0
mmu-miR-7686-3p	0	0	0
mmu-miR-7686-5p	0	0	0
mmu-miR-7687-3p	0	0	0
mmu-miR-7687-5p	0	0	0
mmu-miR-7688-3p	0	0	0
mmu-miR-7688-5p	80	72	48
mmu-miR-7689-3p	0	0	0
mmu-miR-7689-5p	0	0	0
mmu-miR-770-3p	0	0	0
mmu-miR-770-5p	0	0	0
mmu-miR-7a-1-3p	225	285	251
mmu-miR-7a-2-3p	0	0	0
mmu-miR-7a-5p	18907	28731	27922
mmu-miR-7b-3p	0	0	0
mmu-miR-7b-5p	25	37	27
mmu-miR-802-3p	0	0	0
mmu-miR-802-5p	0	0	0
mmu-miR-804	0	0	0
mmu-miR-8090	0	0	0
mmu-miR-8091	7	3	7
mmu-miR-8092	0	0	4
mmu-miR-8093	1	0	0
mmu-miR-8094	26	29	14
mmu-miR-8095	0	0	0
mmu-miR-8096	9	4	2
mmu-miR-8097	5	2	6
mmu-miR-8098	2	0	0
mmu-miR-8099	0	0	0
mmu-miR-8100	0	0	0
mmu-miR-8101	0	0	0
mmu-miR-8102	0	0	0
mmu-miR-8103	19	22	30
mmu-miR-8104	0	0	0
mmu-miR-8105	2	1	0
mmu-miR-8106	0	3	2
mmu-miR-8107	0	0	2
mmu-miR-8108	4	1	0
mmu-miR-8109	0	0	0
mmu-miR-8110	0	0	0
mmu-miR-8111	19	13	16
mmu-miR-8112	62	51	40
mmu-miR-8113	0	0	0
mmu-miR-8114	147	125	200
mmu-miR-8115	0	0	0
mmu-miR-8116	0	0	0
mmu-miR-8117	0	0	0
mmu-miR-8118	3	1	5
mmu-miR-8119	0	0	0
mmu-miR-8120	10	15	13
mmu-miR-871-3p	7	2	1
mmu-miR-871-5p	0	0	0
mmu-miR-872-3p	90	70	64
mmu-miR-872-5p	1879	1694	1859
mmu-miR-873a-3p	0	0	0
mmu-miR-873a-5p	0	0	0
mmu-miR-873b	0	0	0
mmu-miR-874-3p	65	69	129
mmu-miR-874-5p	1	0	1
mmu-miR-875-3p	0	0	0
mmu-miR-875-5p	0	0	0
mmu-miR-876-3p	0	0	0
mmu-miR-876-5p	0	0	0
mmu-miR-877-3p	61	41	44
mmu-miR-877-5p	65	60	55
mmu-miR-878-3p	0	0	0
mmu-miR-878-5p	0	0	0
mmu-miR-879-3p	0	0	0
mmu-miR-879-5p	3	2	0
mmu-miR-880-3p	0	0	0
mmu-miR-880-5p	0	0	0
mmu-miR-881-3p	7	3	0
mmu-miR-881-5p	0	0	0
mmu-miR-882	0	0	0
mmu-miR-883a-3p	0	0	1
mmu-miR-883a-5p	0	0	0
mmu-miR-883b-3p	0	0	0
mmu-miR-883b-5p	0	0	0
mmu-miR-92a-1-5p	3	9	4
mmu-miR-92a-2-5p	0	1	0
mmu-miR-92a-3p	15681	12569	13318
mmu-miR-92b-3p	575	601	509
mmu-miR-92b-5p	38	46	39
mmu-miR-93-3p	147	86	179
mmu-miR-935	2	0	2
mmu-miR-93-5p	8856	9061	11206
mmu-miR-9-3p	8	13	9
mmu-miR-9-5p	34	37	27
mmu-miR-96-3p	0	0	0
mmu-miR-96-5p	73	97	36
mmu-miR-9718	0	0	0
mmu-miR-9768-3p	0	0	0
mmu-miR-9768-5p	0	0	0
mmu-miR-9769-3p	12	14	11
mmu-miR-9769-5p	0	0	0
mmu-miR-98-3p	90	60	98
mmu-miR-98-5p	13532	10365	12632
mmu-miR-99a-3p	2	1	1
mmu-miR-99a-5p	17428	40091	12027
mmu-miR-99b-3p	2363	2589	2068
mmu-miR-99b-5p	115186	125630	109799
mmu-miR-9b-3p	0	0	0
mmu-miR-9b-5p	0	0	0

## Sheet: Fig 1g_miR-21 cKO_PV
Pressure volume curves - Cx3cr1-Cre; miR-21 KO mice
Pressure (cm H2O)	Volume (mL)
	Bleo WT			Bleo Cx21 KO			PBS Cx21ko			PBS WT
2.91653	0	0	0	0	0	0	0	0	0	0	0	0
2.92084	-0.000657402	0.000234334	0.000131408	0.000439439	0.000101525	8.07086e-05	-0.0001101	-0.0001977	2.3895e-05	0.00064165	0.00035926	0.00010158
2.93053	-0.000987263	0.000283088	0.000184203	0.0008877	0.000115181	0.000237489	-0.0002023	-0.0002732	0.00012494	0.00113505	0.00062155	0.00017586
2.958	-0.000941998	0.000162251	0.000219044	0.0011002	0.000166201	0.000451472	-0.0001765	-8.476e-05	0.00040622	0.00147894	0.00089324	0.00029225
2.96877	-0.00104545	0.000236987	0.000293622	0.00138426	0.000193443	0.00054007	-0.0002427	0.00031	0.00042809	0.00170429	0.00103606	0.00045158
2.97552	-0.00111438	0.000335452	0.000386835	0.00168203	0.000119315	0.000582903	-0.000256	0.0004607	0.00036903	0.00206774	0.00117116	0.00044137
2.98266	-0.000915702	0.000313604	0.000418749	0.00192354	4.88826e-05	0.000589997	-0.0002037	0.00025619	0.00023766	0.00238043	0.00138755	0.0006212
2.99411	-0.000670876	0.000384109	0.000516064	0.00208008	-8.64506e-06	0.000693628	-0.0003467	0.0002092	0.00028349	0.00241429	0.00153876	0.00083821
3.01282	-0.000501239	0.000506992	0.000620654	0.00208095	-0.000143341	0.00078088	-0.000454	0.00029768	0.00054007	0.00265369	0.00141759	0.0008476
3.02017	-0.000411722	0.000384242	0.000567651	0.00214468	-0.000174175	0.000858608	-0.0003328	0.00042492	0.0006771	0.00313155	0.00121917	0.00084687
3.0238	-0.000332656	0.000404522	0.000557803	0.00222406	-0.000100424	0.00092346	-0.000249	0.00044239	0.00060053	0.00336784	0.00110319	0.00082172
3.02239	-0.000231726	0.000548711	0.000509341	0.00231692	-6.86113e-05	0.000996467	-0.0002331	0.00036512	0.00072264	0.00364713	0.0011274	0.00094276
3.01596	-7.2496e-05	0.000612442	0.000502621	0.00248599	-0.000196278	0.00115264	-0.000115	0.00015826	0.00119395	0.00371931	0.00117202	0.00111735
3.02372	-6.98783e-05	0.000626159	0.000677571	0.00253736	-0.00029125	0.00121208	-0.0001193	6.1369e-05	0.00177628	0.00367189	0.00128161	0.00134217
3.03066	-0.000139915	0.000726453	0.000823476	0.00253537	-0.000347257	0.00126043	-0.0002842	0.00011224	0.00232992	0.00376776	0.00121946	0.00185745
3.02303	-9.38672e-05	0.00083984	0.000948056	0.00269257	-0.000281141	0.00141464	-0.0004217	0.00023305	0.00277236	0.00400219	0.00126212	0.0022308
3.01999	-0.000108146	0.00077139	0.000973419	0.00284478	-0.000135749	0.00151808	-0.0006835	0.00033336	0.00336888	0.00442068	0.00136491	0.00274684
3.01612	-0.000180715	0.000786046	0.00088483	0.00298675	-0.000116562	0.00163687	-0.0010292	0.00036555	0.00382155	0.00454488	0.0012117	0.00330643
3.01108	-0.000220307	0.000831087	0.000981533	0.00314322	-0.00013115	0.00168337	-0.001207	0.00023492	0.00417171	0.00452892	0.0012318	0.00375289
3.01795	-0.00031933	0.000874929	0.00118652	0.00328623	-0.000115448	0.00181761	-0.0009958	8.7177e-05	0.00469294	0.00471139	0.00130407	0.00431061
3.05516	-0.000380356	0.001053	0.00122277	0.00313733	-0.000166303	0.00192646	-0.0004084	7.741e-05	0.00515836	0.00472038	0.00129323	0.00489917
3.08672	-0.000399274	0.00109728	0.00121721	0.00291107	-0.00020896	0.00201536	0.00026658	0.00026371	0.00562464	0.0043717	0.00136345	0.0052242
3.09308	-0.000473483	0.00118993	0.00137401	0.00295126	-0.000428127	0.00218555	0.00091061	0.00045756	0.00607888	0.00447152	0.00133664	0.00575899
3.10541	-0.000524938	0.0014414	0.00149149	0.00300331	-0.000665851	0.00227916	0.00137443	0.00049952	0.00680536	0.00481993	0.00127704	0.00647093
3.1222	-0.000605562	0.00149913	0.00166119	0.00295537	-0.000607053	0.00250753	0.00202737	0.00039617	0.00767894	0.00495411	0.00132217	0.00706363
3.1259	-0.000558925	0.00145707	0.00182952	0.00298224	-0.000370152	0.00274735	0.0025014	0.00027887	0.00818515	0.00488959	0.00136935	0.00775395
3.12844	-0.000548707	0.00181497	0.00188247	0.00307469	-0.000173829	0.00283736	0.00284989	0.00025947	0.00852007	0.00480033	0.00127535	0.0082769
3.14296	-0.000606805	0.00204176	0.0019152	0.00299833	0.000210801	0.00289791	0.00316925	0.00023437	0.00899199	0.00487573	0.00105193	0.00865133
3.14677	-0.000480964	0.00197664	0.00200903	0.00300256	0.000720419	0.00299944	0.0035176	0.00030243	0.00950434	0.00500595	0.00062645	0.00920789
3.15406	-0.0004332	0.00195424	0.00208081	0.00297804	0.00115367	0.00313729	0.00413338	0.00033999	0.00998982	0.0049638	0.00025539	0.00967025
3.15935	-0.000445765	0.00218558	0.00217393	0.00299697	0.00158381	0.00336322	0.00474627	0.00040668	0.0104546	0.00495913	-4.76e-06	0.0101606
3.17135	-0.000503637	0.0024326	0.00217596	0.00291996	0.00205662	0.00361041	0.00509486	0.00037136	0.0107644	0.00497482	9.4329e-05	0.0106008
3.16733	-0.000465241	0.00244582	0.00230855	0.00300121	0.00249969	0.00376255	0.00549313	0.00025953	0.0110435	0.00503231	0.00056199	0.0109493
3.17061	-0.000565705	0.00251105	0.00234687	0.00307829	0.00283547	0.00379888	0.00594765	0.00014244	0.0112667	0.00505874	0.0012356	0.0113169
3.18418	-0.000711034	0.00262444	0.00238246	0.00296784	0.00299844	0.00380199	0.00650582	0.000144	0.0115059	0.00486712	0.00195481	0.0116454
3.17745	-0.000794015	0.00269542	0.00265058	0.00304735	0.0033946	0.00392342	0.0069408	0.00026172	0.0118633	0.00457134	0.00258746	0.0118521
3.17925	-0.000967158	0.0028044	0.00275362	0.00308652	0.00391172	0.00411372	0.00743228	0.00035738	0.0122189	0.00423126	0.00311117	0.0122435
3.17847	-0.00101715	0.00289695	0.00280967	0.00309695	0.00427776	0.0041131	0.00754855	0.00031618	0.0123749	0.00397217	0.00343753	0.0127158
3.16679	-0.000893224	0.00297814	0.00288958	0.003268	0.00455093	0.00414214	0.00766254	0.00015564	0.0125486	0.0040945	0.00371539	0.0131987
3.16828	-0.000960747	0.00305539	0.00289591	0.00337197	0.00489911	0.00423649	0.00785667	-1.607e-05	0.0129268	0.00467222	0.00410603	0.0136148
3.18281	-0.0011412	0.00316185	0.00287929	0.00329984	0.00527413	0.00426443	0.00812339	0.00013991	0.0131378	0.00563798	0.00456163	0.0139187
3.18658	-0.00113139	0.00325677	0.00299276	0.00327924	0.00555684	0.00443401	0.00861251	0.00035693	0.0131933	0.00646412	0.00493662	0.0142416
3.17735	-0.00103096	0.00338482	0.00314864	0.00344092	0.00566093	0.00454919	0.00889452	0.00031848	0.0131083	0.00693602	0.00525109	0.0144705
3.17604	-0.00101587	0.00347394	0.00318598	0.0035637	0.00587919	0.00460272	0.00891444	0.00021534	0.0129863	0.00740303	0.00555573	0.0146981
3.16516	-0.000994858	0.00368667	0.00323215	0.00373361	0.00626598	0.00466688	0.00904355	0.00021602	0.0129899	0.00781146	0.00603946	0.0149562
3.13912	-0.00106699	0.00385472	0.00335416	0.00409287	0.00642823	0.00468482	0.0091925	0.00039179	0.013117	0.00827756	0.00650231	0.0151451
3.12427	-0.00104261	0.00389518	0.0034344	0.00449214	0.00653697	0.00478797	0.00912786	0.00036786	0.0131224	0.0087817	0.00670099	0.015295
3.13889	-0.00104961	0.00395199	0.00347534	0.00462859	0.00670229	0.00492478	0.00894298	0.00030158	0.0131009	0.00929514	0.00703073	0.015385
3.14658	-0.00108078	0.00405752	0.00359622	0.00475574	0.00687998	0.00507833	0.00890329	0.00039124	0.0131487	0.00969274	0.00739082	0.0154121
3.13876	-0.00116001	0.00413508	0.00373367	0.00508966	0.00724055	0.005268	0.00884575	0.00046451	0.0131957	0.009935	0.00754303	0.0152967
3.13216	-0.00143413	0.00421276	0.00381277	0.00554608	0.00744676	0.00539378	0.00880051	0.00035673	0.013164	0.0102829	0.00786954	0.0150835
3.13722	-0.00163269	0.00437652	0.00380647	0.00594684	0.00743206	0.00553792	0.00883963	0.00013917	0.0129278	0.0107692	0.00824894	0.0149622
3.15579	-0.00166098	0.00448481	0.00383786	0.00622775	0.00750168	0.00570081	0.00878961	9.1669e-05	0.0128414	0.0111138	0.00853565	0.0147547
3.17431	-0.00164577	0.00447902	0.00407751	0.00646304	0.00739064	0.00578261	0.00841758	0.0001667	0.0130082	0.0112038	0.00882439	0.0145802
3.17892	-0.00130502	0.00444811	0.00404148	0.00683852	0.00732346	0.00589777	0.00843835	-6.153e-05	0.0130192	0.011297	0.00900722	0.0143496
3.1799	-0.000842438	0.00451815	0.0039668	0.00728123	0.0074424	0.00601186	0.00882142	-0.0001639	0.0129687	0.0116087	0.00882054	0.0141321
3.17964	-0.000472944	0.00463951	0.00405924	0.00778112	0.0074587	0.00606579	0.00898885	9.8126e-05	0.0128632	0.0118843	0.00888094	0.0140453
3.19291	-0.000149013	0.00480697	0.00418892	0.00812583	0.00747355	0.006174	0.00871749	0.00043054	0.0127729	0.0121587	0.00900974	0.0140582
3.20381	6.2413e-05	0.00488245	0.00444782	0.00845339	0.00752257	0.00648232	0.0084897	0.00037335	0.0126427	0.0123741	0.00896551	0.0141548
3.22034	0.000330336	0.004822	0.00466561	0.00865677	0.00744902	0.00677066	0.00850682	8.3415e-05	0.0129118	0.0127192	0.00903458	0.0141695
3.2244	0.000786327	0.00489016	0.00468924	0.0089569	0.00733054	0.00689926	0.00850823	0.00012929	0.0133184	0.012841	0.0091826	0.014056
3.23493	0.00120688	0.0050823	0.00463974	0.00919072	0.00721427	0.0069593	0.00850265	0.00010141	0.0131736	0.0126832	0.00901341	0.0138927
3.24719	0.00148887	0.00524482	0.00473853	0.00933967	0.00710921	0.0069763	0.00862968	0.00013729	0.0130143	0.0126381	0.0087877	0.0136812
3.25882	0.00181038	0.00538761	0.00490817	0.00949375	0.00706248	0.0071314	0.00851021	0.00034827	0.013082	0.0124964	0.00865036	0.0137849
3.27738	0.00214874	0.00553954	0.00499493	0.00952139	0.00700822	0.00741246	0.00822274	0.00049166	0.01323	0.0123733	0.00881011	0.0138885
3.28371	0.00255729	0.0055364	0.00510687	0.00964239	0.00698845	0.00759941	0.00788959	0.00062272	0.0134165	0.0124483	0.00912847	0.0137287
3.2959	0.00297781	0.00571941	0.00522199	0.00969783	0.00715216	0.00756787	0.00769156	0.00057913	0.0135339	0.0125741	0.00923316	0.0136935
3.30333	0.00317461	0.00590877	0.00530215	0.00973579	0.00721423	0.00771761	0.0076962	0.00038411	0.0136124	0.012858	0.00928294	0.0137331
3.29562	0.0032751	0.0059091	0.00532529	0.00993266	0.00707339	0.00789903	0.00796744	0.0002758	0.0136866	0.0128729	0.00921814	0.0136783
3.29009	0.00338558	0.00602386	0.00528501	0.0101399	0.00693795	0.0081307	0.00849251	0.00023378	0.0137393	0.0126336	0.009136	0.0136965
3.2812	0.00353638	0.00605743	0.00527943	0.0103564	0.00678162	0.00838578	0.00925865	0.00036756	0.0138509	0.0124567	0.00905361	0.0138696
3.27012	0.00378326	0.00596091	0.00538396	0.0106821	0.00672128	0.00846482	0.00996857	0.00034288	0.013917	0.0125692	0.00922269	0.0139626
3.29228	0.00396507	0.00608756	0.00559316	0.0107653	0.0068195	0.0085076	0.0104467	0.0002831	0.0139935	0.0127234	0.00924194	0.0140361
3.33064	0.00404032	0.00630267	0.00566042	0.0105843	0.00704207	0.00854089	0.0109509	0.00051111	0.0140908	0.0128607	0.00915527	0.013919
3.34856	0.00415995	0.00643466	0.00567886	0.010542	0.00725588	0.00858687	0.0116736	0.00046953	0.0140195	0.0128429	0.00902299	0.0137201
3.35207	0.0042919	0.00639922	0.00576769	0.0106586	0.00776144	0.00876493	0.0121884	0.00039626	0.0141285	0.0128893	0.00879115	0.0136777
3.34828	0.00446233	0.0063497	0.0059719	0.0109498	0.00828381	0.0088271	0.0124076	0.00036509	0.0144203	0.0126997	0.00881419	0.013525
3.37441	0.00466946	0.00638253	0.00618388	0.0108935	0.00862126	0.00900729	0.012802	0.00030478	0.0143053	0.0122444	0.00891541	0.0133829
3.39084	0.00473295	0.00656321	0.00635888	0.0108021	0.00900829	0.00915068	0.0133737	0.00022397	0.0142504	0.0118332	0.00855517	0.0134706
3.40455	0.00482144	0.00668897	0.00636903	0.0108123	0.00930294	0.00930623	0.0140073	0.00038203	0.0142163	0.0116463	0.00811423	0.0135546
3.42819	0.00499413	0.00674896	0.00640237	0.0106398	0.009635	0.00942367	0.0147059	0.00035658	0.0143054	0.0116863	0.00805297	0.0135336
3.42843	0.00509674	0.00682775	0.00662463	0.0107165	0.0100259	0.00964468	0.0153394	0.00035414	0.0147111	0.0120655	0.00864664	0.013648
3.44891	0.00511351	0.00686154	0.006821	0.0106247	0.0104323	0.00982494	0.0154702	0.00043412	0.0151606	0.0127901	0.00938751	0.0136929
3.47061	0.00506238	0.00688091	0.00685702	0.0104089	0.0108209	0.00987675	0.015576	0.00057648	0.0157011	0.01367	0.0101063	0.013688
3.46761	0.00497277	0.00686803	0.00704201	0.010356	0.0110719	0.00995764	0.0159069	0.0005731	0.0163169	0.0144074	0.0107529	0.0136225
3.44278	0.00505368	0.00687922	0.0072506	0.0105729	0.0114228	0.0101	0.0162104	0.00060865	0.0170065	0.0150686	0.0111998	0.0135891
3.4277	0.00518129	0.00699301	0.00729566	0.010811	0.0117769	0.0102969	0.0164174	0.00064167	0.0174945	0.0155055	0.0116828	0.0134381
3.43447	0.00517369	0.00711064	0.00734024	0.0108316	0.0120425	0.0103867	0.0166735	0.0005615	0.0177728	0.0157693	0.012079	0.0134403
3.44315	0.00527583	0.00702609	0.00750603	0.0107925	0.0122372	0.0104728	0.0167956	0.00063957	0.0181911	0.0161506	0.0124788	0.0135315
3.44945	0.00525687	0.00693358	0.00755508	0.0107088	0.0125496	0.010492	0.0169948	0.00061016	0.0188241	0.0164074	0.0128461	0.01358
3.44475	0.00524701	0.00704551	0.00762046	0.0107645	0.0127476	0.0105515	0.0173589	0.0005662	0.0192196	0.0167632	0.0130886	0.0136213
3.45499	0.00540083	0.00725287	0.00780754	0.0107288	0.0129792	0.0107778	0.0173459	0.00051244	0.01981	0.0171504	0.0134341	0.0136288
3.46378	0.00549297	0.00729858	0.00786811	0.0106079	0.0133309	0.0109802	0.0172753	0.00032935	0.0207584	0.0174303	0.0138346	0.0136257
3.45535	0.00562402	0.00735749	0.0079066	0.0107337	0.0136232	0.0112245	0.0174781	0.00032409	0.0214444	0.01774	0.0144577	0.0136297
3.47073	0.00571137	0.00751719	0.00800979	0.0106718	0.0137637	0.0112414	0.0176393	0.00037919	0.0217624	0.0179575	0.0148595	0.0136017
3.47775	0.00567097	0.00768027	0.00811457	0.0105563	0.0139702	0.0111996	0.0177251	0.00044614	0.0221978	0.0181345	0.0148647	0.0135055
3.45934	0.00563827	0.00773195	0.00822728	0.0107056	0.0142753	0.0112967	0.0176183	0.00060875	0.0225988	0.0181592	0.0150659	0.0134618
3.43969	0.00558186	0.00780885	0.00830661	0.0109532	0.0145459	0.0114709	0.0174238	0.00058032	0.0231029	0.0182728	0.0154935	0.0135181
3.42473	0.00565861	0.00800267	0.00832804	0.0111893	0.0147041	0.0116537	0.0171858	0.00036697	0.0233239	0.0186307	0.0159174	0.0135132
3.41313	0.00579547	0.00812361	0.00842731	0.0114217	0.0147765	0.0118236	0.0171674	0.00020166	0.0233861	0.0189386	0.0163897	0.0134049
3.40444	0.00562638	0.00816325	0.0085709	0.0116101	0.0147658	0.0118823	0.0172438	0.00023651	0.0237239	0.0190424	0.0166958	0.0133411
3.38469	0.00529125	0.00820953	0.00863184	0.0119415	0.0147039	0.0119723	0.0172464	0.0003244	0.0243135	0.0191752	0.0167884	0.0135465
3.37558	0.00517145	0.0083538	0.0086201	0.0122922	0.0146695	0.0121475	0.0172424	0.0002092	0.0246843	0.0194145	0.0169836	0.0136486
3.38482	0.00539249	0.00833521	0.00866649	0.0124926	0.014644	0.0123113	0.0173607	0.00010516	0.0247293	0.0194927	0.0171939	0.01385
3.38684	0.00572468	0.00842515	0.00885615	0.0127356	0.0145989	0.0125582	0.0174065	0.00017961	0.0248186	0.0192851	0.0172673	0.0139276
3.3788	0.00609016	0.00867942	0.00901334	0.0131886	0.0146443	0.0126398	0.0174712	0.00022038	0.025004	0.0191911	0.0171518	0.0139367
3.3869	0.00648775	0.00872486	0.00912696	0.0136014	0.0146694	0.0125359	0.0173597	0.00032699	0.0253823	0.019399	0.0170609	0.0139494
3.40496	0.00680474	0.00877612	0.00918493	0.0138881	0.0146786	0.0125643	0.0172726	0.00036595	0.0257656	0.0196501	0.017061	0.0141634
3.42601	0.00724124	0.00883669	0.00920654	0.0141192	0.0145321	0.0128509	0.0172335	0.00041581	0.0260059	0.0195845	0.0170557	0.0144757
3.44085	0.00745524	0.00879282	0.00921337	0.0143857	0.0144451	0.0130713	0.0171942	0.00053743	0.0264098	0.0195295	0.01713	0.0145094
3.44955	0.00758988	0.00887855	0.00936689	0.0146844	0.0144368	0.0130629	0.017307	0.00064014	0.0266318	0.0197502	0.0170087	0.0145988
3.45399	0.00795595	0.00910887	0.00954534	0.0149535	0.0143868	0.0131031	0.0173331	0.00055244	0.026597	0.0196831	0.016794	0.0147635
3.45065	0.00838524	0.00924584	0.00968042	0.0152621	0.014354	0.013313	0.0172138	0.00049203	0.0266737	0.0195338	0.0167982	0.0149037
3.4504	0.00863628	0.00928454	0.00975214	0.0155751	0.0143994	0.0134583	0.0170993	0.00045276	0.0266607	0.0195671	0.0169574	0.0151024
3.46671	0.00882803	0.00933843	0.00977297	0.0157074	0.0144412	0.0135895	0.0168734	0.00034676	0.0266787	0.0195919	0.0170343	0.0152769
3.48321	0.00906229	0.00940073	0.0097854	0.0157919	0.0144293	0.0136654	0.0165471	0.00045775	0.0269561	0.0195954	0.0171078	0.0153377
3.49969	0.00941307	0.00956818	0.00990315	0.0158201	0.0144548	0.0137084	0.0163887	0.00062317	0.0271144	0.0194547	0.0172321	0.0155023
3.50172	0.009671	0.00970776	0.0101383	0.0159571	0.0143561	0.0139357	0.0167873	0.0004953	0.0271422	0.0192397	0.0171468	0.0157971
3.48764	0.00980009	0.00977733	0.0103307	0.0162855	0.0142493	0.0141984	0.0175368	0.00031664	0.0271171	0.0192461	0.0172732	0.0161025
3.48105	0.00988208	0.009809	0.0103672	0.0166137	0.0142491	0.0143107	0.0184032	0.00044034	0.027272	0.019211	0.0173107	0.0165062
3.48571	0.010109	0.00988206	0.0103945	0.0168286	0.0144108	0.0144071	0.0191199	0.00060073	0.027313	0.0188666	0.0172005	0.0168746
3.48165	0.0103284	0.0100559	0.010515	0.0170925	0.014605	0.0147281	0.0195582	0.00030458	0.0274513	0.0186145	0.0173318	0.0174108
3.46775	0.010385	0.0101063	0.0106127	0.0175046	0.014842	0.0148404	0.020135	0.00012134	0.0274747	0.0187298	0.0173704	0.017913
3.46122	0.0104194	0.010074	0.0107867	0.0179889	0.015158	0.0147453	0.0207382	0.0003632	0.0275537	0.0191513	0.0171642	0.0184003
3.4819	0.0106938	0.0101714	0.0109033	0.0181892	0.0155422	0.0149116	0.0209969	0.00058189	0.02764	0.0201151	0.0169899	0.0189268
3.47897	0.0108931	0.0103604	0.0109547	0.0185116	0.0160857	0.015098	0.0214002	0.00061002	0.0276191	0.0211026	0.0168105	0.0193779
3.44921	0.0109272	0.0105325	0.0110899	0.0192319	0.0165946	0.0152426	0.022028	0.00055295	0.0275233	0.0216828	0.0164145	0.0198725
3.44665	0.0108935	0.0106936	0.0112214	0.0198781	0.0169241	0.0154781	0.022503	0.00056098	0.027533	0.0219639	0.0160234	0.0205918
3.48079	0.0110641	0.01082	0.0111869	0.0201267	0.017065	0.0155686	0.0231135	0.00048909	0.0276479	0.0222213	0.016085	0.0210498
3.51102	0.0113969	0.0108687	0.0112686	0.0203175	0.0174269	0.0156624	0.0235247	0.00043153	0.0277222	0.0227095	0.0163525	0.0214156
3.53369	0.0114584	0.0107927	0.0114419	0.0205961	0.0179973	0.0159095	0.0237951	0.00049648	0.0276898	0.0232889	0.0168107	0.022061
3.55789	0.011499	0.0107793	0.011653	0.0208365	0.018391	0.0161315	0.0242171	0.00045626	0.0277755	0.0235202	0.0178248	0.0227147
3.57636	0.0116057	0.0109199	0.0117915	0.021058	0.0187661	0.0161791	0.0246411	0.00033226	0.0280266	0.0238135	0.0186051	0.0232553
3.58397	0.0116193	0.0111038	0.0117508	0.0213348	0.0191613	0.0163194	0.0248991	0.00031983	0.0280566	0.0242926	0.0189974	0.0237013
3.59158	0.0117442	0.0111832	0.0116456	0.0215649	0.0194968	0.016523	0.0251091	0.00044563	0.0280128	0.0246794	0.0194106	0.024247
3.6009	0.0118684	0.0111742	0.0116471	0.0217544	0.0198744	0.0166455	0.0252661	0.0004362	0.0280663	0.0248527	0.0197092	0.0247945
3.60852	0.0119851	0.0112818	0.0118605	0.0219095	0.0202016	0.0167831	0.0253886	0.00034457	0.0280185	0.0250695	0.0201197	0.0252436
3.61279	0.0122043	0.0114405	0.011946	0.0220471	0.0205182	0.0168498	0.0256571	0.00056531	0.0282347	0.0251583	0.0204782	0.0258263
3.60508	0.0122421	0.0113054	0.0119554	0.0223026	0.0207297	0.0171114	0.0262464	0.00064376	0.0283155	0.0252584	0.0209945	0.0262872
3.6022	0.0121844	0.0114428	0.0119566	0.0225553	0.0209407	0.0172223	0.0265512	0.00052184	0.0284174	0.0253796	0.0216014	0.0266474
3.60414	0.0123757	0.0117574	0.0120003	0.022747	0.0211482	0.0172102	0.0263423	0.00030721	0.0287536	0.0256624	0.0219763	0.0268992
3.60697	0.0125361	0.0117112	0.0122672	0.0229917	0.0212674	0.0173323	0.0261995	0.00022942	0.0287825	0.0257663	0.0222155	0.0271574
3.62321	0.0127259	0.0116753	0.0124001	0.023147	0.0212945	0.0174531	0.0262138	0.00037592	0.0288308	0.0258365	0.02254	0.0276345
3.64043	0.0128052	0.0117813	0.0123352	0.0232016	0.0213404	0.0175118	0.0265288	0.00064882	0.028858	0.0261058	0.022828	0.0280274
3.64174	0.012764	0.0120601	0.0123582	0.0234353	0.0216495	0.0176171	0.0267687	0.00065053	0.0289381	0.0263699	0.0229644	0.0280985
3.64606	0.0128649	0.0121707	0.012451	0.0236917	0.0219856	0.0177296	0.0263747	0.00043314	0.0289431	0.0264345	0.0231138	0.0283391
3.65574	0.0131087	0.0120849	0.0126145	0.02397	0.0220735	0.01785	0.0261899	0.00048145	0.0289849	0.0264733	0.023509	0.0288298
3.68766	0.0133956	0.0122014	0.0126148	0.0239936	0.0221341	0.017967	0.0263497	0.00062357	0.0290321	0.0263943	0.0238045	0.0290863
3.71551	0.0133386	0.0123355	0.0126699	0.0239914	0.0221362	0.0180385	0.0264324	0.00063344	0.0288015	0.0263553	0.0240929	0.0292106
3.73445	0.0132163	0.0122675	0.0127576	0.0239981	0.0221135	0.0182369	0.0263464	0.00056818	0.0288365	0.0265031	0.0241816	0.0295019
3.72658	0.0134355	0.0122653	0.0127813	0.0242423	0.0221162	0.0184251	0.0262683	0.00069076	0.0293339	0.0265342	0.0243133	0.0297882
3.71675	0.0136151	0.0123948	0.012824	0.0245564	0.0220852	0.0184734	0.0261717	0.00069607	0.0300431	0.0266537	0.0246734	0.0300669
3.71792	0.0136662	0.0125422	0.0128799	0.024685	0.0220487	0.0184637	0.0262541	0.00056223	0.0306979	0.026882	0.0250609	0.0302617
3.7047	0.0137331	0.0126755	0.0130761	0.0248823	0.0221111	0.0185818	0.0263985	0.00039582	0.0310822	0.0269587	0.0252719	0.0303263
3.67319	0.0138133	0.0126393	0.013181	0.0252834	0.0220707	0.0187872	0.0263038	0.00029863	0.0314777	0.0268817	0.0250613	0.030369
3.6476	0.0141398	0.0126341	0.0130984	0.0257694	0.0220792	0.018967	0.0261817	0.00054912	0.0320124	0.0269353	0.024885	0.0304331
3.6549	0.0146596	0.0126902	0.0131116	0.025987	0.0220973	0.0191105	0.0261471	0.00076525	0.0324038	0.0270553	0.0250162	0.0303533
3.66752	0.015135	0.0127071	0.0131872	0.0260973	0.0218624	0.0192233	0.0262418	0.00056809	0.0329845	0.0269072	0.0252995	0.0302198
3.67345	0.0154126	0.0127744	0.0133477	0.0263175	0.0218353	0.0193777	0.026313	0.00059721	0.0335294	0.0266816	0.0255315	0.0300279
3.68651	0.0156982	0.0128939	0.0136138	0.0265486	0.0220141	0.019453	0.0262511	0.00061151	0.0339609	0.0269253	0.0255149	0.0299535
3.70215	0.0161258	0.0130071	0.0137157	0.0266647	0.0220614	0.0195303	0.026149	0.00060553	0.0344519	0.0269662	0.0252195	0.0299604
3.6953	0.0163994	0.0130682	0.0137071	0.0270287	0.0218596	0.019699	0.026207	0.00061594	0.0350839	0.0266708	0.0250233	0.0298994
3.69818	0.0167021	0.013112	0.0137916	0.0273832	0.0216464	0.019893	0.0259805	0.00052616	0.0355503	0.0262904	0.0252746	0.0298458
3.70655	0.0171274	0.0131397	0.0140264	0.0276548	0.0216573	0.0201174	0.0256139	0.00046959	0.0358032	0.0261448	0.025596	0.0298206
3.71597	0.0174646	0.0133015	0.0143194	0.0279046	0.021927	0.0202789	0.0254526	0.00057377	0.0361457	0.0261781	0.0255259	0.0297898
3.72434	0.017829	0.0135147	0.0144925	0.0281155	0.0218804	0.0203734	0.0255369	0.00064627	0.0364699	0.026599	0.0254788	0.029839
3.71532	0.018166	0.013605	0.0145445	0.0285186	0.0216284	0.0206322	0.0259912	0.00057779	0.0367669	0.0274383	0.025393	0.0297049
3.72316	0.0184945	0.0136581	0.014588	0.0288592	0.0216381	0.0207991	0.0265725	0.00058307	0.0370874	0.0283211	0.0253199	0.0296313
3.74579	0.0188136	0.0138379	0.0147736	0.0290698	0.0218189	0.0208555	0.027247	0.00056197	0.0374832	0.0290458	0.0254859	0.0297375
3.78042	0.0190526	0.0140463	0.0148504	0.0291316	0.0221287	0.0209755	0.027921	0.0006903	0.0379541	0.0296544	0.0257802	0.029842
3.81433	0.019337	0.0142363	0.0148956	0.0291079	0.022442	0.0210579	0.0285014	0.00081774	0.0381732	0.0301385	0.0257958	0.0298574
3.82502	0.019631	0.0142053	0.0150185	0.0292807	0.0228614	0.0213223	0.0290229	0.00064825	0.0381972	0.0303949	0.0257639	0.0297945
3.83532	0.0198829	0.0142995	0.0150649	0.0294836	0.0233187	0.0213675	0.0295655	0.00055344	0.0385358	0.0304738	0.0256566	0.029655
3.85352	0.0200831	0.0145136	0.0151023	0.0295739	0.0237507	0.0214158	0.029975	0.00063898	0.0386382	0.0306349	0.0253319	0.0296153
3.87396	0.0201283	0.0146369	0.0152777	0.0295897	0.0240524	0.0216104	0.0303219	0.00075299	0.0386994	0.0314061	0.0250378	0.0296449
3.89365	0.0202007	0.0147761	0.0155687	0.0295149	0.0242427	0.0217189	0.0307044	0.00076476	0.0389974	0.0321692	0.024819	0.0296568
3.88876	0.0203193	0.0148272	0.0156285	0.0296047	0.0246277	0.0218242	0.0311242	0.0005789	0.0392374	0.0321486	0.0246003	0.0295956
3.86903	0.020412	0.0148334	0.015616	0.0298909	0.0251546	0.0219932	0.0315723	0.00057543	0.0393821	0.0320223	0.0245481	0.0295042
3.86099	0.0206382	0.0148932	0.0157707	0.0301305	0.0256517	0.022115	0.031971	0.00077256	0.0396776	0.0321933	0.0247309	0.0295748
3.87414	0.0208332	0.0150485	0.015942	0.0301429	0.0260952	0.0222318	0.0322911	0.00082738	0.0398133	0.0324779	0.0254986	0.0296152
3.89013	0.0208018	0.0152409	0.0160913	0.0300589	0.0264777	0.0223708	0.0325453	0.00072597	0.039835	0.0324347	0.0266934	0.0295878
3.89033	0.020679	0.0153486	0.0162058	0.0300827	0.0268822	0.0224472	0.0328812	0.0007623	0.0398809	0.0325513	0.0273374	0.0295498
3.88627	0.0206058	0.0153683	0.0163653	0.030291	0.0271443	0.0226059	0.0331953	0.00077883	0.0399783	0.0329633	0.0277521	0.0294798
3.91901	0.020556	0.0155163	0.0164939	0.0301343	0.0274057	0.0227785	0.0334511	0.00081427	0.04013	0.0330677	0.0281414	0.0294916
3.94321	0.0204929	0.0155728	0.0165408	0.0299046	0.0276651	0.0227752	0.0335774	0.000928	0.0402309	0.0334637	0.0284103	0.0294127
3.95416	0.0203228	0.0155911	0.0164532	0.0298588	0.0278892	0.0228959	0.0338869	0.00091514	0.0402352	0.0339133	0.0287386	0.0294103
3.97279	0.0201073	0.0157133	0.0165143	0.0297378	0.0281208	0.0231652	0.0341723	0.00067227	0.0403778	0.0338903	0.0291172	0.0294844
3.9851	0.0199481	0.015919	0.0167745	0.0296385	0.0282799	0.0233443	0.0345169	0.00051728	0.0404739	0.0339247	0.0295527	0.0294927
3.99436	0.0198613	0.0160464	0.016915	0.0295316	0.028441	0.023455	0.035053	0.00051166	0.0404967	0.0341221	0.0298751	0.0294654
3.9938	0.0199743	0.0160748	0.0170657	0.0295278	0.0286728	0.0233828	0.0353797	0.00049172	0.0404545	0.034112	0.0302313	0.029349
3.997	0.019937	0.0162374	0.017261	0.0295502	0.0287934	0.0234281	0.0354124	0.00042282	0.0403868	0.0339887	0.0307211	0.0294054
4.01092	0.0198178	0.0164611	0.0174019	0.029406	0.0289237	0.0236276	0.0354001	0.0004275	0.0405086	0.0343017	0.0310646	0.0295507
4.00916	0.0197459	0.0165768	0.0174938	0.0293572	0.0292408	0.0237271	0.0354468	0.00055606	0.0405961	0.034369	0.0313284	0.0296035
4.0001	0.0194736	0.016578	0.0175215	0.0294243	0.0295411	0.0239467	0.0356335	0.00083306	0.0405892	0.0341604	0.0315507	0.0296671
3.99604	0.0193725	0.0166611	0.0176072	0.0294823	0.0296461	0.0241214	0.0359203	0.00100466	0.0406414	0.0342202	0.0317671	0.02967
3.99674	0.0195428	0.0168016	0.0178001	0.0294951	0.0296625	0.0241598	0.0356043	0.00100844	0.0407653	0.0343319	0.0318808	0.0294522
3.99708	0.0196312	0.0169253	0.0180188	0.0294662	0.0297072	0.024257	0.0353535	0.00097095	0.0408598	0.0343701	0.0318742	0.029311
3.98491	0.0196576	0.0170068	0.0180078	0.0295442	0.0298768	0.0244382	0.0355074	0.00094143	0.0407926	0.0343818	0.0321683	0.0294581
3.97371	0.0195365	0.0170883	0.0179987	0.0297055	0.030108	0.0246774	0.0354066	0.00073265	0.0407508	0.0344227	0.0324294	0.0295889
3.98304	0.0194664	0.0171661	0.0180397	0.0296603	0.0300695	0.0248989	0.0353957	0.00068824	0.0411533	0.0345427	0.0329997	0.0295513
3.98988	0.0195438	0.0172509	0.0180971	0.0296085	0.0299671	0.0250402	0.035414	0.00079686	0.0414053	0.0344627	0.0334059	0.0296619
3.99337	0.0193553	0.0173926	0.0181932	0.0295652	0.0300904	0.0251329	0.0353702	0.0006846	0.041413	0.0340546	0.0332345	0.0297403
3.98419	0.0190991	0.0175972	0.0181223	0.0296077	0.0302488	0.0253745	0.0353096	0.00074703	0.041374	0.0339975	0.0329023	0.0297188
3.97576	0.0190595	0.0177317	0.0181059	0.0297599	0.0304058	0.0256288	0.0353399	0.00083929	0.041285	0.0340905	0.0330243	0.0296707
3.99646	0.0191877	0.0177768	0.0182421	0.0296035	0.0305038	0.0257033	0.0352882	0.00085665	0.0413052	0.0339079	0.0331885	0.0296913
3.99733	0.0193853	0.017838	0.0184044	0.0295569	0.0304163	0.0258119	0.0353458	0.00097218	0.0414914	0.0336221	0.0331092	0.0296981
3.99061	0.019632	0.0180561	0.0184131	0.0296428	0.0302855	0.0259091	0.0353771	0.00113622	0.0418207	0.0336625	0.0330502	0.0296846
3.98156	0.0199626	0.0182024	0.0183958	0.0297097	0.0302343	0.0260276	0.0353615	0.00116609	0.0420725	0.0340182	0.0330992	0.0297763
3.9595	0.0202823	0.0182944	0.0184789	0.0299623	0.0302851	0.0262787	0.0353724	0.00105067	0.0423252	0.0346583	0.0332621	0.0299818
3.94794	0.0204165	0.018338	0.0186088	0.0301962	0.0303058	0.0264243	0.0351748	0.00081431	0.0423699	0.035401	0.0331648	0.0301216
3.94582	0.0205061	0.0183609	0.0187352	0.0303517	0.0303876	0.0264008	0.0350499	0.00076986	0.0425224	0.0361164	0.0330714	0.0302148
3.94377	0.0206335	0.0184417	0.0188889	0.0305225	0.0304499	0.0264847	0.035166	0.00091057	0.0426598	0.0365985	0.033308	0.0304017
3.9425	0.0207395	0.0186449	0.0189607	0.0307208	0.0304813	0.0266942	0.034781	0.00104061	0.0429013	0.0371856	0.033439	0.0306334
3.94226	0.0209826	0.018854	0.0190199	0.030952	0.0304134	0.0267763	0.0343849	0.00099738	0.0430365	0.0375757	0.033448	0.0309231
3.94342	0.0211887	0.0189446	0.01911	0.0312315	0.0302773	0.0268524	0.0343776	0.00101901	0.0429619	0.0377296	0.0334583	0.0310718
3.95416	0.0212721	0.0188823	0.0191293	0.0314725	0.0301966	0.0270244	0.0345933	0.00099511	0.0431222	0.0378857	0.0335377	0.0312018
3.97239	0.0213117	0.0188682	0.0192028	0.0316523	0.0303548	0.0270915	0.0354209	0.00084687	0.0432387	0.0383172	0.0336482	0.0313296
3.9923	0.0213642	0.0191059	0.0193092	0.0318251	0.0308062	0.027126	0.0363837	0.00093794	0.0432283	0.0386829	0.0337172	0.0313341
4.01308	0.0215165	0.0192621	0.019332	0.0319382	0.0312032	0.0273254	0.0369476	0.00113422	0.0433887	0.038916	0.0336097	0.0315312
4.01846	0.0215125	0.0193282	0.0194021	0.0321852	0.031503	0.0274831	0.0374627	0.00115905	0.0437286	0.0391235	0.0335532	0.0317376
4.02002	0.021579	0.0193011	0.0195219	0.0324761	0.0319335	0.0277532	0.0380038	0.00115696	0.0441297	0.0394115	0.0337591	0.0318683
4.0286	0.0217955	0.0193866	0.0197368	0.0327774	0.0324482	0.0278903	0.038448	0.00104443	0.0446346	0.0396251	0.0338593	0.0319484
4.06067	0.0219717	0.0195193	0.019916	0.0327998	0.0328626	0.0278969	0.0386294	0.00094235	0.045365	0.0396385	0.0337299	0.0320487
4.08074	0.0220386	0.0197498	0.0199538	0.0328564	0.0331967	0.0280389	0.0391241	0.00094774	0.0458121	0.0398515	0.0335567	0.0323144
4.08581	0.0221644	0.0198545	0.0199039	0.0331003	0.0335371	0.0281693	0.0396655	0.00100099	0.0461409	0.0402433	0.0331322	0.0327308
4.09031	0.0223195	0.0198462	0.0200019	0.0333707	0.0338101	0.0282477	0.0401453	0.00103649	0.0467795	0.0405322	0.0327929	0.0332633
4.093	0.0224605	0.0198734	0.0202244	0.0336519	0.0341232	0.028421	0.0407797	0.00118723	0.0472567	0.0407417	0.0329695	0.0338668
4.10282	0.0226031	0.0200563	0.0203089	0.0338254	0.034605	0.0287098	0.0412225	0.00124941	0.0476874	0.0409157	0.0334192	0.0343369
4.10889	0.0227564	0.020244	0.020368	0.0340184	0.0350524	0.0288515	0.0414442	0.00108728	0.0481972	0.0409091	0.0341602	0.0346701
4.12249	0.0229813	0.0203301	0.02051	0.0341513	0.0353139	0.0289199	0.0416396	0.00102895	0.0485602	0.0407899	0.0349725	0.0349932
4.13585	0.0231254	0.0203852	0.0206534	0.0342257	0.0355664	0.0289779	0.0420356	0.0011077	0.0488556	0.0408501	0.0354264	0.0355282
4.13172	0.0232802	0.0204241	0.0207367	0.0344226	0.0358479	0.0291536	0.0424286	0.00116985	0.0492386	0.0410796	0.0359742	0.0361273
4.12206	0.0234019	0.0204073	0.0206971	0.0346973	0.0360537	0.0292724	0.0425685	0.00131621	0.0499465	0.0409503	0.0366014	0.0365376
4.12223	0.0234526	0.0204787	0.0208184	0.0349104	0.0361701	0.0293484	0.0427933	0.0012738	0.0505665	0.0408956	0.0368276	0.0370784
4.13524	0.0234613	0.0207217	0.0211685	0.0349385	0.0363063	0.0295129	0.0430739	0.00113026	0.0508284	0.0410513	0.0370771	0.0376768
4.13454	0.0233355	0.0207536	0.0213284	0.0349952	0.0365052	0.0296704	0.0431503	0.00108143	0.0508875	0.0409915	0.0375564	0.0381779
4.11045	0.0232741	0.0206845	0.0212507	0.0353619	0.0367166	0.0298912	0.0433874	0.0010697	0.0511672	0.0409979	0.0378249	0.0386223
4.10424	0.0233803	0.0206962	0.0212335	0.0356636	0.0369209	0.0300927	0.0437046	0.00108483	0.0515112	0.0411254	0.0381663	0.0391494
4.1264	0.0234736	0.0209096	0.0213	0.03568	0.0369339	0.0301479	0.0439558	0.00101779	0.0516077	0.0411706	0.0385677	0.0396838
4.15945	0.0236264	0.0210885	0.0213565	0.0355232	0.0369748	0.0302487	0.0438089	0.00099994	0.0518044	0.0411353	0.0390627	0.0401003
4.18735	0.0236091	0.0210534	0.0214168	0.0353895	0.0372014	0.030466	0.0438575	0.00100623	0.0521667	0.0412078	0.0395035	0.0405627
4.20747	0.0235838	0.0210109	0.0214923	0.035322	0.0374755	0.0307188	0.0440936	0.00097178	0.0523571	0.0412328	0.0397379	0.0410965
4.21918	0.0236028	0.0212197	0.0216139	0.0352816	0.0376262	0.030877	0.0440487	0.0011302	0.0525772	0.0412359	0.0399698	0.0414787
4.21972	0.0237561	0.0212547	0.0216534	0.0353415	0.0375145	0.0310571	0.0440997	0.00129796	0.0527321	0.041241	0.0400669	0.0420538
4.21721	0.0237855	0.021137	0.0217184	0.0353826	0.0374474	0.0311809	0.0441699	0.00107816	0.0529673	0.0410204	0.0402927	0.0424733
4.20084	0.0237613	0.0211527	0.0218033	0.0355985	0.0375988	0.0314187	0.0441166	0.00106259	0.0532348	0.0409509	0.0406573	0.0427861
4.20577	0.0237892	0.0212097	0.0220043	0.0357028	0.0376958	0.0317516	0.0442016	0.00113422	0.0535333	0.0407456	0.040966	0.0430562
4.22793	0.0238601	0.0213746	0.0223396	0.0354959	0.0377325	0.0319086	0.0442493	0.00126803	0.0537458	0.040398	0.0412296	0.0433743
4.21949	0.0239049	0.0216086	0.0225296	0.0355311	0.0377964	0.0320018	0.0443007	0.00125085	0.053917	0.0405108	0.0414214	0.0436557
4.21608	0.023882	0.0216086	0.0225947	0.0356654	0.0378648	0.0321453	0.0443373	0.00110295	0.0541567	0.0409645	0.0417006	0.0439674
4.2365	0.0238136	0.021528	0.0225874	0.0355372	0.0379234	0.0324472	0.044332	0.00114631	0.0545301	0.0416261	0.0418822	0.044224
4.24402	0.0237831	0.0215702	0.0226198	0.0354656	0.0379485	0.0326281	0.0444391	0.00106216	0.0548053	0.0425918	0.0419325	0.0444914
4.24779	0.0238581	0.0217224	0.0227304	0.0354633	0.0378914	0.0326492	0.0445407	0.00103923	0.0546877	0.0434206	0.0419374	0.044811
4.25118	0.0237918	0.0218378	0.0228668	0.0354514	0.0378517	0.0326648	0.0444949	0.00114724	0.0546558	0.0437682	0.041882	0.0449818
4.25045	0.0237112	0.0219803	0.0231523	0.0354691	0.0378715	0.0328052	0.044294	0.00119334	0.0550578	0.044169	0.0419479	0.0450564
4.25027	0.0238384	0.0221402	0.0233397	0.0355211	0.0378558	0.0329837	0.0444127	0.00113215	0.0552825	0.0446763	0.0420454	0.0453049
4.26337	0.0241186	0.0221888	0.0234077	0.0354798	0.0378279	0.0330901	0.0446265	0.00101766	0.0552129	0.0449759	0.042117	0.0455305
4.2722	0.0245256	0.0222194	0.0234845	0.0353721	0.0379492	0.033177	0.0446423	0.00099971	0.055128	0.0452697	0.0420343	0.0456282
4.25551	0.024983	0.0223634	0.0235044	0.0355562	0.0379729	0.0332511	0.044521	0.00102481	0.055123	0.0458365	0.0419279	0.0456153
4.25336	0.0253098	0.0224709	0.0235577	0.0356859	0.0379549	0.0333548	0.0444947	0.00117586	0.0551911	0.0462907	0.042026	0.0456203
4.25699	0.0256213	0.0225078	0.0238682	0.0357305	0.0379605	0.0336135	0.0445421	0.00129662	0.0554094	0.0463325	0.0421399	0.0457057
4.25619	0.025796	0.0226354	0.0241212	0.0357809	0.0379497	0.0337436	0.044289	0.00129557	0.0555891	0.0464283	0.0421788	0.0456855
4.24242	0.0259888	0.0228296	0.0241578	0.0359223	0.0377834	0.0338252	0.0439724	0.00116128	0.0554982	0.0467834	0.0422615	0.0456537
4.21307	0.0260944	0.0229351	0.0242001	0.0362961	0.0376894	0.0340122	0.0439184	0.00104494	0.0554773	0.0470572	0.0424024	0.0455752
4.19481	0.0262658	0.0228557	0.0243859	0.0366678	0.0378415	0.0341048	0.044323	0.0010033	0.0557605	0.0471251	0.042434	0.0455383
4.18994	0.0264625	0.0228718	0.0245307	0.0369251	0.0383639	0.0343508	0.0449751	0.00108669	0.055913	0.0471568	0.0425665	0.045603
4.18493	0.0265359	0.0231708	0.0246518	0.0372131	0.0388735	0.0345663	0.0457031	0.001153	0.0558687	0.0472207	0.0427749	0.0455226
4.18659	0.0267678	0.0233845	0.0246322	0.0375003	0.0391821	0.0346623	0.0463692	0.00127918	0.0557107	0.0474263	0.0427824	0.0453032
4.19541	0.0270463	0.0232654	0.0246577	0.0377668	0.0395085	0.0348165	0.0468318	0.00123163	0.0558946	0.0477513	0.0425855	0.0451739
4.20626	0.0270777	0.0233004	0.024842	0.0380221	0.0398076	0.0350032	0.0473628	0.00103927	0.056141	0.0478932	0.0423467	0.0451803
4.20729	0.0269484	0.0234704	0.0250855	0.0384312	0.040147	0.0351157	0.0477773	0.0012638	0.0560783	0.0480557	0.0423009	0.0452722
4.22458	0.027091	0.0235472	0.0252118	0.0387851	0.0405089	0.0353132	0.0481382	0.00152727	0.0560708	0.0480989	0.042281	0.0453793
4.25577	0.0273534	0.0236452	0.0253161	0.0389099	0.0407417	0.0355606	0.048516	0.00138294	0.0561403	0.0479335	0.0420486	0.0452478
4.26434	0.0274272	0.0237179	0.0253605	0.0391969	0.041039	0.0356985	0.0489642	0.00125498	0.0564729	0.0479949	0.0416919	0.0452822
4.27475	0.027443	0.0239003	0.0253748	0.0395155	0.0414475	0.0358785	0.0494325	0.001206	0.0567076	0.0482491	0.041597	0.0453774
4.28942	0.0274584	0.0240722	0.0254669	0.0397335	0.0418025	0.0360838	0.0498535	0.00098396	0.0568212	0.048319	0.0417641	0.0453065
4.29473	0.0276666	0.0242074	0.0255423	0.0399884	0.0420991	0.0362874	0.0501909	0.00093566	0.0572097	0.0484928	0.0422353	0.0451342
4.29759	0.0279162	0.0241621	0.0256028	0.040249	0.0424735	0.0365018	0.0505397	0.00097845	0.05741	0.0487612	0.0431212	0.045142
4.30283	0.0280698	0.02407	0.0256954	0.0405085	0.0428047	0.0367289	0.0509372	0.00106474	0.0574932	0.0487078	0.0437735	0.0452261
4.3233	0.0281631	0.0242173	0.0256516	0.0406521	0.0429324	0.036784	0.0511234	0.00122802	0.0576416	0.0485997	0.0441442	0.0452442
4.34853	0.0283106	0.0244084	0.0257222	0.0406498	0.0430883	0.03681	0.0512973	0.00130251	0.057767	0.0488367	0.044759	0.0451697
4.3561	0.0284239	0.0245151	0.0260741	0.0407691	0.0433508	0.0370301	0.0516803	0.00128248	0.0578855	0.048836	0.045173	0.0451135
4.35671	0.0284204	0.0246139	0.0263999	0.0409686	0.0435784	0.0371855	0.0519752	0.00115018	0.0579621	0.048724	0.0453356	0.0451729
4.35781	0.0284897	0.0247278	0.026397	0.0411846	0.0437073	0.0372933	0.0520342	0.00106501	0.0580563	0.0487882	0.0456952	0.0451783
4.36498	0.0286009	0.0247663	0.0263112	0.041306	0.0440284	0.0374411	0.052456	0.00114218	0.0583009	0.0488829	0.0461021	0.0451127
4.37092	0.0286789	0.0248234	0.0263021	0.0414094	0.0443375	0.037587	0.0527876	0.00132502	0.0583784	0.0489997	0.0464036	0.0452772
4.37426	0.0286541	0.0249723	0.0264184	0.041507	0.0444583	0.0377348	0.0529105	0.00142201	0.0586139	0.0490381	0.0467895	0.0454096
4.36924	0.0286185	0.0251098	0.0266062	0.0416804	0.0446877	0.0378289	0.0529776	0.00129312	0.0589578	0.0488151	0.046962	0.0454797
4.36176	0.0286715	0.0251988	0.0268362	0.0418747	0.044871	0.038013	0.0530141	0.00120701	0.0591138	0.0486086	0.0472088	0.045395
4.35347	0.0287386	0.0251925	0.0268488	0.0421362	0.0450633	0.0381165	0.0530469	0.00125386	0.0593015	0.0484789	0.047705	0.0452589
4.35631	0.0288282	0.0252181	0.026836	0.0423122	0.0453434	0.0382285	0.0531988	0.00128979	0.0599205	0.0482747	0.0482234	0.0452037
4.36378	0.0290168	0.0254197	0.0269502	0.0424829	0.045617	0.0385401	0.0531402	0.00124189	0.0608182	0.048517	0.048434	0.0452605
4.38704	0.0289775	0.0255614	0.0270332	0.0424509	0.0457379	0.0387104	0.0530397	0.00141327	0.0614936	0.0492585	0.0485184	0.0454113
4.39768	0.0289017	0.0257183	0.0272166	0.0425224	0.0457881	0.0387053	0.0531345	0.00146558	0.0619004	0.0500313	0.0488303	0.0455383
4.40829	0.0290454	0.0259025	0.0273482	0.0426171	0.0459684	0.0390366	0.0532688	0.00149034	0.062435	0.0508231	0.0491344	0.0456514
4.42046	0.0290475	0.0259389	0.0274593	0.0426362	0.0461251	0.0392683	0.0532591	0.00146521	0.0628193	0.0514502	0.0495881	0.0456243
4.42439	0.0290448	0.0258348	0.0276215	0.0427506	0.0462506	0.0393211	0.0531968	0.00146986	0.0631559	0.051924	0.0500748	0.0456338
4.44221	0.0291705	0.025855	0.0278142	0.0427331	0.0463144	0.0395518	0.0531637	0.00148087	0.0636937	0.052257	0.0504987	0.0456943
4.45743	0.0293068	0.0260691	0.0278918	0.0426749	0.0464146	0.0398239	0.0531242	0.00123937	0.0641361	0.0526291	0.0507752	0.0457772
4.4655	0.0294497	0.0261447	0.0279916	0.0426328	0.0465576	0.0398737	0.0532812	0.00124197	0.0643712	0.053097	0.0509144	0.045985
4.46486	0.0294777	0.0261027	0.028248	0.0426852	0.046556	0.0398089	0.0534807	0.001235	0.064828	0.0534519	0.0510059	0.0462721
4.47006	0.0294413	0.0260709	0.0285644	0.0427036	0.0464895	0.040004	0.0533428	0.00124035	0.0652929	0.0537959	0.0510521	0.0463089
4.47821	0.029363	0.0261069	0.0286526	0.0426769	0.0464775	0.0403575	0.0534404	0.00145519	0.0656825	0.0540141	0.0512174	0.0462145
4.48151	0.0292549	0.0262576	0.0287362	0.0426469	0.0464694	0.0404621	0.0535566	0.00165779	0.0657869	0.0541061	0.0511195	0.0463066
4.47094	0.0293926	0.0263505	0.0288432	0.0427998	0.0464303	0.0403754	0.0534864	0.00152245	0.0658648	0.054238	0.0509119	0.0464946
4.47344	0.0296075	0.0263761	0.0289179	0.042875	0.0464169	0.0405597	0.0534634	0.00141988	0.0661476	0.0544455	0.0508666	0.0466053
4.47869	0.0299433	0.0264151	0.0290357	0.0428902	0.0465832	0.040827	0.0535828	0.00147395	0.066419	0.0545603	0.0509766	0.0467902
4.48159	0.0303793	0.0265495	0.0291895	0.04292	0.0467568	0.0410115	0.0537268	0.00138523	0.0665694	0.0545354	0.051107	0.0469717
4.48952	0.0306494	0.0267848	0.0293159	0.0429323	0.0466969	0.0409385	0.0534746	0.00151305	0.0669804	0.0546993	0.0510948	0.0471836
4.50168	0.0308977	0.0269685	0.0294407	0.0428503	0.0466052	0.0408824	0.0533508	0.0015489	0.0673416	0.0549997	0.051261	0.0473978
4.4998	0.0311744	0.0270244	0.0296793	0.0429426	0.0464835	0.0409195	0.0533404	0.00145358	0.067476	0.0553518	0.0514965	0.0474561
4.50851	0.03143	0.0270365	0.0298146	0.042987	0.0463636	0.0412391	0.0530684	0.00131067	0.0676344	0.0555483	0.0515736	0.0474691
4.51647	0.0317682	0.0271592	0.0298436	0.0429494	0.0465561	0.0413134	0.0530157	0.00132259	0.0678698	0.0557347	0.0515585	0.0477452
4.50282	0.0319761	0.027408	0.0300837	0.0431329	0.0469033	0.0412983	0.0535911	0.00139715	0.0679922	0.0560156	0.0514887	0.0479837
4.49843	0.0320963	0.0275725	0.030268	0.0433302	0.0474355	0.0415776	0.0542477	0.00134399	0.0681313	0.0559267	0.051455	0.0481473
4.50483	0.0322129	0.0277338	0.0303793	0.0433878	0.0479572	0.0417688	0.054801	0.00150895	0.0685354	0.0556888	0.0515916	0.0483166
4.50171	0.0324547	0.027907	0.0304847	0.0434722	0.0482144	0.0418633	0.055502	0.00169713	0.0688144	0.0558135	0.0517101	0.0484148
4.48405	0.0327601	0.0279944	0.0305569	0.0437689	0.0484639	0.0419513	0.0560882	0.00154809	0.0692085	0.0559514	0.0518085	0.0484901
4.48039	0.0329084	0.0281146	0.0305555	0.0440199	0.0488617	0.0421421	0.0567487	0.00153017	0.0695776	0.0560679	0.0517945	0.0487029
4.48126	0.0329535	0.0284281	0.0306068	0.0441807	0.0492985	0.0423065	0.05727	0.00172265	0.0697419	0.0563756	0.0518462	0.0488938
4.46626	0.0330537	0.0285584	0.0306855	0.0445605	0.0495576	0.0424626	0.057597	0.00179126	0.0696016	0.0564968	0.0518195	0.0489951
4.46191	0.0332659	0.028502	0.0307637	0.0449418	0.0497791	0.0427103	0.0580724	0.00176512	0.0696076	0.0566092	0.0515147	0.0492715
4.4637	0.033495	0.0286436	0.0307949	0.0452241	0.0502712	0.0430113	0.0586465	0.00167839	0.0698934	0.0566104	0.0508968	0.0495266
4.4525	0.0334393	0.028785	0.0308544	0.0456929	0.0505671	0.0431256	0.0591851	0.00179567	0.0701337	0.0564822	0.050668	0.0497502
4.45798	0.033422	0.0288306	0.0310029	0.0461522	0.0506714	0.043044	0.0595537	0.0019075	0.0702076	0.0567227	0.0509517	0.0499907
4.48222	0.0334932	0.0289973	0.031108	0.0464052	0.0507497	0.0431147	0.059833	0.00173265	0.0701914	0.0570523	0.0514272	0.0500878
4.5029	0.0335749	0.0291058	0.0312783	0.046704	0.0509022	0.0433753	0.0601064	0.00155367	0.0701768	0.0570502	0.0521161	0.0502452
4.53523	0.0337214	0.0290979	0.0314577	0.0469028	0.0511161	0.0436126	0.0604159	0.00161444	0.0701611	0.0570459	0.0528929	0.0506573
4.55538	0.0339787	0.0292484	0.0317085	0.0470973	0.0513347	0.0437229	0.0609285	0.00172079	0.0703001	0.0570787	0.0535118	0.0507218
4.54599	0.0342198	0.0294792	0.0318892	0.047646	0.0514241	0.043879	0.0612026	0.00168188	0.0705698	0.0568083	0.0538409	0.0506135
4.56195	0.0342583	0.0295542	0.0319887	0.0480262	0.0516705	0.0439846	0.0612489	0.00161381	0.0707791	0.0565276	0.0541387	0.0509416
4.58573	0.0342649	0.0296216	0.0320304	0.0482156	0.0518449	0.0441375	0.0613638	0.00169898	0.0709012	0.0562976	0.0544608	0.0511426
4.59491	0.034413	0.0296524	0.0321423	0.0485011	0.0519734	0.044255	0.0618093	0.00179761	0.0710125	0.0561946	0.054831	0.0512064
4.60679	0.0346347	0.0297912	0.0322852	0.0487768	0.0523104	0.0444233	0.0621287	0.0018655	0.0710323	0.0565643	0.0552928	0.0513827
4.62763	0.0348035	0.0299478	0.0324464	0.0489013	0.0526399	0.0446169	0.062454	0.00180406	0.0710243	0.0573786	0.0555209	0.05163
4.64104	0.0348834	0.0300058	0.0325001	0.0489728	0.0529446	0.0446993	0.0627875	0.00171914	0.0711953	0.058162	0.0557954	0.0521438
4.6346	0.0349581	0.0299294	0.0325089	0.0492376	0.0532658	0.0447485	0.0626929	0.00170752	0.0713714	0.0587259	0.0561829	0.0526422
4.63901	0.03498	0.0299881	0.0327449	0.0494417	0.0536049	0.0449274	0.0626346	0.00191632	0.0714602	0.0590558	0.0564462	0.0530928
4.64857	0.0350941	0.0301172	0.0329187	0.0495257	0.0539364	0.045084	0.0628227	0.00210509	0.0714905	0.0594836	0.0565659	0.0536066
4.64904	0.0353526	0.0301627	0.033022	0.0496877	0.0542002	0.0451628	0.0628635	0.00223011	0.0714862	0.0601743	0.0567732	0.0540328
4.65505	0.0355043	0.0302484	0.0332234	0.0498194	0.0542402	0.0453833	0.0628473	0.00225471	0.0718252	0.0605195	0.0570666	0.054397
4.66232	0.0355259	0.0303349	0.0333383	0.0498773	0.0542319	0.045564	0.0630553	0.00209573	0.0722016	0.0604961	0.0573964	0.0548295
4.65898	0.0355557	0.0304664	0.0334246	0.0500304	0.0543706	0.0456594	0.0632141	0.0019358	0.0720498	0.060712	0.0576909	0.055219
4.65402	0.0357827	0.0305241	0.0335933	0.0501862	0.0544961	0.045802	0.0630545	0.00190109	0.0719592	0.0611794	0.0580226	0.0555955
4.64833	0.0360291	0.0305897	0.0336385	0.0503915	0.0545984	0.0460237	0.062991	0.00182885	0.0722419	0.0616126	0.0582042	0.0561392
4.64643	0.0361622	0.0306693	0.0336046	0.0505554	0.054817	0.046117	0.0630744	0.00157374	0.0725668	0.0619118	0.0584931	0.0567132
4.6437	0.0362445	0.0307901	0.0336557	0.0507792	0.0550016	0.0462557	0.0630971	0.00153747	0.0728239	0.0619583	0.0588555	0.0569645
4.66101	0.0363979	0.0308477	0.0338079	0.0507957	0.0549597	0.046553	0.0631272	0.00165629	0.0729172	0.0621577	0.0591695	0.0574176
4.66723	0.0367144	0.0309583	0.0339945	0.0508306	0.0548943	0.0467767	0.0632559	0.00184207	0.0731764	0.0625242	0.0592657	0.0580546
4.66307	0.0371301	0.030998	0.0342542	0.0510649	0.0548656	0.0468648	0.0634976	0.00193361	0.0732173	0.0626713	0.0592172	0.0585691
4.68223	0.037634	0.0310196	0.0343271	0.051085	0.0548809	0.0469801	0.0635533	0.00198801	0.0731306	0.0626857	0.0593888	0.0590169
4.69384	0.0380313	0.0311492	0.0342094	0.0510956	0.0549477	0.0471558	0.0633882	0.00189917	0.0735191	0.062914	0.0595728	0.0594503
4.70103	0.0381528	0.0311761	0.0342835	0.0511927	0.0550272	0.0474218	0.0632972	0.00188114	0.073749	0.0631577	0.0598249	0.0599131
4.71526	0.038267	0.0311374	0.0345298	0.051234	0.0549965	0.0475771	0.0632592	0.00195806	0.073953	0.0633491	0.0599071	0.0603482
4.72449	0.0384712	0.0312992	0.0346457	0.051308	0.0550722	0.0475855	0.0634	0.00202565	0.0740735	0.0635035	0.059776	0.0606291
4.73877	0.0388219	0.0315145	0.0346465	0.051344	0.0551568	0.0477053	0.0635133	0.00190401	0.0740545	0.0634691	0.059831	0.0608294
4.75592	0.0393811	0.0315828	0.0346835	0.0512967	0.0551242	0.0479531	0.063534	0.00194632	0.0742093	0.0635402	0.0599124	0.0612203
4.75645	0.0400608	0.0315707	0.0348636	0.051378	0.0551445	0.04802	0.063402	0.00203396	0.0743712	0.0637564	0.0600487	0.061605
4.75196	0.0408052	0.031676	0.0350253	0.0515321	0.055235	0.0481118	0.0631686	0.0020888	0.0744858	0.0637988	0.0601866	0.0617559
4.75206	0.0413543	0.0318389	0.0351797	0.0516835	0.0552202	0.0484081	0.0629574	0.0020646	0.0749883	0.0638693	0.0602518	0.0620386
4.7614	0.0416359	0.032	0.0351814	0.051708	0.0552104	0.0486062	0.0629412	0.0020438	0.0757144	0.0640941	0.0602941	0.0623054
4.7646	0.0421033	0.0321197	0.0351669	0.0517953	0.0556359	0.0485958	0.0630302	0.00220698	0.0762669	0.0641896	0.0603302	0.0625203
4.7722	0.0424611	0.0321571	0.0352134	0.0518892	0.0561335	0.048665	0.0635559	0.00217889	0.0767269	0.064129	0.0604552	0.0628177
4.78697	0.0426688	0.0322157	0.0352824	0.0519197	0.056557	0.0489642	0.0643825	0.00223278	0.0771606	0.0642528	0.0605275	0.0631586
4.80358	0.042963	0.0322392	0.035413	0.0518918	0.0570028	0.0492019	0.065248	0.00224042	0.077792	0.0644219	0.0605197	0.063472
4.81302	0.0433678	0.0323556	0.0355293	0.051898	0.0574445	0.049262	0.0657678	0.00227855	0.0784581	0.0644886	0.0606205	0.0636127
4.8151	0.0436268	0.0325378	0.0356909	0.0519766	0.057816	0.049361	0.0662067	0.00223538	0.0789066	0.0644851	0.0607314	0.0637655
4.80785	0.0436829	0.0327276	0.0358318	0.0521191	0.0580844	0.0495345	0.0666752	0.00213028	0.0793929	0.0642401	0.060789	0.0640426
4.79398	0.0437872	0.0327797	0.0358167	0.0523553	0.0583981	0.049687	0.0672172	0.00204769	0.0797335	0.0643825	0.0608426	0.0643388
4.79199	0.0437869	0.0328371	0.0356891	0.0525249	0.0587945	0.049823	0.0676864	0.00229048	0.0799395	0.0646487	0.0608508	0.0644374
4.79925	0.0439732	0.0329641	0.0357803	0.0525375	0.059107	0.0498105	0.0680894	0.00235316	0.0803236	0.0647088	0.0604373	0.0643645
4.78682	0.044342	0.0332698	0.0361495	0.0527292	0.0594243	0.049883	0.0685146	0.00211478	0.0807338	0.0648085	0.0599874	0.0643883
4.77406	0.044873	0.0334574	0.0362188	0.0529839	0.0596563	0.0500844	0.0688001	0.00209864	0.080827	0.0646758	0.0600454	0.0643878
4.7585	0.0452382	0.0333348	0.0361659	0.053292	0.0598187	0.0503872	0.0692884	0.00236397	0.0809733	0.0643533	0.0603438	0.0643912
4.744	0.04556	0.0333172	0.0361578	0.0536507	0.0600111	0.0505205	0.069589	0.00234926	0.0814678	0.0639854	0.0608493	0.0644452
4.73999	0.0460396	0.0335375	0.0362918	0.0539624	0.060263	0.0504996	0.0695264	0.00216991	0.0818384	0.0639177	0.0616088	0.0644949
4.74258	0.0465389	0.0336719	0.0365989	0.0542348	0.0603893	0.0506898	0.0695339	0.00205063	0.0819785	0.0645781	0.0624608	0.0644884
4.74862	0.0469067	0.0336726	0.0366515	0.0545613	0.0604186	0.0508913	0.0696893	0.00215063	0.0818866	0.0656686	0.0629961	0.0644157
4.76807	0.0474073	0.0337379	0.0366119	0.0547524	0.0606215	0.0509629	0.0698949	0.00229941	0.0819995	0.0663948	0.0634262	0.0643773
4.77878	0.0479999	0.0337585	0.0367365	0.0549817	0.0608109	0.0511636	0.0699994	0.00248006	0.0824127	0.0667056	0.0636626	0.0644219
4.78137	0.0484728	0.0338591	0.0368586	0.0553385	0.0609768	0.0513731	0.0699734	0.00235265	0.0827921	0.0672456	0.0639164	0.0644443
4.79303	0.0488445	0.0340513	0.0368914	0.0556247	0.0612768	0.05155	0.0701781	0.00217553	0.0832035	0.067882	0.06439	0.06446
4.79948	0.0492473	0.0343354	0.0369806	0.0559248	0.0616294	0.0517277	0.0705664	0.0024194	0.083277	0.0683965	0.0647564	0.0646326
4.80208	0.0494817	0.0344529	0.0370862	0.056282	0.0620382	0.0517819	0.0708514	0.00236731	0.083404	0.0685561	0.0648884	0.0647669
4.82161	0.0496455	0.0343988	0.0371554	0.0565006	0.0622624	0.05193	0.0711093	0.00228767	0.0837543	0.0687782	0.0650929	0.0645667
4.84695	0.049872	0.0343863	0.0372681	0.0565537	0.0623771	0.0521035	0.0713006	0.00234142	0.0840892	0.0693125	0.065582	0.0644421
4.85312	0.0499603	0.0344826	0.0373228	0.0567677	0.0626944	0.0521229	0.0713865	0.00221325	0.0846115	0.0696938	0.0658561	0.0645103
4.86726	0.0498471	0.0346634	0.0373582	0.0569322	0.0628852	0.0523652	0.0713885	0.00233805	0.0849444	0.0697675	0.0659386	0.064522
4.87317	0.0496547	0.0349156	0.0375149	0.0571026	0.0629416	0.0526909	0.0713143	0.00255214	0.0850842	0.0699511	0.066046	0.064559
4.8717	0.0494922	0.0350207	0.0376178	0.0573828	0.0631112	0.0527992	0.0714292	0.00248477	0.0851822	0.0702706	0.0663231	0.0646188
4.88422	0.0494748	0.0349485	0.0377351	0.0574833	0.063269	0.0529538	0.0716321	0.00233699	0.0853715	0.0703684	0.0666304	0.0646686
4.88823	0.049315	0.0349833	0.0378661	0.0576683	0.0634994	0.0532434	0.0717807	0.00222017	0.0856504	0.0703553	0.0669762	0.0646788
4.90298	0.0490713	0.035243	0.0378825	0.0577712	0.0636113	0.0534217	0.0717355	0.00238568	0.0857694	0.0704264	0.067375	0.0647229
4.9238	0.0488661	0.0354421	0.0379362	0.0577271	0.0635799	0.0535678	0.0717377	0.00246038	0.0858171	0.070749	0.0677775	0.0648123
4.91938	0.0485485	0.0355577	0.0380523	0.0578365	0.063763	0.053769	0.0720238	0.00246222	0.0859069	0.0711371	0.0680506	0.0648255
4.89862	0.0484057	0.0356907	0.0382841	0.0582196	0.0638614	0.0539645	0.0721064	0.00253965	0.0860432	0.0715212	0.068285	0.0648706
4.9052	0.0482628	0.035762	0.0384176	0.0583741	0.0639155	0.054092	0.071989	0.00249979	0.0861403	0.0717559	0.0683504	0.0648884
4.90499	0.0481272	0.0357565	0.0384888	0.0584815	0.0639536	0.0541833	0.0721987	0.00256693	0.0863044	0.0717472	0.0684596	0.0649225
4.89306	0.0481464	0.0359172	0.0385206	0.0587876	0.063792	0.0544099	0.0723797	0.00282717	0.0864318	0.071758	0.0686636	0.0650457
4.90277	0.0482239	0.0360297	0.038641	0.058908	0.0637254	0.0545275	0.0725581	0.00281781	0.0865758	0.0718876	0.068898	0.0651955
4.90301	0.0482759	0.0360076	0.0389377	0.0590704	0.0638313	0.0544538	0.0727528	0.00280546	0.0867866	0.0721141	0.0691004	0.0651342
4.89106	0.0481531	0.0360317	0.0390871	0.0594217	0.0637232	0.0544632	0.0725624	0.00276783	0.0867817	0.0721526	0.0691704	0.0651587
4.89538	0.0479829	0.0360737	0.0391278	0.0597058	0.0637313	0.0546815	0.0724752	0.00270992	0.0868775	0.0720418	0.0690348	0.0653275
4.91789	0.0478309	0.0362968	0.0390504	0.0597896	0.0638219	0.0548819	0.0725346	0.00274127	0.0870398	0.0719332	0.0689057	0.0653035
4.93088	0.0476169	0.0365189	0.0392812	0.0598954	0.0638932	0.0550572	0.0726538	0.00266354	0.0870486	0.0721428	0.0689023	0.0654353
4.92583	0.0475468	0.0366732	0.0396256	0.0602257	0.0639814	0.055097	0.0728252	0.00259625	0.0872055	0.0723982	0.0691373	0.0657802
4.92469	0.0475842	0.0367821	0.0396372	0.0606207	0.063981	0.0553337	0.0728479	0.00259342	0.0873002	0.0725266	0.0691377	0.0657386
4.93452	0.0477071	0.0367979	0.039697	0.0608988	0.0638613	0.0554568	0.0728218	0.0027844	0.0873711	0.0724533	0.0691611	0.0658003
4.94648	0.0479485	0.0367944	0.0397602	0.0611092	0.0638125	0.0554989	0.0724854	0.00275976	0.0875213	0.0724929	0.0694871	0.066029
4.95362	0.0482919	0.036939	0.0398143	0.0613432	0.0639623	0.0556799	0.0723134	0.00263785	0.087758	0.0724602	0.0696647	0.0660981
4.95659	0.0486098	0.0370969	0.0399722	0.061604	0.0644786	0.0557747	0.072423	0.00285524	0.0879437	0.0725534	0.0695655	0.0661208
4.95892	0.0488313	0.0371088	0.0400891	0.0618743	0.0651093	0.0558803	0.0726593	0.00305763	0.0879506	0.0727289	0.0695684	0.0663209
4.95586	0.0489927	0.0371984	0.0401003	0.0621478	0.0654762	0.0561383	0.0733402	0.00286859	0.0879057	0.0726598	0.0696643	0.0666681
4.94162	0.0489464	0.0373248	0.0400762	0.0625353	0.0657249	0.0563528	0.0743208	0.00279358	0.0881319	0.0727743	0.0697237	0.0668055
4.94108	0.0489166	0.0374623	0.0401833	0.0628322	0.0660525	0.0564418	0.0751767	0.00293169	0.0885547	0.0725892	0.0696371	0.0667117
4.94716	0.0488995	0.0375495	0.0404012	0.0630486	0.0664892	0.0566031	0.075671	0.00294047	0.0887676	0.0722451	0.0698575	0.0668687
4.9548	0.0487513	0.0374798	0.0405442	0.0632686	0.0669688	0.056886	0.0759607	0.00288983	0.0890241	0.0719118	0.0701279	0.0672077
4.97515	0.0487141	0.0375791	0.0405777	0.0633425	0.0672997	0.0570852	0.0765882	0.00298515	0.0892295	0.0719271	0.0703239	0.0673782
4.98221	0.048626	0.0377578	0.0405442	0.0635331	0.0675796	0.057143	0.0771148	0.00310256	0.0894845	0.0725633	0.0702879	0.0673161
4.99081	0.048516	0.0377941	0.0406925	0.0637025	0.0678099	0.0572382	0.0774919	0.00312889	0.0896308	0.0733803	0.0698354	0.067363
4.99144	0.0483058	0.0378262	0.0409665	0.0639055	0.0682373	0.0573788	0.0777748	0.00300585	0.0899268	0.0742383	0.0694448	0.0676697
4.97239	0.0481812	0.0378681	0.041156	0.0642907	0.0687123	0.0575843	0.0782001	0.00308681	0.0901913	0.0749226	0.0694208	0.0679186
4.95508	0.0482459	0.0378811	0.0412678	0.0647255	0.0691442	0.0577297	0.0788797	0.00314592	0.0904193	0.0751975	0.0698347	0.0680702
4.95288	0.0481577	0.0379084	0.0413666	0.0650477	0.0693368	0.0578897	0.0792697	0.00305791	0.0904909	0.0754633	0.070459	0.068084
4.95559	0.0481806	0.0380026	0.041352	0.0652909	0.0693673	0.0580753	0.0795738	0.00308306	0.0905048	0.075967	0.0710516	0.0681562
4.95061	0.0483255	0.0381056	0.0414163	0.0656651	0.0694745	0.0582645	0.0799355	0.00298637	0.0907668	0.0761623	0.0715283	0.0682975
4.95235	0.0483448	0.0382194	0.0416848	0.066045	0.0697671	0.0583739	0.0801727	0.00283115	0.0911159	0.0763605	0.0721404	0.0683263
4.95436	0.0482675	0.0383412	0.0419884	0.0664547	0.0700572	0.0585224	0.0803244	0.00305805	0.0913475	0.076835	0.0727407	0.0686263
4.96121	0.0482813	0.0384738	0.0420835	0.0668595	0.0701805	0.0586872	0.0806349	0.00324216	0.0917222	0.0772938	0.0731069	0.0687628
4.95833	0.0483662	0.0385867	0.0421773	0.0672526	0.0702347	0.0588379	0.0808068	0.00321838	0.0923581	0.0775316	0.0734513	0.0687143
4.92284	0.048318	0.0386891	0.0423347	0.0680859	0.0703394	0.0590075	0.0811118	0.00319665	0.0929546	0.07732	0.0737442	0.0688982
4.92228	0.0484612	0.0388172	0.0423883	0.0686982	0.0706503	0.0591681	0.0815363	0.00325664	0.0933716	0.0771759	0.0739245	0.069235
4.92949	0.0485806	0.0388947	0.042487	0.0691453	0.0710198	0.0594268	0.0819199	0.0032663	0.0937456	0.0775828	0.0742791	0.0694884
4.93698	0.0485562	0.0390489	0.0425795	0.0697093	0.0713042	0.0596569	0.082072	0.00330986	0.0942192	0.077996	0.0747241	0.0695866
4.97033	0.0486192	0.0391653	0.0425812	0.0700735	0.0715453	0.0598566	0.0821323	0.00349528	0.095018	0.0781586	0.0749864	0.0698554
5.00159	0.0484902	0.0392595	0.0426914	0.070446	0.0717426	0.060049	0.0821718	0.00348579	0.0955969	0.0784688	0.0750449	0.0702224
5.0348	0.0483033	0.0393676	0.0427585	0.070867	0.0719468	0.0599566	0.0824213	0.0032923	0.0958357	0.0787521	0.075062	0.0704132
5.06888	0.0481081	0.0395124	0.0427658	0.0712093	0.0721556	0.0599383	0.0825779	0.00335449	0.0960562	0.0790592	0.0752997	0.0705705
5.08626	0.0481131	0.0396024	0.0430239	0.0716987	0.0722467	0.0602821	0.0826373	0.00343308	0.0963865	0.0792852	0.0754676	0.070665
5.11076	0.0482939	0.0395604	0.0433008	0.0720896	0.0723114	0.0606284	0.0827914	0.00345293	0.0967722	0.0795397	0.0757256	0.0708283
5.13986	0.0482746	0.039538	0.0433252	0.0722885	0.0725773	0.0607674	0.0827067	0.00347802	0.0971706	0.0796419	0.0762186	0.0712861
5.17057	0.0481827	0.0395385	0.04324	0.0723567	0.0726905	0.0609145	0.08266	0.0033421	0.0973839	0.0797678	0.0765842	0.0714775
5.18922	0.0481275	0.0396028	0.0432469	0.0724355	0.0728083	0.0610487	0.0827682	0.0030545	0.0975767	0.0798114	0.0767817	0.0714437
5.18609	0.0480332	0.0396627	0.0433817	0.0726653	0.0729618	0.0610722	0.0828483	0.00295774	0.0979473	0.079958	0.0771275	0.0716296
5.18322	0.0480932	0.0397816	0.0435147	0.0728876	0.0730184	0.0611872	0.0827771	0.00334418	0.0982542	0.0802424	0.0776028	0.0719066
5.18554	0.0485019	0.0399098	0.0437084	0.0730536	0.0730434	0.0613811	0.082664	0.00362842	0.0985297	0.0804875	0.077832	0.0720008
5.20148	0.048637	0.0400098	0.043866	0.0730612	0.0729661	0.0616064	0.0827511	0.00364489	0.0985513	0.0807004	0.0777438	0.0719512
5.22394	0.0486071	0.0400994	0.0439656	0.0729103	0.0728056	0.061757	0.0829304	0.00363537	0.0986589	0.0806494	0.0779783	0.0721872
5.22684	0.0486551	0.0400539	0.0440844	0.07294	0.0727808	0.0619094	0.0830897	0.0033337	0.0989801	0.0804372	0.0782402	0.0727661
5.22807	0.048762	0.040144	0.0440928	0.0729839	0.0729049	0.0621271	0.0830978	0.00322281	0.0993064	0.0806796	0.0783224	0.0734931
5.22647	0.0489845	0.0404519	0.0442091	0.0730744	0.0729871	0.0623182	0.0830367	0.00341907	0.0996807	0.0809706	0.0784496	0.0740492
5.23581	0.0491101	0.0406033	0.0443871	0.0730716	0.0731745	0.062466	0.0830336	0.00339269	0.0998094	0.0808754	0.0786204	0.0744732
5.25385	0.0492083	0.0406604	0.0444938	0.0729602	0.0732425	0.0626456	0.0828506	0.00340205	0.0998921	0.080888	0.0787527	0.0749714
5.26711	0.0492574	0.0408904	0.0446926	0.0728367	0.073211	0.0628468	0.0829363	0.00328457	0.10009	0.0809729	0.0789821	0.0753093
5.26348	0.049206	0.041012	0.0447626	0.0728293	0.0731291	0.0631214	0.0831117	0.0031006	0.100424	0.0810787	0.0790715	0.075741
5.24596	0.0491412	0.0409921	0.0448705	0.0730068	0.0729896	0.0633073	0.083256	0.0032281	0.100713	0.0811317	0.079053	0.07617
5.2455	0.0491904	0.0411202	0.0451818	0.0731183	0.0728532	0.0634046	0.0832785	0.00347086	0.100928	0.0812139	0.0790841	0.0766119
5.25852	0.0494336	0.0413192	0.0452934	0.0730314	0.0732208	0.0635182	0.0832146	0.00354286	0.101073	0.0809432	0.0792007	0.0771592
5.26143	0.0499173	0.0415525	0.0453296	0.0730224	0.0739085	0.06367	0.0829282	0.00344749	0.101334	0.080488	0.0793055	0.0776537
5.26984	0.0503548	0.0417019	0.0454281	0.0729978	0.0743771	0.0638401	0.0830545	0.00356933	0.101518	0.0803008	0.0793843	0.0780624
5.27989	0.0506119	0.0418543	0.0455214	0.0728947	0.0747489	0.0641116	0.0834393	0.00372237	0.101547	0.0807553	0.0792387	0.0784231
5.27317	0.0508683	0.041926	0.0456011	0.0729471	0.0751895	0.0643671	0.0839465	0.00375426	0.101582	0.0814353	0.0790949	0.0787614
5.27289	0.0511285	0.0419812	0.0457542	0.0730295	0.0756428	0.0645162	0.0848101	0.00349557	0.101835	0.0821017	0.0792455	0.0792003
5.28062	0.0513735	0.0421832	0.0460787	0.0729668	0.0760595	0.0646654	0.0855319	0.00336046	0.102118	0.0829039	0.0794737	0.0797558
5.2664	0.051657	0.0424522	0.0462217	0.0731071	0.0764193	0.0648212	0.0861315	0.00351662	0.102218	0.0835206	0.0796912	0.080139
5.26217	0.0518767	0.0426093	0.0461885	0.073271	0.0767747	0.0647619	0.0867409	0.00342278	0.102305	0.0840598	0.0798902	0.0803287
5.27981	0.0520842	0.0427038	0.0462725	0.0732192	0.0771315	0.0647926	0.0873391	0.00347559	0.102454	0.0842765	0.080104	0.0806109
5.30361	0.0522301	0.0426857	0.0463964	0.0730254	0.0775035	0.0649443	0.087636	0.0037158	0.102587	0.084325	0.0799651	0.0809504
5.3101	0.0524433	0.0427358	0.0464384	0.072956	0.0778476	0.0650744	0.0880194	0.00361925	0.102764	0.084705	0.0793933	0.0812422
5.30352	0.0525675	0.0429507	0.0464469	0.0730595	0.0781852	0.0651113	0.0884797	0.00355704	0.103011	0.0852576	0.0791028	0.0815005
5.30687	0.052698	0.0431267	0.04659	0.0731643	0.0785591	0.0652272	0.0888636	0.00380178	0.10329	0.0854287	0.0790151	0.0818292
5.33307	0.0527687	0.0432616	0.0466616	0.0729955	0.0787321	0.0655617	0.089324	0.00383522	0.103286	0.0851894	0.0791959	0.0823211
5.3463	0.0528826	0.0434215	0.0468059	0.0728586	0.0788543	0.0658436	0.0896891	0.00374296	0.103143	0.0851697	0.0798822	0.0825913
5.34112	0.0531575	0.0436191	0.0469501	0.0728792	0.0791316	0.0657571	0.0898442	0.00375066	0.103407	0.0856086	0.0807097	0.0826626
5.33031	0.0532657	0.0436884	0.0470108	0.0730665	0.0792986	0.0656383	0.0899645	0.00364037	0.103736	0.0859857	0.0812673	0.0828823
5.34339	0.0532799	0.0437141	0.0471315	0.0730273	0.0793364	0.0657283	0.0900713	0.00348134	0.103788	0.0859596	0.0817125	0.0832091
5.34794	0.0533062	0.0438049	0.0473774	0.0729897	0.0794316	0.0660068	0.0902134	0.0035919	0.103832	0.085704	0.0822684	0.0835963
5.34783	0.0534487	0.0439262	0.0474041	0.0730582	0.079642	0.0662201	0.0902684	0.00378561	0.104202	0.0858243	0.0828089	0.0838093
5.35921	0.0535282	0.0439885	0.0473959	0.0730006	0.0799328	0.0663029	0.0905568	0.00381536	0.104379	0.0861386	0.0831501	0.0838522
5.36118	0.0536223	0.0440001	0.0475358	0.0729872	0.0801852	0.0663601	0.0908628	0.00388884	0.104329	0.0865307	0.0832231	0.0839916
5.3539	0.0538871	0.0440494	0.0477121	0.0730702	0.0804844	0.066441	0.0911868	0.00386918	0.104326	0.086935	0.0836821	0.0842451
5.33859	0.0540716	0.0441791	0.0478756	0.0732636	0.0807038	0.0666445	0.0914011	0.00372128	0.104552	0.0870757	0.0842311	0.0844923
5.32204	0.0541392	0.0443183	0.0479604	0.0734952	0.0807794	0.0668572	0.0916437	0.00376508	0.104875	0.0871735	0.0842917	0.0847965
5.30566	0.0542561	0.0443667	0.0480768	0.0737584	0.0809335	0.0670642	0.0918417	0.0040712	0.105192	0.0871192	0.0843342	0.0851665
5.29559	0.0544641	0.0444632	0.0481782	0.0739993	0.0811013	0.0672579	0.0920213	0.0042931	0.105269	0.0868805	0.0845087	0.0853804
5.28622	0.0544307	0.0444837	0.0483069	0.0742582	0.0812838	0.0673299	0.0921219	0.00423265	0.105557	0.0868244	0.0846894	0.0854614
5.27714	0.0542486	0.0443332	0.0484611	0.074552	0.0815141	0.0674166	0.0922338	0.0042443	0.105877	0.0871108	0.0848526	0.0854088
5.27249	0.0543809	0.0444464	0.0485659	0.0748648	0.0816951	0.0675784	0.0922563	0.00437775	0.106041	0.0875371	0.0850315	0.0853336
5.28228	0.0545976	0.0447438	0.0486988	0.0751447	0.0819038	0.0677682	0.0922536	0.00439848	0.106274	0.0875731	0.0853085	0.0852261
5.31153	0.0546832	0.0448202	0.0487154	0.0752145	0.0819412	0.0681148	0.0924229	0.0042086	0.106387	0.087417	0.0854368	0.0852313
5.32864	0.0547235	0.0447804	0.0486898	0.0753461	0.0820576	0.0683432	0.0924246	0.0041428	0.106618	0.0876544	0.0855821	0.0854313
5.3324	0.0547301	0.0448341	0.0489327	0.0756663	0.0821482	0.0683435	0.0923353	0.00409067	0.106989	0.0879926	0.0860734	0.085562
5.34112	0.0548264	0.0450541	0.0491938	0.075948	0.0821715	0.0684783	0.0923044	0.00419159	0.1073	0.0880727	0.0866726	0.0855557
5.35053	0.0548829	0.0451701	0.0492216	0.0761863	0.0822366	0.0688237	0.0924288	0.00450363	0.107349	0.0879696	0.08708	0.0855387
5.35539	0.0549867	0.0451761	0.0492151	0.0764433	0.08235	0.0691275	0.0925076	0.00457887	0.107371	0.0879149	0.0871286	0.0854682
5.36637	0.0550159	0.0452918	0.0492905	0.0766877	0.0823926	0.0693793	0.0925426	0.00442867	0.107357	0.0880593	0.0870635	0.0855818
5.39926	0.0550377	0.0454065	0.0493263	0.0767098	0.0823059	0.0696184	0.0926524	0.00438068	0.107531	0.0882546	0.0871069	0.0855993
5.42401	0.0551171	0.0455088	0.0493977	0.0766968	0.0822232	0.0695637	0.0928353	0.00423614	0.107912	0.0881895	0.0873126	0.0855277
5.42299	0.0552067	0.0456886	0.0495159	0.0769228	0.08214	0.0696724	0.0929577	0.00432657	0.108508	0.0882449	0.0875201	0.085711
5.42354	0.0552449	0.0457943	0.049578	0.0771886	0.0821898	0.0700536	0.0928833	0.00443366	0.109033	0.0883113	0.087543	0.0859128
5.43368	0.0553182	0.0457732	0.0496599	0.0773577	0.0824875	0.0703509	0.0928114	0.00442624	0.109522	0.0880342	0.087542	0.0858744
5.44349	0.0555479	0.045915	0.049597	0.077475	0.0825876	0.0705134	0.0928873	0.00464991	0.110096	0.0877734	0.087792	0.0858334
5.44854	0.0556206	0.0462041	0.0495508	0.0776224	0.0826624	0.0705079	0.0929651	0.00495829	0.110512	0.0879405	0.0879798	0.085853
5.45809	0.0554723	0.046265	0.0497137	0.0777442	0.0826635	0.0705285	0.093155	0.0049388	0.111015	0.088693	0.0881429	0.085953
5.47274	0.055326	0.0462045	0.0499984	0.0777779	0.0825443	0.0705682	0.0933873	0.00464988	0.111593	0.0894663	0.0882875	0.0860396
5.4806	0.0553118	0.0462797	0.0501976	0.0778306	0.0827374	0.0706769	0.0933254	0.00470539	0.112139	0.0902546	0.0883813	0.0861963
5.48474	0.0555241	0.0465207	0.0504082	0.0779052	0.0831086	0.0707963	0.0930185	0.00490118	0.112889	0.090922	0.0886119	0.086346
5.48599	0.0557821	0.0466231	0.0505728	0.0779435	0.0835466	0.0709665	0.0927706	0.00506602	0.11345	0.0914214	0.0888315	0.0862343
5.46753	0.0562002	0.0466325	0.0506457	0.0781501	0.0840625	0.0710661	0.0928282	0.00519421	0.113601	0.09204	0.088751	0.0862368
5.44953	0.0566291	0.0467214	0.0506915	0.0784813	0.0845935	0.0711521	0.093066	0.00524064	0.113894	0.0926021	0.0887517	0.0863995
5.4518	0.0569238	0.0469659	0.0507825	0.0786213	0.084953	0.0714321	0.0937062	0.0051575	0.114467	0.0928374	0.0888324	0.0865281
5.44465	0.0572212	0.0470442	0.0509219	0.0787997	0.0853018	0.0716548	0.0948677	0.00518636	0.11483	0.0931357	0.0890671	0.0866684
5.43295	0.0575329	0.0469006	0.051152	0.0791176	0.0857574	0.0716137	0.0956489	0.00517514	0.115063	0.0936239	0.0893104	0.086903
5.4437	0.0578714	0.046975	0.0514487	0.0792702	0.0860547	0.0718326	0.0961807	0.00520375	0.115375	0.0941181	0.0894877	0.0871007
5.45658	0.0580559	0.0472734	0.0516272	0.0793923	0.0863046	0.0720305	0.0966016	0.00524786	0.115439	0.0941943	0.0895564	0.0870918
5.47127	0.0582197	0.047377	0.0515533	0.0794955	0.0867109	0.0720826	0.096971	0.0053635	0.115506	0.0940147	0.0896436	0.0871241
5.4869	0.0585149	0.0474221	0.0515573	0.079595	0.0871055	0.0721546	0.0973957	0.00560939	0.115826	0.0941161	0.089553	0.0872205
5.5058	0.0587315	0.0475002	0.0517474	0.0796513	0.0874097	0.0722267	0.0979919	0.00589923	0.115966	0.0943066	0.0894515	0.0874892
5.5193	0.0589374	0.0476585	0.051994	0.0797109	0.0877114	0.0724585	0.0986361	0.00928909	0.116049	0.0943462	0.0893175	0.0875924
5.53138	0.0591504	0.0477661	0.0521405	0.0798382	0.0879616	0.0726881	0.0990958	0.0182338	0.116245	0.0944078	0.0891621	0.0876233
5.55953	0.0592276	0.0478566	0.0521965	0.0797411	0.0882795	0.07283	0.0995314	0.0260694	0.116295	0.0946074	0.0892435	0.0877838
5.56095	0.0592131	0.0479411	0.0523253	0.0797441	0.0885426	0.0729217	0.0997328	0.0288951	0.116288	0.0948885	0.0897659	0.0878784
5.5329	0.0592572	0.0480694	0.0525084	0.0801264	0.0886195	0.07297	0.100122	0.0297841	0.11646	0.0954569	0.0906694	0.0880769
5.5291	0.0593758	0.048285	0.0525251	0.0803878	0.0888231	0.0729967	0.100359	0.0318798	0.116766	0.0958888	0.0912519	0.0882737
5.54431	0.0594238	0.0484624	0.0525167	0.0803819	0.0891208	0.0732622	0.100445	0.0354442	0.116912	0.0960518	0.0917558	0.0882807
5.55275	0.0594756	0.0484724	0.0526889	0.0804328	0.089323	0.0734576	0.100699	0.0394196	0.117292	0.0958546	0.0921456	0.088532
5.56958	0.0595814	0.0486095	0.0529103	0.0804034	0.0895383	0.0735061	0.100898	0.0431623	0.117782	0.0956405	0.0925144	0.0887784
5.57987	0.0596103	0.0487872	0.0530345	0.0804039	0.0897096	0.0736507	0.100971	0.0464234	0.118029	0.0958123	0.0929599	0.0886975
5.57893	0.0597229	0.0488809	0.0531509	0.0805202	0.0900323	0.0738941	0.101188	0.0490456	0.118006	0.0958438	0.0933544	0.0888582
5.57703	0.0598792	0.0490532	0.0532666	0.0807127	0.0904396	0.0741265	0.101343	0.0514361	0.118162	0.0961424	0.0937058	0.0892228
5.58884	0.0599689	0.0491778	0.0533434	0.0808056	0.0907439	0.0742532	0.101488	0.0536247	0.118326	0.0965344	0.0939154	0.0893731
5.61045	0.0601036	0.0493238	0.0535527	0.0807139	0.0909729	0.0744127	0.101828	0.0556202	0.118478	0.0965006	0.093856	0.0893408
5.61745	0.0603402	0.0493836	0.0538509	0.080711	0.0912253	0.0746254	0.1021	0.0575486	0.11866	0.0967408	0.0940318	0.0894616
5.61576	0.060506	0.0494072	0.053953	0.0808011	0.0914791	0.0747943	0.102404	0.05961	0.118941	0.0970493	0.0943652	0.0897778
5.60141	0.0606344	0.0493926	0.0538994	0.0810489	0.0915273	0.07504	0.102508	0.0614274	0.119224	0.0971859	0.0944581	0.0900601
5.59961	0.0608951	0.0494897	0.053992	0.0812328	0.0916094	0.0751555	0.102413	0.0629757	0.119441	0.0974153	0.0946148	0.0902042
5.60762	0.0608861	0.0496958	0.0543488	0.0812554	0.0918674	0.0751704	0.102395	0.0643878	0.119533	0.0974064	0.0947825	0.09033
5.60117	0.0608422	0.0499333	0.0545485	0.0813726	0.0920756	0.075317	0.102574	0.0662737	0.119702	0.0973544	0.0950146	0.0906081
5.58343	0.0608774	0.0500254	0.0546096	0.0816604	0.0921544	0.0754705	0.102662	0.0683293	0.119874	0.0974929	0.0952631	0.0907682
5.56894	0.0611219	0.050012	0.0546808	0.081989	0.0922353	0.0756143	0.102732	0.0700041	0.119884	0.0979094	0.0956996	0.0909675
5.55867	0.0613516	0.0499997	0.0546163	0.0822678	0.0922132	0.0759158	0.10294	0.071624	0.12014	0.0981182	0.0962238	0.0912809
5.53903	0.0613904	0.0500485	0.0547045	0.0826475	0.0921963	0.0761474	0.103022	0.0732267	0.12032	0.0978722	0.0965481	0.0914391
5.52469	0.0614948	0.0502036	0.0548722	0.083085	0.0922247	0.0762313	0.102998	0.0749092	0.120333	0.0976089	0.0967743	0.0915615
5.53082	0.0616085	0.050256	0.0549011	0.0834077	0.0923166	0.0763653	0.103218	0.0766959	0.120495	0.0975157	0.096906	0.0917995
5.55155	0.061646	0.0502589	0.0549761	0.0836223	0.0924752	0.0765441	0.10351	0.078148	0.120648	0.0976773	0.0971394	0.0920943
5.57513	0.0616968	0.0502904	0.0552047	0.0837813	0.0925366	0.0766671	0.103516	0.0795389	0.12101	0.0978568	0.0973345	0.0923063
5.58612	0.0617384	0.0504527	0.0553683	0.0840885	0.0924349	0.0768866	0.10352	0.0809112	0.121461	0.0986122	0.0973239	0.0924629
5.5966	0.0618176	0.0506005	0.0554857	0.0844264	0.092527	0.0770826	0.103712	0.0821613	0.121701	0.0995506	0.0974247	0.0926631
5.60353	0.0619202	0.0506996	0.055737	0.0848301	0.0927078	0.0772352	0.103723	0.0832486	0.121891	0.100252	0.0978573	0.0928336
5.62519	0.0620338	0.0508439	0.0558646	0.0850888	0.0927453	0.0774257	0.103693	0.0840448	0.12199	0.100696	0.0981054	0.0931774
5.64436	0.0621406	0.0508214	0.0557912	0.0852328	0.0926981	0.0775047	0.103866	0.0850673	0.121951	0.101081	0.0980543	0.0934554
5.64771	0.0622688	0.0508667	0.055723	0.0854834	0.0925784	0.0776205	0.103873	0.0859584	0.122069	0.101267	0.0978696	0.0935353
5.65118	0.062399	0.051076	0.0558693	0.0857388	0.0925238	0.0779377	0.103877	0.086663	0.122187	0.101412	0.0980169	0.093645
5.66671	0.0625182	0.0512903	0.0561563	0.0859107	0.0929355	0.0782006	0.104155	0.0874632	0.122412	0.101913	0.0982698	0.0937263
5.69775	0.0625436	0.0514488	0.0563067	0.0858831	0.0934807	0.0782676	0.104273	0.0882553	0.122698	0.102357	0.0983652	0.0937961
5.72436	0.0624315	0.0515193	0.0563444	0.0857842	0.0938741	0.0782878	0.104083	0.0891602	0.123048	0.102687	0.0985593	0.094092
5.72895	0.0624866	0.0516363	0.0564284	0.0858894	0.0942087	0.0784034	0.103762	0.0900484	0.123568	0.102848	0.0986707	0.0941754
5.73035	0.0626055	0.0517418	0.0565614	0.0860646	0.0946043	0.0784721	0.103597	0.090943	0.123824	0.103001	0.098654	0.0943388
5.73717	0.0628763	0.0518408	0.0566008	0.0861461	0.0951794	0.0786852	0.10371	0.0917667	0.123782	0.103172	0.09866	0.0948052
5.74464	0.0632608	0.0520281	0.0567047	0.0861802	0.0955922	0.0789931	0.104175	0.0924159	0.123767	0.103098	0.0988993	0.095411
5.74851	0.0636489	0.0521956	0.0568996	0.0862452	0.0957612	0.0791374	0.104925	0.0930132	0.123909	0.103137	0.0990219	0.0958767
5.7447	0.063944	0.0523323	0.0569319	0.0863173	0.0960643	0.0792603	0.105848	0.0937361	0.124193	0.103443	0.0990016	0.0961393
5.72344	0.0642315	0.0524422	0.0570187	0.0866061	0.0964879	0.0794453	0.106394	0.0945249	0.12441	0.103869	0.0991018	0.0964412
5.71844	0.0645068	0.0524119	0.0572848	0.0868507	0.0967533	0.0797646	0.106742	0.0953719	0.12462	0.104177	0.0993396	0.0968769
5.72788	0.0647658	0.0524761	0.0575016	0.086875	0.0970412	0.0798727	0.107168	0.0958976	0.124739	0.104424	0.0993815	0.0973841
5.70966	0.0649479	0.0525917	0.0575963	0.0871541	0.0974867	0.0799491	0.107799	0.096151	0.124624	0.104691	0.0993013	0.097854
5.69157	0.0651227	0.0527007	0.0576021	0.0875581	0.0977262	0.0802132	0.108407	0.0967391	0.124508	0.104973	0.0992584	0.0982089
5.68567	0.0653715	0.0530325	0.0575404	0.0879	0.0979088	0.0804665	0.108636	0.0974628	0.124791	0.104916	0.0989289	0.0985202
5.69374	0.0655623	0.0532127	0.0576313	0.0881462	0.0982482	0.0806456	0.109045	0.0981193	0.125351	0.104839	0.0985525	0.0988556
5.71453	0.0656303	0.0531145	0.0579344	0.0882928	0.0983669	0.0808466	0.109581	0.0988004	0.126112	0.105053	0.098577	0.0993552
5.74531	0.0656463	0.0531231	0.0581635	0.0883429	0.0984875	0.0810392	0.109956	0.0992065	0.126843	0.10522	0.0991362	0.0998096
5.77133	0.0658116	0.0532544	0.0582402	0.0884023	0.0986209	0.0811362	0.110088	0.0994925	0.127367	0.105215	0.100047	0.100292
5.78751	0.0659871	0.0533575	0.0582677	0.0885357	0.0987527	0.0815097	0.11018	0.0998385	0.127895	0.105284	0.100531	0.10086
5.79379	0.0660244	0.0534952	0.0582771	0.0887196	0.0989037	0.0817343	0.110422	0.100187	0.128589	0.105457	0.101068	0.101241
5.79195	0.0660692	0.0536095	0.0583862	0.0889782	0.0991193	0.0817639	0.110539	0.100855	0.129386	0.10572	0.101662	0.101369
5.79954	0.0661617	0.0536608	0.0585557	0.0891367	0.0993925	0.0818695	0.110771	0.102103	0.129947	0.105895	0.102036	0.101593
5.80703	0.0661411	0.0537823	0.0587135	0.0892246	0.0998684	0.0819676	0.111076	0.103108	0.130078	0.105965	0.102426	0.101944
5.81154	0.0661424	0.0539468	0.0588401	0.089348	0.100374	0.0820458	0.111248	0.10381	0.130336	0.105963	0.102662	0.102275
5.821	0.0662698	0.0540359	0.0589624	0.0893953	0.100598	0.0821579	0.11147	0.10454	0.130983	0.106118	0.102861	0.102598
5.81586	0.0664207	0.054098	0.0591571	0.0895404	0.100659	0.0823582	0.111854	0.105319	0.131476	0.106307	0.103203	0.102832
5.8023	0.0664805	0.0541358	0.05919	0.0898326	0.100889	0.0825379	0.112118	0.106162	0.131797	0.106434	0.103488	0.102968
5.80986	0.0666113	0.0542454	0.0591957	0.0899869	0.101226	0.0827937	0.112374	0.106868	0.132199	0.106652	0.103874	0.103328
5.8381	0.0668166	0.0543149	0.0592886	0.0899058	0.101568	0.0829008	0.112569	0.10726	0.132579	0.106721	0.104237	0.103672
5.86559	0.0669676	0.054422	0.0593104	0.0897405	0.101697	0.0829196	0.112485	0.107967	0.132617	0.106773	0.104484	0.103927
5.87209	0.0671108	0.0545587	0.0594464	0.0897342	0.101739	0.0830246	0.112524	0.108669	0.132558	0.106794	0.104624	0.104029
5.86681	0.0671596	0.0546212	0.0597013	0.0898717	0.101871	0.0830933	0.112724	0.108853	0.132929	0.106659	0.104727	0.104262
5.86429	0.0673764	0.0546535	0.0597691	0.0900017	0.102048	0.0832234	0.112841	0.109004	0.133286	0.106561	0.105072	0.104727
5.86297	0.067472	0.0546352	0.0597808	0.0901217	0.102207	0.0834356	0.113001	0.109375	0.133289	0.106568	0.105468	0.105214
5.86168	0.0674553	0.0545868	0.0598572	0.0902183	0.102422	0.0836709	0.1132	0.109922	0.133313	0.1069	0.105852	0.105515
5.85434	0.0674407	0.054691	0.0600347	0.0903818	0.102474	0.0837069	0.113211	0.110101	0.133542	0.107784	0.106193	0.105577
5.8449	0.0675172	0.0548644	0.0602568	0.0905855	0.102345	0.0839071	0.113158	0.110324	0.133768	0.1087	0.106518	0.105715
5.83441	0.0676462	0.0549308	0.0603532	0.0908466	0.102276	0.0842438	0.113324	0.110918	0.133748	0.109323	0.106917	0.105921
5.83533	0.0676742	0.0549432	0.060333	0.091014	0.102144	0.0843307	0.113456	0.111457	0.133939	0.109824	0.107229	0.106264
5.83557	0.0677514	0.0549215	0.0604214	0.0911499	0.102173	0.0843799	0.113588	0.111764	0.134418	0.110108	0.107317	0.106839
5.82379	0.0678515	0.0550748	0.0606888	0.0914103	0.102396	0.0846876	0.113943	0.112252	0.134909	0.110565	0.107383	0.107172
5.8125	0.0679459	0.0553096	0.0609486	0.0917574	0.102532	0.0849496	0.114046	0.112645	0.135282	0.110952	0.107569	0.107134
5.81659	0.0680605	0.0554651	0.0610471	0.0919942	0.102482	0.0850373	0.114029	0.112771	0.135536	0.11112	0.10768	0.107027
5.82141	0.0682494	0.0556118	0.0612008	0.0921906	0.10236	0.0852271	0.113964	0.11304	0.135772	0.111324	0.107638	0.107063
5.81548	0.0683762	0.0556998	0.0613597	0.0925068	0.102239	0.0854498	0.114089	0.113573	0.135886	0.111566	0.107627	0.10705
5.80587	0.0683303	0.0558683	0.0613771	0.0929962	0.102377	0.0855628	0.11419	0.114016	0.136189	0.111757	0.107854	0.107134
5.82077	0.0683361	0.0560621	0.0614182	0.0933146	0.102449	0.0857609	0.114289	0.114386	0.136636	0.11195	0.10816	0.107297
5.83705	0.0684978	0.05626	0.0615684	0.0935632	0.1026	0.0858563	0.114476	0.114847	0.136703	0.111921	0.108282	0.107283
5.84463	0.0686673	0.0564712	0.0617472	0.093918	0.102973	0.0858993	0.114567	0.115158	0.136772	0.112056	0.108377	0.107387
5.85468	0.0687637	0.0566592	0.0618825	0.0943381	0.103526	0.0860137	0.114644	0.115365	0.136946	0.112373	0.108318	0.107419
5.87385	0.068769	0.0568713	0.0619845	0.09474	0.104081	0.0861727	0.114613	0.115684	0.137149	0.112566	0.108434	0.107476
5.91355	0.0687366	0.0570779	0.062032	0.0948998	0.10442	0.0863243	0.114608	0.116141	0.137287	0.11263	0.108749	0.107549
5.94555	0.0686953	0.056985	0.0620958	0.0949813	0.104823	0.0864853	0.114562	0.116404	0.137473	0.112957	0.108748	0.107554
5.95357	0.068623	0.0570341	0.062198	0.0952835	0.105262	0.0866608	0.114442	0.116498	0.137629	0.113367	0.108913	0.107636
5.96699	0.0687698	0.0572699	0.0623675	0.0955016	0.105677	0.0867621	0.114671	0.116539	0.137604	0.113513	0.108943	0.10774
5.98029	0.0691	0.0575373	0.0625206	0.0956318	0.106086	0.0868806	0.115168	0.116709	0.137612	0.113608	0.108943	0.107817
5.99126	0.0695549	0.0577085	0.0625339	0.0956883	0.106448	0.0869889	0.115947	0.117187	0.137853	0.113773	0.109174	0.107917
5.99606	0.0700006	0.0577199	0.0625997	0.0957704	0.106656	0.0870577	0.116889	0.11788	0.138013	0.1138	0.109349	0.107891
5.99899	0.0701805	0.0578037	0.0626612	0.095871	0.107052	0.0870339	0.117274	0.118802	0.138201	0.113919	0.109364	0.107948
5.99855	0.0703472	0.0579917	0.0628639	0.0959908	0.107618	0.0871516	0.117648	0.119599	0.138567	0.114181	0.109504	0.108103
5.99167	0.0707796	0.0580954	0.0629701	0.0961684	0.10774	0.0874307	0.118233	0.120178	0.138792	0.114311	0.109628	0.10822
5.98747	0.0712295	0.0581237	0.0631482	0.0963896	0.107787	0.0876425	0.11859	0.120851	0.138807	0.114332	0.109664	0.108288
6.00354	0.0712808	0.0582978	0.0633592	0.0964223	0.108011	0.0877024	0.118876	0.121466	0.138981	0.114442	0.10937	0.10835
6.01536	0.071367	0.0584775	0.0633359	0.0964118	0.1082	0.0878254	0.119386	0.122102	0.139032	0.114525	0.109017	0.108375
6.0091	0.0716909	0.0586012	0.0632897	0.0965918	0.108365	0.0880799	0.119871	0.122713	0.138905	0.114692	0.108978	0.108486
6.00311	0.0720062	0.058734	0.0632885	0.0968209	0.108546	0.0881984	0.120165	0.123106	0.13936	0.115085	0.109447	0.108586
6.00052	0.0720144	0.0589181	0.0632923	0.0970563	0.108785	0.0883837	0.120475	0.123338	0.139837	0.115246	0.110323	0.108695
6.00648	0.0721276	0.0589852	0.0633453	0.0971448	0.108908	0.0887418	0.120846	0.123687	0.139803	0.115212	0.111155	0.108816
5.99835	0.072367	0.0590467	0.0634544	0.0973558	0.108988	0.0888879	0.121053	0.123988	0.139831	0.115374	0.111652	0.108712
5.98725	0.0724997	0.0591946	0.0635608	0.0976477	0.109118	0.0889338	0.121011	0.124143	0.140041	0.115472	0.11218	0.108915
5.97877	0.07262	0.0593274	0.0637079	0.0979959	0.109437	0.0890402	0.12087	0.124373	0.140372	0.1155	0.112759	0.109354
5.9927	0.0727287	0.0595092	0.0638706	0.0981684	0.109846	0.0893681	0.120914	0.124537	0.140621	0.115366	0.11307	0.109584
6.02212	0.0728656	0.0597616	0.0639263	0.0981334	0.110127	0.0897421	0.121274	0.124723	0.140553	0.115442	0.113324	0.109496
6.04475	0.0731427	0.0599151	0.0640474	0.0981271	0.110249	0.0900704	0.121729	0.125102	0.140641	0.115504	0.113677	0.10966
6.06137	0.0733965	0.0599712	0.0643506	0.0981793	0.110461	0.0902283	0.122011	0.125466	0.140988	0.115269	0.113878	0.109995
6.0702	0.073533	0.0600551	0.0645707	0.0982623	0.110678	0.0902644	0.122282	0.125675	0.141313	0.115266	0.114014	0.110194
6.06471	0.0736221	0.0602552	0.0646403	0.0984862	0.110899	0.0904179	0.122615	0.126104	0.141453	0.115792	0.114384	0.110305
6.06541	0.0740241	0.0604914	0.0646833	0.0986952	0.111077	0.0908195	0.123073	0.126514	0.1417	0.116415	0.114563	0.110535
6.07829	0.0744396	0.060472	0.0647506	0.0987303	0.111198	0.0909134	0.123256	0.126795	0.142013	0.117133	0.114611	0.110788
6.081	0.0747503	0.0605517	0.0648405	0.0988244	0.111345	0.0909446	0.123106	0.127046	0.142174	0.117921	0.114839	0.110879
6.08078	0.0750266	0.060812	0.0650153	0.0989836	0.111543	0.0911227	0.123271	0.127258	0.142368	0.11839	0.11506	0.110981
6.08765	0.0752598	0.0609288	0.0652523	0.0990981	0.111773	0.0913297	0.123543	0.127686	0.142466	0.118914	0.11505	0.111251
6.10748	0.0756496	0.0608873	0.0655423	0.09906	0.111858	0.0914785	0.123725	0.12809	0.142517	0.119373	0.115111	0.111471
6.12672	0.0760517	0.0609418	0.0656363	0.0989671	0.111949	0.0916722	0.123669	0.128213	0.142824	0.119703	0.115398	0.111618
6.13327	0.0763646	0.0610473	0.0656308	0.098966	0.111999	0.0917441	0.123692	0.128517	0.143315	0.119987	0.115893	0.111702
6.12897	0.0766614	0.0611884	0.0657824	0.0991081	0.111943	0.0918504	0.123943	0.12878	0.143884	0.120403	0.116323	0.111989
6.12442	0.0768008	0.0613008	0.0659521	0.0992717	0.111901	0.0920409	0.124096	0.128803	0.144574	0.120626	0.116553	0.112138
6.12102	0.0770048	0.0612792	0.0661812	0.0994321	0.111918	0.092166	0.124177	0.129162	0.145277	0.120642	0.116614	0.112394
6.12436	0.0774775	0.0612537	0.0663455	0.09951	0.111926	0.0923311	0.124178	0.129809	0.145826	0.120742	0.116742	0.112469
6.12316	0.0780434	0.0614427	0.0664208	0.0996082	0.112009	0.0925512	0.124268	0.129991	0.146267	0.120864	0.116907	0.112624
6.11488	0.0784302	0.0616253	0.0665245	0.0998164	0.112232	0.0926738	0.124515	0.129795	0.14682	0.120912	0.117037	0.112759
6.11478	0.0786717	0.0618138	0.0667853	0.0999796	0.112374	0.0927655	0.124585	0.129727	0.147309	0.121136	0.117198	0.112912
6.11239	0.0789483	0.061767	0.0670041	0.100174	0.112431	0.0928918	0.124347	0.129886	0.147765	0.121412	0.117405	0.11314
6.11514	0.0793109	0.0616737	0.0670667	0.10035	0.112448	0.0929892	0.124572	0.13027	0.148341	0.121497	0.117642	0.113334
6.11922	0.0796392	0.0618785	0.0670219	0.100529	0.112235	0.0932443	0.124888	0.130835	0.148813	0.121898	0.117878	0.113554
6.11616	0.0797229	0.0620705	0.0671015	0.100748	0.112305	0.0934865	0.12499	0.131274	0.149026	0.122305	0.117889	0.113784
6.09998	0.0798387	0.0620725	0.0672813	0.101115	0.112649	0.0935133	0.125081	0.131688	0.149247	0.122596	0.117926	0.11396
6.08771	0.080181	0.0620942	0.0673832	0.10154	0.11311	0.0935162	0.125195	0.132332	0.149538	0.122732	0.118029	0.114004
6.08272	0.0804292	0.0622015	0.0675288	0.101927	0.113595	0.0937177	0.125253	0.132905	0.149592	0.122633	0.118222	0.11418
6.08131	0.0805406	0.0623133	0.0677072	0.102308	0.114053	0.093984	0.125147	0.133295	0.149881	0.122867	0.118527	0.11461
6.08609	0.0808094	0.0624161	0.0677631	0.102666	0.114494	0.094076	0.125009	0.133704	0.150254	0.123016	0.11877	0.114805
6.0908	0.0810146	0.0624649	0.0678902	0.103099	0.114896	0.0941025	0.124958	0.133948	0.150245	0.122974	0.118905	0.114903
6.11241	0.0810976	0.0625227	0.0681405	0.103456	0.115273	0.0941827	0.124882	0.13427	0.150311	0.123041	0.118897	0.115217
6.15443	0.0812355	0.0625927	0.068236	0.103492	0.115613	0.0943961	0.124886	0.134602	0.150461	0.123231	0.118835	0.115536
6.16343	0.0814255	0.0626073	0.0683612	0.103734	0.115818	0.0945828	0.125306	0.134675	0.150646	0.123525	0.118906	0.115703
6.16129	0.0818142	0.0627965	0.0685296	0.104188	0.116037	0.0945866	0.126183	0.13471	0.150886	0.123607	0.11914	0.115736
6.18302	0.0825108	0.0630505	0.0686768	0.10438	0.116329	0.0946202	0.126867	0.134792	0.151031	0.123708	0.11919	0.115889
6.19977	0.083459	0.063269	0.0688813	0.104469	0.116564	0.0948976	0.12738	0.134765	0.151047	0.123933	0.119198	0.116121
6.21212	0.0843295	0.0633194	0.069033	0.104595	0.11677	0.0952027	0.128091	0.135163	0.151219	0.123983	0.119619	0.116346
6.23107	0.0851863	0.0633828	0.0691666	0.104656	0.117039	0.0953041	0.128765	0.135539	0.151609	0.123991	0.119972	0.116384
6.2441	0.0861172	0.0636248	0.0694364	0.104734	0.117384	0.095643	0.129013	0.135797	0.151959	0.124121	0.119947	0.116479
6.24644	0.0870489	0.063805	0.0696282	0.104878	0.117591	0.0960006	0.129206	0.136169	0.152243	0.124434	0.119528	0.116742
6.24721	0.0879795	0.0638474	0.0697737	0.105076	0.117606	0.0959207	0.129723	0.136454	0.152554	0.124765	0.119038	0.1169
6.2584	0.088946	0.0638388	0.0698074	0.105184	0.117743	0.0958636	0.130193	0.136841	0.152955	0.125037	0.119048	0.117042
6.27649	0.0899003	0.0640134	0.0698278	0.105194	0.117872	0.0961147	0.130445	0.137148	0.153093	0.125026	0.119488	0.117506
6.28948	0.0904628	0.0642686	0.0699728	0.105197	0.117963	0.0965153	0.130663	0.137282	0.15323	0.124801	0.120293	0.117992
6.28671	0.0909024	0.0643804	0.0701773	0.105339	0.118265	0.096813	0.130834	0.137498	0.153494	0.124767	0.121115	0.118626
6.279	0.091467	0.0644576	0.0704307	0.105533	0.118647	0.0970077	0.131106	0.137994	0.153702	0.124725	0.121734	0.119273
6.26245	0.0920636	0.0646015	0.070658	0.105814	0.118942	0.097171	0.131175	0.138425	0.153761	0.124571	0.122219	0.119512
6.24608	0.0924969	0.0647347	0.0708035	0.106191	0.119277	0.0972212	0.131008	0.138565	0.154036	0.124965	0.12253	0.119763
6.25529	0.0925502	0.0647311	0.0709669	0.106332	0.119629	0.0973419	0.131221	0.138592	0.154188	0.125846	0.12286	0.12013
6.26184	0.0924666	0.0647276	0.0709449	0.106398	0.119925	0.0975044	0.131607	0.138945	0.154307	0.126753	0.123165	0.120487
6.24476	0.0924721	0.0648496	0.0708908	0.106738	0.120152	0.097639	0.131807	0.139456	0.154442	0.127496	0.12347	0.120993
6.23793	0.0926182	0.0650907	0.0710428	0.107153	0.120363	0.0977584	0.132067	0.13966	0.154628	0.127831	0.123868	0.121486
6.26079	0.0927255	0.0652887	0.0715645	0.107256	0.120747	0.0978572	0.132547	0.13989	0.154957	0.128022	0.124284	0.121733
6.27466	0.0925637	0.0653518	0.0717672	0.107383	0.121084	0.0979865	0.132962	0.140093	0.155205	0.128321	0.124512	0.122047
6.28505	0.0923328	0.065376	0.0717018	0.107591	0.12117	0.0982015	0.133232	0.140132	0.155341	0.128838	0.124608	0.122572
6.29539	0.0920364	0.0654624	0.071704	0.107776	0.121405	0.0984197	0.133425	0.140148	0.155381	0.129144	0.124933	0.12302
6.2964	0.091779	0.065592	0.0718717	0.10811	0.12168	0.0984697	0.133595	0.140266	0.155448	0.129299	0.125079	0.123321
6.31539	0.0916779	0.0656369	0.072101	0.108245	0.121763	0.0984059	0.133725	0.140211	0.155558	0.129589	0.124976	0.123614
6.32161	0.0915893	0.0658552	0.0721555	0.108427	0.121826	0.0985315	0.134007	0.140452	0.155876	0.129821	0.125014	0.123853
6.32813	0.0914024	0.0660845	0.0722645	0.108737	0.12194	0.0987949	0.134339	0.141146	0.156089	0.129802	0.125359	0.124023
6.3645	0.0912646	0.066043	0.0724517	0.108652	0.122124	0.0989346	0.134467	0.1419	0.156243	0.129833	0.125672	0.1242
6.37299	0.0910339	0.0660069	0.0725867	0.108733	0.122345	0.0990472	0.134599	0.142591	0.156385	0.129965	0.126028	0.12464
6.368	0.0909252	0.0662831	0.0726103	0.10897	0.122585	0.0991694	0.134781	0.143249	0.156682	0.130216	0.126514	0.124884
6.36119	0.0909148	0.0663398	0.0726341	0.109273	0.122735	0.0993987	0.134924	0.143586	0.157059	0.130337	0.126803	0.125017
6.36925	0.0907296	0.0663526	0.0728815	0.109452	0.122746	0.0995792	0.134948	0.143735	0.157167	0.130414	0.127136	0.125226
6.38887	0.0906445	0.0665506	0.0730405	0.109422	0.122838	0.0996261	0.134984	0.144067	0.157356	0.130724	0.127239	0.125582
6.38983	0.0905066	0.0666089	0.0731066	0.109463	0.123062	0.099798	0.135104	0.144303	0.157443	0.131093	0.127129	0.125894
6.37629	0.0903815	0.0666843	0.0731239	0.109744	0.123286	0.100066	0.135323	0.144539	0.157531	0.131326	0.127181	0.125957
6.38172	0.0904075	0.06683	0.0731649	0.109895	0.123491	0.100329	0.135556	0.144739	0.157948	0.131489	0.127718	0.126191
6.39655	0.0903898	0.0669108	0.0732672	0.109896	0.123698	0.100452	0.135735	0.144797	0.158138	0.131692	0.127937	0.126604
6.40472	0.0902773	0.0670162	0.0733645	0.109911	0.123711	0.100525	0.135871	0.144927	0.158272	0.131897	0.127709	0.126789
6.40195	0.0900101	0.067259	0.0735689	0.110031	0.123762	0.100687	0.136039	0.145045	0.158555	0.131931	0.127805	0.126954
6.39868	0.0898357	0.0674768	0.0736141	0.110194	0.124038	0.100855	0.1362	0.145171	0.158819	0.131875	0.128151	0.127235
6.39813	0.0898744	0.0674432	0.0737523	0.110326	0.124493	0.101033	0.136261	0.145462	0.159029	0.132058	0.128292	0.127387
6.39333	0.0898202	0.0674197	0.073934	0.110497	0.124995	0.101213	0.136345	0.145789	0.1592	0.132127	0.128414	0.127671
6.39189	0.0897332	0.0676305	0.0739677	0.110669	0.12535	0.101415	0.136433	0.145941	0.159482	0.132221	0.12855	0.128191
6.39809	0.0897737	0.067858	0.074119	0.110752	0.125743	0.101687	0.136658	0.146048	0.159801	0.132464	0.128864	0.128699
6.40114	0.0898087	0.0678325	0.0742747	0.110848	0.126064	0.10187	0.136725	0.14642	0.160021	0.132446	0.129106	0.12886
6.39256	0.0898783	0.0678177	0.0742919	0.111042	0.126365	0.102017	0.136268	0.146907	0.160343	0.132487	0.129109	0.128927
6.36914	0.089928	0.0679155	0.0742772	0.111419	0.126662	0.102063	0.135852	0.147236	0.160629	0.132848	0.129258	0.129032
6.35127	0.0897882	0.0679734	0.0744387	0.111856	0.126917	0.102215	0.136087	0.14744	0.160848	0.133024	0.129407	0.129062
6.35987	0.0895263	0.0681131	0.074711	0.112066	0.127274	0.10263	0.136776	0.147522	0.160986	0.133053	0.129591	0.129225
6.36973	0.089514	0.0683073	0.0747344	0.112179	0.127571	0.10285	0.137571	0.147788	0.161041	0.133344	0.129715	0.129573
6.36532	0.0895836	0.068469	0.0747513	0.112437	0.12773	0.102925	0.138264	0.148179	0.161322	0.133539	0.129725	0.12976
6.36288	0.0897843	0.0686145	0.0749173	0.112743	0.127903	0.103146	0.138827	0.148239	0.162029	0.133686	0.12975	0.129741
6.36879	0.0899578	0.0687003	0.0751168	0.112957	0.128125	0.103457	0.1395	0.148514	0.162936	0.133687	0.130028	0.129731
6.37223	0.0902078	0.0687268	0.0752802	0.113169	0.128198	0.10381	0.13999	0.148937	0.163707	0.133581	0.130205	0.130113
6.37652	0.0905288	0.0688731	0.0754902	0.113394	0.128164	0.103999	0.140525	0.149064	0.164346	0.133416	0.130214	0.130381
6.38389	0.0907407	0.0691609	0.0757251	0.113664	0.128234	0.104187	0.141261	0.149289	0.164856	0.133389	0.130054	0.130492
6.40625	0.090896	0.0693598	0.0757882	0.113787	0.128439	0.104492	0.141536	0.149699	0.165192	0.133755	0.129711	0.130564
6.41955	0.091015	0.0694977	0.0758599	0.113963	0.128793	0.104576	0.141801	0.149922	0.165508	0.134433	0.129492	0.13055
6.42849	0.091094	0.0696112	0.0758714	0.114212	0.129064	0.104555	0.142158	0.150077	0.166151	0.135145	0.129904	0.130732
6.44416	0.090907	0.0695284	0.0759811	0.114399	0.129109	0.10466	0.142352	0.150177	0.16667	0.135632	0.130649	0.130785
6.4697	0.0906144	0.0695137	0.0761278	0.114492	0.129232	0.104897	0.142359	0.150008	0.167048	0.136177	0.131346	0.131042
6.49904	0.0905931	0.0696599	0.076267	0.114404	0.129516	0.105099	0.142461	0.150014	0.167301	0.136871	0.132083	0.131327
6.50279	0.0906246	0.069841	0.0763314	0.114507	0.130043	0.105427	0.142686	0.150462	0.167572	0.137416	0.132634	0.131258
6.5003	0.0904959	0.0699088	0.0763307	0.114742	0.130525	0.10559	0.142776	0.151277	0.167823	0.137666	0.132921	0.131203
6.51431	0.090358	0.0699428	0.0763038	0.114844	0.130834	0.10567	0.142759	0.152112	0.168018	0.137861	0.133185	0.131409
6.53159	0.090191	0.0702181	0.0763132	0.114789	0.131133	0.105812	0.14287	0.152614	0.168152	0.138255	0.133541	0.13149
6.51968	0.0900203	0.0703956	0.0764907	0.11495	0.131269	0.106039	0.143129	0.152829	0.16839	0.138681	0.133877	0.131668
6.4931	0.0898987	0.0704226	0.076701	0.115393	0.131365	0.106185	0.143399	0.153313	0.168443	0.138884	0.134115	0.131767
6.48404	0.0899284	0.0704613	0.0767143	0.115756	0.131638	0.106292	0.143667	0.153878	0.168293	0.138932	0.134598	0.131866
6.48231	0.0899416	0.0705662	0.0767438	0.116059	0.132006	0.106437	0.143882	0.154142	0.168265	0.13885	0.135006	0.1321
6.48306	0.0898638	0.0706773	0.0770237	0.116339	0.132321	0.106642	0.144185	0.154236	0.168627	0.138959	0.13511	0.13232
6.47751	0.0897459	0.070653	0.0771751	0.116661	0.132485	0.106791	0.144508	0.154385	0.168912	0.139172	0.135054	0.132483
6.45492	0.0897408	0.070711	0.0773152	0.11713	0.132393	0.106977	0.14479	0.154642	0.169048	0.139075	0.135166	0.132501
6.42246	0.0898051	0.0708609	0.0775111	0.117814	0.132498	0.107211	0.144889	0.154887	0.168826	0.139177	0.135494	0.132677
6.41814	0.0897891	0.070827	0.0776141	0.118307	0.132682	0.107328	0.144864	0.154911	0.168964	0.13966	0.135699	0.133124
6.42828	0.0899608	0.0708867	0.0776853	0.118581	0.132765	0.107308	0.145009	0.154895	0.169382	0.140009	0.135856	0.133222
6.428	0.0901616	0.0710689	0.0777965	0.119028	0.132863	0.107473	0.145343	0.155088	0.169657	0.140293	0.136166	0.133292
6.43542	0.0901531	0.0710421	0.0779894	0.1196	0.132799	0.10781	0.145482	0.155211	0.169933	0.14058	0.136511	0.133585
6.45875	0.090221	0.0710076	0.078006	0.120141	0.132786	0.108062	0.145263	0.155304	0.170168	0.140522	0.136839	0.133873
6.49022	0.0903436	0.0711645	0.0781443	0.120647	0.132911	0.108314	0.14533	0.155666	0.170527	0.140424	0.137092	0.133942
6.51983	0.0903787	0.0713591	0.0784325	0.121183	0.132964	0.10844	0.14571	0.156058	0.170803	0.140444	0.137411	0.134083
6.5533	0.0902409	0.0715871	0.0784182	0.121677	0.132964	0.108489	0.145896	0.156206	0.170983	0.140535	0.137632	0.134292
6.59099	0.0900921	0.0718043	0.0784222	0.121926	0.133108	0.108672	0.14608	0.156499	0.171115	0.140773	0.137712	0.134602
6.58758	0.09016	0.0718354	0.0785616	0.122351	0.133305	0.108902	0.146414	0.156587	0.171399	0.140904	0.137778	0.134861
6.56416	0.0903718	0.0718707	0.0786536	0.122977	0.133347	0.109163	0.146493	0.156579	0.171538	0.141044	0.137834	0.134994
6.56279	0.0903869	0.0721351	0.0788057	0.123417	0.13329	0.109324	0.146481	0.156822	0.17171	0.141072	0.138082	0.135125
6.57939	0.0901981	0.0722786	0.0789494	0.123555	0.133315	0.109413	0.14649	0.15718	0.17209	0.141211	0.13847	0.135457
6.58578	0.0900474	0.0722696	0.0789988	0.123731	0.133373	0.109512	0.146559	0.157395	0.172284	0.141372	0.138641	0.135699
6.5974	0.0900283	0.072366	0.0791829	0.123931	0.133712	0.109684	0.146886	0.157561	0.172482	0.141422	0.138545	0.135711
6.61527	0.0900137	0.0726471	0.0793068	0.124028	0.134137	0.109793	0.147097	0.157905	0.172836	0.141555	0.138551	0.135821
6.61469	0.089835	0.0729774	0.0792616	0.124269	0.134764	0.109934	0.147177	0.157978	0.173115	0.141714	0.138574	0.136032
6.61605	0.0898541	0.0730587	0.0793966	0.124544	0.135365	0.110043	0.147242	0.158077	0.173425	0.141702	0.138575	0.136334
6.62502	0.0899616	0.0731345	0.0795925	0.124661	0.135747	0.110068	0.147136	0.158477	0.173674	0.141998	0.138784	0.136703
6.6122	0.0900215	0.0733256	0.0796948	0.124929	0.136046	0.110145	0.146958	0.158902	0.173757	0.14206	0.139027	0.136883
6.60116	0.0900523	0.0734965	0.079749	0.125303	0.136374	0.110326	0.147077	0.159107	0.173999	0.141925	0.13908	0.137086
6.62139	0.0900008	0.073559	0.0798541	0.125405	0.136661	0.110445	0.146996	0.158947	0.174364	0.141762	0.139308	0.137218
6.64764	0.0900077	0.0736281	0.0800531	0.12534	0.137016	0.110572	0.146961	0.158725	0.174565	0.14166	0.139367	0.137412
6.65096	0.0901705	0.0737949	0.0801984	0.125451	0.137376	0.110729	0.147485	0.15868	0.174893	0.141788	0.139465	0.137733
6.63796	0.0904981	0.0738558	0.0802439	0.125793	0.137502	0.110871	0.148248	0.158903	0.17498	0.141832	0.139628	0.137934
6.62913	0.0906055	0.0739596	0.0802693	0.126192	0.137625	0.110969	0.149002	0.159548	0.175118	0.14218	0.139671	0.13795
6.6368	0.0905668	0.0741585	0.0804009	0.126452	0.137863	0.111066	0.14955	0.160378	0.175553	0.143021	0.139848	0.138105
6.64573	0.0907248	0.0743046	0.0804918	0.126695	0.137994	0.111299	0.150138	0.160738	0.176118	0.143801	0.139992	0.13825
6.66001	0.0910806	0.074333	0.08053	0.126931	0.138137	0.111495	0.150787	0.161244	0.176394	0.144394	0.140051	0.138411
6.67796	0.0915369	0.0744638	0.0806481	0.127167	0.138402	0.111701	0.151275	0.161784	0.176549	0.144792	0.140298	0.138555
6.69901	0.09201	0.0747262	0.0808026	0.127346	0.138477	0.111959	0.151587	0.162211	0.176689	0.145268	0.140303	0.138793
6.70597	0.0922943	0.0748768	0.0808903	0.127652	0.138507	0.112142	0.151932	0.162525	0.176828	0.145719	0.139856	0.139098
6.7102	0.0925774	0.0749913	0.0808589	0.128014	0.138643	0.112258	0.15229	0.162621	0.177392	0.145945	0.139359	0.139369
6.72534	0.0928139	0.0750482	0.0809602	0.128278	0.138838	0.112352	0.152518	0.16289	0.177914	0.146077	0.139453	0.139493
6.74678	0.0929893	0.0751164	0.0811743	0.12842	0.139053	0.112597	0.152894	0.163147	0.178094	0.146206	0.140112	0.139689
6.75764	0.0930351	0.0753218	0.0812682	0.128606	0.139405	0.112844	0.153135	0.163212	0.178372	0.146403	0.141025	0.139818
6.76344	0.0931113	0.0754687	0.0813574	0.128933	0.139741	0.113059	0.153117	0.163206	0.178805	0.146678	0.141804	0.139957
6.7874	0.0931499	0.0754987	0.0814063	0.12907	0.140087	0.11324	0.153207	0.163285	0.179192	0.146937	0.142194	0.140231
6.80043	0.0933744	0.0754802	0.0814661	0.129295	0.140437	0.113339	0.153352	0.163568	0.179358	0.146915	0.14269	0.140409
6.82337	0.0936199	0.0755681	0.0816122	0.12945	0.14083	0.113408	0.153648	0.163915	0.179571	0.146748	0.143153	0.140362
6.8546	0.0935914	0.0758489	0.0817856	0.129408	0.140973	0.113525	0.153943	0.16424	0.179845	0.146877	0.143439	0.140521
6.85979	0.0936285	0.0759101	0.0819407	0.129513	0.141128	0.113702	0.154093	0.164578	0.180172	0.147301	0.14357	0.140784
6.8563	0.0937337	0.0758307	0.0820275	0.129728	0.141331	0.113892	0.154196	0.164879	0.180573	0.147586	0.143818	0.140891
6.87217	0.093754	0.0759289	0.0820765	0.129786	0.141666	0.114015	0.154575	0.16495	0.180665	0.147813	0.144329	0.141008
6.90496	0.0936542	0.0761201	0.0821085	0.12952	0.14214	0.114128	0.154944	0.165155	0.180681	0.148326	0.144893	0.141213
6.90298	0.0935223	0.0762947	0.08228	0.129456	0.142361	0.11431	0.155232	0.165383	0.180848	0.148523	0.145018	0.141339
6.8858	0.0937348	0.0763828	0.0823908	0.129625	0.142401	0.114519	0.155591	0.165506	0.180839	0.148381	0.144868	0.141582
6.88572	0.0940297	0.0765152	0.0824306	0.129739	0.142482	0.114753	0.155764	0.165785	0.18091	0.148562	0.144964	0.142066
6.90339	0.0941623	0.0766331	0.0825923	0.129618	0.142571	0.114806	0.155741	0.166074	0.181294	0.148863	0.145344	0.142538
6.90933	0.0941885	0.0766106	0.0829275	0.129499	0.142591	0.114822	0.155642	0.166101	0.181933	0.149108	0.145664	0.142969
6.90495	0.0943004	0.0766199	0.0831107	0.129529	0.142621	0.114885	0.155755	0.166067	0.182684	0.149122	0.145931	0.143412
6.90199	0.0944715	0.0768053	0.0831214	0.129559	0.142693	0.115097	0.156013	0.166262	0.183187	0.149312	0.146307	0.143914
6.88435	0.0946321	0.0770176	0.0831644	0.129672	0.142965	0.115248	0.156293	0.166359	0.18356	0.14945	0.146723	0.144299
6.85699	0.0948609	0.0771661	0.0833491	0.129976	0.143064	0.11544	0.156481	0.166518	0.184108	0.149651	0.14692	0.144527
6.85214	0.0951565	0.0772803	0.0834668	0.130099	0.142945	0.115717	0.156527	0.1669	0.184594	0.149927	0.147186	0.144866
6.8494	0.0953552	0.0772862	0.0835058	0.130163	0.143101	0.115797	0.15656	0.167021	0.185013	0.150078	0.147606	0.145118
6.8422	0.0954087	0.0773591	0.0836403	0.130259	0.14329	0.115839	0.156653	0.167044	0.185359	0.150328	0.147788	0.145584
6.83401	0.0955924	0.0776479	0.0838432	0.130419	0.143389	0.115988	0.156813	0.167219	0.185592	0.150606	0.148065	0.145817
6.83739	0.0957169	0.0778918	0.0840532	0.130492	0.143467	0.116149	0.156879	0.167123	0.185915	0.150584	0.148251	0.146028
6.84763	0.0957902	0.077935	0.0842259	0.130487	0.143556	0.116348	0.157047	0.166798	0.186184	0.150766	0.148237	0.146413
6.85702	0.0959965	0.077936	0.0841965	0.130516	0.143491	0.116563	0.157294	0.166611	0.186244	0.151065	0.148617	0.14675
6.8647	0.096292	0.0780565	0.0842366	0.130571	0.143438	0.116637	0.157588	0.167014	0.186399	0.151142	0.14886	0.147027
6.87165	0.0964695	0.0783154	0.0844508	0.130672	0.143791	0.116746	0.157723	0.167846	0.186597	0.15131	0.149076	0.147403
6.88437	0.0965213	0.0784352	0.0846356	0.130719	0.144291	0.117028	0.157719	0.16865	0.186706	0.151626	0.149299	0.147638
6.89122	0.0964994	0.0785431	0.084754	0.13077	0.144786	0.117258	0.15787	0.169154	0.186722	0.151421	0.149449	0.14787
6.88575	0.0966432	0.0787466	0.0848753	0.13095	0.145345	0.117429	0.158139	0.169543	0.186776	0.150917	0.149673	0.148182
6.88017	0.0967567	0.0788507	0.0851481	0.131175	0.145832	0.117633	0.158227	0.169869	0.186757	0.150759	0.150057	0.14849
6.87865	0.0968921	0.0788347	0.0853669	0.131366	0.146026	0.117894	0.15828	0.170106	0.186681	0.150986	0.150319	0.148674
6.88708	0.0972151	0.0789182	0.0854439	0.131535	0.146274	0.118141	0.158356	0.170211	0.186817	0.151611	0.150602	0.14889
6.91557	0.0973607	0.079144	0.0856679	0.131474	0.14665	0.118142	0.158197	0.170569	0.186901	0.152595	0.150858	0.149148
6.92841	0.0975621	0.0793402	0.0859515	0.131428	0.147032	0.118039	0.158016	0.1708	0.186861	0.153498	0.151063	0.149467
6.91301	0.0978125	0.079437	0.0861563	0.131733	0.147436	0.118289	0.158119	0.17077	0.18712	0.153844	0.151175	0.149821
6.92236	0.0978889	0.0794665	0.086357	0.131971	0.147832	0.118523	0.1585	0.170875	0.187322	0.154142	0.151292	0.149985
6.96016	0.0980579	0.0794555	0.086537	0.131799	0.148133	0.11878	0.159255	0.17097	0.187476	0.154645	0.151275	0.150175
6.97201	0.0984061	0.0795743	0.0867905	0.131753	0.148319	0.118947	0.160258	0.171192	0.187826	0.155178	0.151416	0.150386
6.97081	0.0985867	0.0798181	0.0869713	0.13187	0.148415	0.118915	0.161108	0.171343	0.188247	0.155507	0.151769	0.150619
6.96404	0.0985488	0.0800285	0.0870111	0.132062	0.148473	0.118942	0.161787	0.171412	0.188494	0.155659	0.152006	0.150749
6.95193	0.0985983	0.0800903	0.0870364	0.132301	0.148481	0.119242	0.162247	0.171487	0.188814	0.155724	0.152154	0.150928
6.94217	0.0986625	0.0800972	0.0872653	0.132549	0.148544	0.119454	0.162424	0.171793	0.189128	0.155859	0.15237	0.151216
6.94564	0.0989026	0.0801788	0.0875334	0.132717	0.148643	0.119541	0.162795	0.172154	0.189488	0.155798	0.152253	0.151514
6.95873	0.0993157	0.0802153	0.0876127	0.132748	0.148831	0.119645	0.163216	0.172345	0.189814	0.155763	0.151778	0.151908
6.95616	0.0996975	0.0802375	0.0876425	0.132913	0.149009	0.119863	0.163628	0.172569	0.19003	0.156139	0.151374	0.152166
6.94805	0.100054	0.0804147	0.0876969	0.133145	0.149004	0.120024	0.164004	0.172812	0.190363	0.156346	0.151302	0.152256
6.92733	0.100331	0.0805238	0.0877621	0.133542	0.149096	0.120188	0.16421	0.173108	0.190565	0.156363	0.1518	0.15234
6.90883	0.100607	0.0806131	0.087802	0.134021	0.149408	0.120394	0.164218	0.173349	0.190601	0.156622	0.152636	0.152626
6.91121	0.100725	0.0806947	0.0879174	0.134359	0.149799	0.120532	0.164362	0.173522	0.190677	0.15688	0.153424	0.152656
6.92991	0.100894	0.0808293	0.0879946	0.134537	0.150195	0.120674	0.164397	0.173648	0.191101	0.157002	0.153848	0.152579
6.94185	0.101142	0.0810463	0.0879824	0.134741	0.150446	0.120809	0.164409	0.17369	0.191554	0.157469	0.154211	0.152731
6.93033	0.101247	0.0811187	0.0879247	0.135272	0.150627	0.120963	0.164739	0.173859	0.191634	0.157784	0.154724	0.152882
6.93482	0.101296	0.0810728	0.0879525	0.135797	0.150977	0.121048	0.1649	0.173971	0.191694	0.157662	0.154957	0.153077
6.96461	0.101509	0.0811274	0.0880431	0.136083	0.151311	0.121099	0.165058	0.174248	0.191949	0.157843	0.155069	0.153348
7.00484	0.101901	0.081317	0.0882117	0.136188	0.151582	0.121242	0.165391	0.174737	0.192091	0.158108	0.155359	0.153485
7.03416	0.102031	0.0815082	0.0883378	0.136295	0.151763	0.121368	0.165855	0.175046	0.192357	0.158124	0.155766	0.153477
7.04344	0.101991	0.0816231	0.0883639	0.136608	0.151897	0.121598	0.166187	0.175128	0.192681	0.157959	0.155869	0.153687
7.06542	0.102012	0.0817775	0.0884654	0.136828	0.15226	0.121868	0.166365	0.175172	0.192805	0.158039	0.155971	0.153838
7.08608	0.102096	0.0818951	0.0886059	0.136881	0.152657	0.121989	0.166503	0.175251	0.192789	0.158252	0.156186	0.154098
7.07484	0.102242	0.0819487	0.0888454	0.13715	0.152905	0.1221	0.166549	0.175229	0.192946	0.158266	0.156251	0.154247
7.06418	0.102379	0.082024	0.0889607	0.137526	0.15301	0.122194	0.166695	0.175265	0.19329	0.158434	0.156148	0.154257
7.08042	0.10235	0.0822037	0.0890274	0.137627	0.153049	0.122352	0.166895	0.175887	0.193593	0.158647	0.156276	0.154607
7.1017	0.102332	0.0822036	0.0891918	0.137585	0.153028	0.122579	0.166954	0.176825	0.19381	0.158848	0.156421	0.154917
7.11804	0.102456	0.0822841	0.0893222	0.137518	0.153075	0.122803	0.167131	0.177536	0.194214	0.159085	0.156533	0.154917
7.12306	0.102704	0.0826068	0.089386	0.137522	0.15328	0.123	0.167354	0.177903	0.194455	0.159175	0.156626	0.155053
7.12211	0.102784	0.0828251	0.0894746	0.137618	0.153433	0.123276	0.167516	0.178281	0.194695	0.15935	0.156904	0.15528
7.12601	0.102855	0.0828067	0.089601	0.137682	0.153483	0.123415	0.167758	0.178703	0.195121	0.159475	0.157442	0.15526
7.13399	0.102929	0.0827922	0.089786	0.137682	0.153554	0.123518	0.167879	0.178894	0.195564	0.159579	0.157903	0.155313
7.13541	0.103153	0.0829249	0.0899315	0.137693	0.1537	0.123773	0.168097	0.179017	0.196032	0.159816	0.158075	0.155656
7.12785	0.103369	0.0830379	0.090069	0.137842	0.153919	0.123861	0.168232	0.179422	0.19634	0.159916	0.158072	0.155942
7.13576	0.103568	0.0830649	0.0902979	0.137843	0.154112	0.123825	0.168263	0.179755	0.196618	0.15987	0.158117	0.15608
7.12839	0.103742	0.0832087	0.090461	0.137857	0.154193	0.123878	0.168632	0.179778	0.196959	0.159662	0.158325	0.156322
7.09039	0.103782	0.0835713	0.0904713	0.138242	0.154183	0.124061	0.168853	0.17983	0.197336	0.159686	0.1586	0.15655
7.06834	0.103898	0.0837787	0.0905264	0.138632	0.154115	0.12428	0.16889	0.179873	0.197773	0.160054	0.158968	0.156699
7.06851	0.104028	0.0837509	0.0906987	0.138805	0.154377	0.124438	0.169124	0.179931	0.198147	0.160922	0.159163	0.156806
7.06565	0.104065	0.0838266	0.0908212	0.138997	0.155011	0.124591	0.169113	0.180237	0.198369	0.161874	0.159218	0.157064
7.06597	0.104221	0.083936	0.0908912	0.139256	0.155607	0.124856	0.169062	0.180363	0.198651	0.162534	0.159285	0.157444
7.08647	0.104374	0.0839393	0.091013	0.139375	0.156085	0.125001	0.169191	0.180476	0.198969	0.162916	0.159518	0.157647
7.11668	0.104362	0.0839991	0.0910591	0.139353	0.156433	0.12518	0.169503	0.18088	0.199212	0.163346	0.15973	0.157885
7.13036	0.104593	0.0841407	0.091329	0.139413	0.156763	0.125626	0.169659	0.181455	0.199148	0.16391	0.160033	0.158126
7.12387	0.104831	0.0841902	0.091521	0.139766	0.157102	0.125904	0.169633	0.181675	0.19898	0.164203	0.160315	0.158156
7.13451	0.104789	0.0843337	0.0914972	0.139967	0.157448	0.12612	0.169428	0.181816	0.199171	0.164459	0.160426	0.158311
7.14	0.104806	0.0844862	0.0917151	0.140105	0.157744	0.12626	0.169339	0.182157	0.199241	0.16481	0.160439	0.158614
7.14423	0.104957	0.0845972	0.0919148	0.140306	0.15786	0.126486	0.169406	0.18238	0.199566	0.165197	0.160631	0.158892
7.16195	0.105127	0.084656	0.0919854	0.140294	0.158072	0.12682	0.169828	0.182606	0.200268	0.165347	0.16083	0.159071
7.15463	0.105159	0.0847319	0.0921234	0.140451	0.158367	0.12714	0.170547	0.182958	0.200903	0.165225	0.160977	0.159331
7.14649	0.105286	0.0848078	0.0922057	0.140732	0.158601	0.127476	0.17138	0.183136	0.201432	0.165257	0.161236	0.159585
7.15469	0.105509	0.0849211	0.0923686	0.140847	0.158703	0.127892	0.172174	0.18323	0.202094	0.165369	0.161433	0.159791
7.15775	0.105611	0.0850861	0.0926353	0.140981	0.158731	0.128219	0.172749	0.183297	0.202617	0.165416	0.161609	0.159873
7.16843	0.10569	0.0851551	0.0928975	0.141082	0.158837	0.128363	0.173239	0.183569	0.202891	0.165409	0.161745	0.159999
7.18792	0.105762	0.0851578	0.0930664	0.141065	0.158906	0.128509	0.173688	0.183853	0.202986	0.165581	0.161743	0.160284
7.19802	0.105703	0.0853065	0.0931748	0.141121	0.159157	0.128816	0.174125	0.184054	0.203264	0.166025	0.161745	0.160542
7.20632	0.105744	0.0854845	0.093504	0.141179	0.159219	0.129217	0.174743	0.18433	0.203551	0.166434	0.161544	0.160693
7.20292	0.106133	0.0856152	0.0937751	0.141373	0.159318	0.129399	0.17499	0.184625	0.203813	0.166515	0.161024	0.160965
7.20513	0.106475	0.0857952	0.0938879	0.141525	0.159598	0.129456	0.174956	0.184616	0.204064	0.166699	0.160926	0.161242
7.20766	0.106828	0.0859836	0.0940712	0.141683	0.1599	0.129783	0.175381	0.184445	0.204141	0.166857	0.16157	0.16151
7.21521	0.107177	0.0860547	0.0941184	0.14175	0.160226	0.130065	0.176056	0.184295	0.204063	0.166862	0.162414	0.16183
7.20893	0.107519	0.0861202	0.0942363	0.141931	0.160594	0.130223	0.176061	0.184617	0.204031	0.166971	0.163062	0.162104
7.20115	0.107887	0.0862997	0.0945595	0.142214	0.160905	0.130376	0.175756	0.185177	0.204139	0.167207	0.163556	0.162239
7.21204	0.108108	0.0864328	0.0946648	0.142345	0.161183	0.130397	0.175819	0.185789	0.204317	0.167419	0.164081	0.162442
7.22109	0.108278	0.086571	0.0947314	0.142409	0.16139	0.130318	0.17584	0.186423	0.204467	0.167585	0.164416	0.162871
7.21106	0.108388	0.0866773	0.0949856	0.142667	0.161604	0.130399	0.176115	0.186904	0.204423	0.16768	0.164497	0.16319
7.19852	0.108464	0.0867582	0.0951899	0.143031	0.161861	0.130633	0.17635	0.187212	0.204318	0.167673	0.164768	0.163346
7.19037	0.10862	0.0869573	0.0952164	0.14338	0.162151	0.130872	0.176629	0.187507	0.204537	0.167804	0.165203	0.163469
7.18672	0.108696	0.0870483	0.095232	0.14372	0.162289	0.131019	0.17708	0.187732	0.204896	0.167887	0.165533	0.163791
7.18699	0.108766	0.0870412	0.0954353	0.144016	0.1624	0.131083	0.177632	0.188072	0.20492	0.16804	0.165797	0.164176
7.1804	0.108937	0.0870581	0.0956765	0.144485	0.162677	0.131298	0.177889	0.188327	0.205206	0.168289	0.165944	0.164393
7.19706	0.108919	0.0870591	0.0956759	0.144787	0.162815	0.131418	0.177755	0.188424	0.205585	0.168568	0.165945	0.164564
7.21477	0.108906	0.0871014	0.0956362	0.145026	0.162869	0.131323	0.177794	0.188451	0.206039	0.168583	0.166152	0.164733
7.22575	0.108883	0.0872023	0.0958207	0.145352	0.163182	0.131433	0.177985	0.188464	0.206346	0.168765	0.166268	0.164925
7.24159	0.108773	0.0872249	0.0960284	0.145709	0.163418	0.131787	0.178184	0.188691	0.206647	0.16913	0.166317	0.165122
7.2722	0.1089	0.0873374	0.096157	0.145873	0.163356	0.131955	0.178514	0.189044	0.206959	0.169313	0.166405	0.165249
7.30058	0.109017	0.0875157	0.096242	0.14594	0.163407	0.13188	0.178676	0.189143	0.207106	0.169304	0.166592	0.165189
7.32261	0.109159	0.0877	0.096319	0.145988	0.163548	0.131891	0.178761	0.189143	0.207342	0.169133	0.167036	0.165271
7.33477	0.109288	0.0877874	0.0963365	0.146064	0.163614	0.132144	0.178842	0.189324	0.207784	0.16897	0.167459	0.165484
7.34373	0.109232	0.0878425	0.096396	0.146138	0.163691	0.13238	0.17903	0.18957	0.208148	0.168934	0.167735	0.165553
7.35208	0.109266	0.0881337	0.0965617	0.146176	0.163848	0.132493	0.179284	0.189674	0.208216	0.169236	0.168026	0.165569
7.35854	0.109583	0.0883735	0.0967648	0.146219	0.164065	0.132401	0.179374	0.189846	0.208375	0.170016	0.168443	0.166102
7.369	0.109945	0.0884794	0.0968527	0.146232	0.164223	0.132402	0.179594	0.19025	0.208668	0.170924	0.168589	0.166788
7.38161	0.110122	0.0886317	0.0968864	0.146156	0.16432	0.132602	0.179756	0.190684	0.209071	0.171585	0.168654	0.167029
7.3787	0.110186	0.0888431	0.0969517	0.146189	0.164318	0.132795	0.179799	0.190848	0.209413	0.172059	0.168879	0.167387
7.36188	0.110413	0.0889752	0.0971279	0.146405	0.164283	0.132892	0.180128	0.190798	0.209686	0.172251	0.169035	0.167922
7.3505	0.110573	0.0890961	0.0972612	0.146609	0.164509	0.132828	0.180539	0.191134	0.210106	0.172425	0.169234	0.16837
7.34735	0.110701	0.0893814	0.0973493	0.146781	0.16492	0.132769	0.180715	0.191695	0.210295	0.172688	0.169546	0.168589
7.35838	0.110927	0.0897036	0.0974749	0.146823	0.165472	0.13303	0.180663	0.191896	0.210504	0.172879	0.169757	0.168831
7.37249	0.111127	0.0897485	0.0976972	0.146794	0.16598	0.133281	0.180844	0.191876	0.210868	0.173036	0.169896	0.169075
7.3775	0.111262	0.0897665	0.0978596	0.146794	0.166389	0.133405	0.181084	0.192032	0.211224	0.172985	0.170126	0.169363
7.35828	0.111493	0.0899721	0.0979339	0.147035	0.166757	0.133365	0.181208	0.192325	0.211518	0.172919	0.170355	0.169633
7.33568	0.111686	0.0902772	0.0980323	0.147459	0.167128	0.133487	0.181378	0.192568	0.211765	0.173078	0.170555	0.16988
7.33321	0.111683	0.0903841	0.0981642	0.147696	0.167431	0.133829	0.181448	0.192894	0.211957	0.173274	0.170858	0.170042
7.3245	0.111785	0.0905278	0.0983442	0.147963	0.167702	0.134083	0.181285	0.193092	0.212211	0.173433	0.171152	0.170194
7.31446	0.11182	0.0906389	0.0984628	0.148342	0.168071	0.134226	0.181088	0.192985	0.212359	0.173518	0.171338	0.170559
7.3239	0.111912	0.0906779	0.0986386	0.148609	0.168451	0.134437	0.181367	0.192763	0.212539	0.173586	0.17139	0.17078
7.35395	0.112044	0.090751	0.0986944	0.148692	0.168532	0.134718	0.182057	0.192861	0.212992	0.173866	0.171432	0.170966
7.38276	0.112221	0.0908328	0.0986049	0.148696	0.168552	0.13502	0.182616	0.193011	0.213298	0.174078	0.171849	0.17118
7.39393	0.112289	0.091072	0.0987661	0.148876	0.168705	0.13524	0.183245	0.193572	0.213369	0.174623	0.172073	0.171346
7.40942	0.112341	0.0913277	0.098975	0.14907	0.168767	0.135379	0.183849	0.194534	0.213595	0.174897	0.172034	0.171649
7.42259	0.112476	0.0912798	0.0992002	0.149226	0.16875	0.135497	0.184477	0.195102	0.213939	0.174916	0.172215	0.171858
7.42574	0.112703	0.0912517	0.0993186	0.14948	0.168634	0.135594	0.184976	0.195393	0.214265	0.175247	0.17266	0.17184
7.43907	0.113032	0.091256	0.099384	0.149581	0.168682	0.135779	0.185527	0.195555	0.214579	0.175781	0.172983	0.172069
7.43468	0.113202	0.0914778	0.0995529	0.149811	0.168936	0.13617	0.185903	0.195797	0.214832	0.175925	0.173	0.172383
7.43406	0.113343	0.0917239	0.0996497	0.15008	0.169092	0.13643	0.186129	0.196239	0.215095	0.176018	0.172678	0.172589
7.44704	0.113582	0.0918643	0.0997464	0.150201	0.169052	0.136472	0.186479	0.196654	0.215556	0.176111	0.172228	0.172644
7.45657	0.113796	0.0920135	0.0998233	0.150291	0.169186	0.136655	0.186808	0.196978	0.215872	0.176453	0.171912	0.172869
7.45902	0.114232	0.0920908	0.0997601	0.150503	0.169579	0.136921	0.187006	0.197079	0.215986	0.176927	0.172449	0.173172
7.47297	0.114813	0.0920729	0.099807	0.150614	0.170028	0.137243	0.187114	0.1971	0.216178	0.176988	0.173405	0.17341
7.4845	0.115303	0.0920673	0.0999262	0.150741	0.170361	0.1374	0.187092	0.1972	0.21634	0.177093	0.174079	0.173642
7.50194	0.11585	0.0922237	0.100123	0.150831	0.170548	0.137526	0.18722	0.19751	0.216586	0.177399	0.174704	0.173796
7.51848	0.1163	0.0924329	0.10015	0.15083	0.170695	0.137811	0.187437	0.197906	0.216964	0.177507	0.175329	0.173984
7.50946	0.116674	0.0924658	0.100156	0.151048	0.170926	0.138051	0.187529	0.198077	0.217269	0.177501	0.175716	0.174397
7.48892	0.117031	0.0924693	0.100321	0.151405	0.171111	0.138085	0.187674	0.198361	0.217377	0.177635	0.175971	0.174885
7.46718	0.117216	0.0925969	0.100516	0.151839	0.171247	0.138198	0.187955	0.198885	0.217297	0.178106	0.176248	0.175158
7.46885	0.11758	0.0927437	0.100747	0.152122	0.171471	0.138466	0.188267	0.198996	0.217298	0.178392	0.176638	0.175308
7.49065	0.117916	0.0928659	0.100903	0.152139	0.171664	0.138713	0.188674	0.199084	0.217634	0.178291	0.176873	0.175675
7.49387	0.118098	0.0929503	0.100996	0.152259	0.171793	0.13899	0.188953	0.199319	0.218227	0.178226	0.177029	0.175925
7.48288	0.118365	0.0930671	0.101265	0.152578	0.172028	0.139373	0.189131	0.19953	0.218856	0.178305	0.177459	0.175928
7.47775	0.118437	0.0932109	0.101453	0.15291	0.172306	0.139509	0.189485	0.199762	0.219432	0.178143	0.177636	0.176088
7.48523	0.118509	0.0933186	0.101557	0.153089	0.17248	0.139582	0.189555	0.19997	0.220203	0.177798	0.177593	0.176433
7.47595	0.118817	0.093293	0.101802	0.153404	0.172529	0.13972	0.189599	0.200112	0.220925	0.17803	0.177782	0.176812
7.45655	0.119225	0.0933794	0.101941	0.153891	0.172566	0.139781	0.189931	0.200315	0.221261	0.178892	0.177967	0.176896
7.44841	0.119667	0.0936437	0.10202	0.154391	0.172593	0.140091	0.190208	0.200526	0.221671	0.179649	0.177893	0.177015
7.46285	0.119994	0.0938846	0.102275	0.154698	0.1727	0.140472	0.190517	0.200751	0.222003	0.180295	0.178035	0.177282
7.48713	0.12029	0.0940283	0.102461	0.154879	0.172734	0.140756	0.19068	0.200855	0.222261	0.18084	0.178512	0.177457
7.50615	0.120667	0.0940804	0.102668	0.155102	0.172732	0.140795	0.190707	0.20104	0.22258	0.181315	0.178676	0.177623
7.51881	0.120979	0.0942636	0.102893	0.155418	0.173093	0.140806	0.190986	0.201351	0.222871	0.181838	0.178775	0.177816
7.53152	0.121403	0.0943573	0.102953	0.155762	0.173566	0.140993	0.191422	0.201485	0.223276	0.182215	0.179172	0.178073
7.55385	0.121877	0.0945627	0.102977	0.155982	0.173771	0.141201	0.191621	0.201772	0.223555	0.182439	0.179538	0.17828
7.57085	0.122235	0.09485	0.103123	0.156238	0.173886	0.141288	0.191661	0.202138	0.223597	0.182645	0.17963	0.178571
7.59683	0.122749	0.094826	0.103343	0.156359	0.173779	0.141477	0.191772	0.202135	0.223677	0.182754	0.17976	0.178801
7.61325	0.123157	0.0948152	0.10367	0.156472	0.173715	0.141711	0.192017	0.201691	0.223809	0.182687	0.179916	0.178985
7.62067	0.123348	0.0949659	0.103973	0.156612	0.174002	0.141777	0.192167	0.201671	0.223894	0.182717	0.180191	0.179215
7.62569	0.123656	0.0951077	0.104055	0.156777	0.174545	0.141888	0.192141	0.201908	0.223939	0.18307	0.180437	0.179421
7.64359	0.123859	0.0952636	0.104114	0.156802	0.175235	0.14206	0.192149	0.202407	0.224155	0.183279	0.180608	0.179523
7.66556	0.123871	0.0954746	0.104156	0.156677	0.175801	0.142126	0.192239	0.203207	0.224179	0.18348	0.180621	0.179709
7.66241	0.124026	0.0955544	0.104073	0.156737	0.176269	0.142303	0.192439	0.203828	0.224245	0.183693	0.180699	0.18001
7.65159	0.124115	0.0956232	0.104259	0.156943	0.176764	0.142574	0.192535	0.204214	0.224469	0.183872	0.180985	0.180263
7.65356	0.124144	0.0957346	0.104393	0.157057	0.177141	0.142651	0.192569	0.204433	0.224722	0.184269	0.18141	0.180464
7.65823	0.124286	0.0959484	0.104437	0.157062	0.177451	0.142716	0.192638	0.204729	0.224747	0.184853	0.181619	0.180586
7.64625	0.124465	0.096108	0.10458	0.157231	0.177835	0.143	0.192591	0.204917	0.224874	0.185129	0.181804	0.180841
7.64133	0.124635	0.0961905	0.104728	0.157382	0.17812	0.143174	0.192567	0.204995	0.225269	0.18504	0.181931	0.18118
7.64049	0.124826	0.0961932	0.104717	0.157488	0.178336	0.143285	0.192518	0.205249	0.225826	0.185163	0.182119	0.181364
7.64227	0.124903	0.0962395	0.104655	0.157582	0.178694	0.143464	0.19253	0.205536	0.226217	0.185361	0.182245	0.181465
7.63816	0.12506	0.0964099	0.104772	0.15771	0.178976	0.14364	0.192963	0.205528	0.226362	0.185681	0.182474	0.181665
7.62108	0.125277	0.0965275	0.104921	0.157996	0.179137	0.143812	0.193673	0.205384	0.226558	0.185977	0.182776	0.181805
7.61121	0.125398	0.0965881	0.105067	0.158304	0.179339	0.143948	0.194561	0.205393	0.226653	0.186061	0.182884	0.182015
7.61722	0.125496	0.0968024	0.105196	0.158465	0.179431	0.143998	0.195218	0.205512	0.226945	0.186118	0.183094	0.182372
7.62106	0.125683	0.0971159	0.105192	0.158645	0.17946	0.144123	0.195759	0.205675	0.227293	0.186386	0.183434	0.182632
7.61857	0.12591	0.0972532	0.105285	0.158917	0.179595	0.144252	0.196126	0.205941	0.227547	0.18674	0.183499	0.182802
7.63157	0.126164	0.0972635	0.10549	0.15912	0.179625	0.144235	0.196629	0.206246	0.227666	0.187136	0.183701	0.182841
7.65198	0.126454	0.0973229	0.1057	0.1592	0.179745	0.144303	0.196997	0.206462	0.227736	0.187203	0.183896	0.183024
7.6588	0.126694	0.0974034	0.105731	0.159449	0.180015	0.144567	0.19715	0.206887	0.227863	0.187154	0.183657	0.18331
7.67566	0.126792	0.0976098	0.105783	0.159652	0.180316	0.144706	0.197522	0.207039	0.227968	0.18742	0.183227	0.183513
7.69457	0.126898	0.0977131	0.105991	0.159795	0.180522	0.144654	0.198083	0.207012	0.228282	0.187746	0.183023	0.183886
7.70622	0.127028	0.0977521	0.106135	0.159946	0.180872	0.144712	0.198371	0.207085	0.228519	0.187844	0.18337	0.184173
7.70697	0.126955	0.0979076	0.106343	0.160177	0.18129	0.144954	0.198355	0.207466	0.228627	0.18799	0.183959	0.184136
7.70435	0.127037	0.0981725	0.106452	0.160467	0.181623	0.144987	0.198349	0.207823	0.228807	0.188255	0.184423	0.1843
7.70671	0.127254	0.0983363	0.106511	0.160684	0.181823	0.145004	0.198148	0.208085	0.229049	0.18834	0.184972	0.184739
7.70883	0.127559	0.0983529	0.106585	0.160926	0.181941	0.145141	0.19806	0.20835	0.229323	0.188269	0.185933	0.184897
7.72759	0.127865	0.098481	0.106743	0.160966	0.182261	0.145445	0.198326	0.208493	0.229652	0.188184	0.186444	0.185068
7.73414	0.127968	0.0985603	0.107044	0.161095	0.182746	0.145774	0.198785	0.208672	0.229782	0.187917	0.186573	0.18531
7.74063	0.127884	0.0987224	0.107311	0.161298	0.183101	0.145877	0.199104	0.209161	0.229968	0.187955	0.186797	0.185494
7.75732	0.127906	0.0989638	0.107369	0.161376	0.18321	0.145999	0.199414	0.209547	0.230194	0.18835	0.187187	0.185867
7.7611	0.127905	0.0990392	0.107516	0.161516	0.183307	0.146244	0.199726	0.209781	0.230634	0.189036	0.187582	0.186057
7.75833	0.127714	0.0992499	0.107708	0.161744	0.183519	0.146499	0.19983	0.210105	0.231034	0.189825	0.187855	0.186068
7.75817	0.127584	0.0994569	0.107848	0.161996	0.183819	0.146686	0.200096	0.210173	0.231319	0.190579	0.187996	0.186328
7.76554	0.12753	0.0995948	0.107982	0.162151	0.184028	0.146872	0.200377	0.210073	0.231613	0.191108	0.188042	0.186574
7.76732	0.127484	0.0997826	0.108078	0.162326	0.184162	0.146925	0.200332	0.210195	0.231816	0.191349	0.188123	0.186554
7.76568	0.127324	0.0998796	0.10819	0.162575	0.184295	0.147117	0.200384	0.210431	0.23205	0.191622	0.188244	0.186711
7.76721	0.127136	0.0998708	0.108256	0.162841	0.184335	0.147407	0.200513	0.210891	0.232392	0.191964	0.18829	0.187108
7.77435	0.126963	0.099854	0.108477	0.163008	0.184274	0.147654	0.200833	0.21156	0.232716	0.192006	0.188361	0.187445
7.77879	0.126919	0.100036	0.108742	0.163211	0.184352	0.147901	0.201113	0.212261	0.23297	0.192083	0.188589	0.187673
7.78402	0.126902	0.100187	0.108844	0.163412	0.184487	0.148141	0.2012	0.212932	0.233125	0.192395	0.188866	0.187802
7.77898	0.126703	0.100186	0.108789	0.163691	0.184523	0.148362	0.2013	0.213284	0.233299	0.192763	0.189133	0.187907
7.76106	0.126583	0.100274	0.108811	0.164144	0.184611	0.148522	0.201685	0.213507	0.233658	0.192897	0.189621	0.188061
7.7477	0.126808	0.100419	0.108958	0.164594	0.184733	0.148843	0.201846	0.214052	0.233966	0.192837	0.190053	0.188316
7.74171	0.126999	0.100466	0.109148	0.164989	0.184906	0.14906	0.201985	0.214468	0.234301	0.192673	0.190249	0.188521
7.74875	0.126903	0.100514	0.109316	0.165242	0.184923	0.149111	0.202219	0.21451	0.234623	0.192922	0.190441	0.188699
7.75192	0.126923	0.100637	0.109365	0.165589	0.184825	0.149063	0.202457	0.214354	0.234749	0.193282	0.190592	0.188796
7.77617	0.127043	0.100799	0.109433	0.165805	0.184799	0.149307	0.202516	0.214483	0.234817	0.193361	0.190708	0.189028
7.80576	0.127227	0.100853	0.109545	0.165871	0.185149	0.149693	0.202561	0.214805	0.235047	0.1938	0.190755	0.189433
7.81039	0.127386	0.100839	0.109532	0.166153	0.18563	0.149876	0.202875	0.215156	0.235382	0.194214	0.190915	0.189619
7.8168	0.127401	0.100783	0.109638	0.166469	0.186121	0.149881	0.202979	0.215062	0.235657	0.194294	0.19116	0.189633
7.83375	0.127438	0.100883	0.109727	0.166637	0.186606	0.150028	0.203049	0.214902	0.235802	0.194326	0.191565	0.189775
7.85561	0.127514	0.101044	0.10972	0.166724	0.187039	0.150164	0.203325	0.21501	0.235869	0.194697	0.191784	0.189857
7.88614	0.127538	0.101194	0.109812	0.166642	0.187452	0.150319	0.203576	0.215423	0.23598	0.194989	0.191806	0.190034
7.89593	0.127463	0.101434	0.110044	0.1667	0.187755	0.150573	0.203772	0.215902	0.236326	0.195077	0.192001	0.190323
7.90409	0.127479	0.101611	0.110279	0.166819	0.18806	0.150874	0.203866	0.215977	0.237154	0.195105	0.192272	0.190588
7.92076	0.127535	0.101745	0.110393	0.166738	0.188376	0.151025	0.203881	0.216056	0.238092	0.195197	0.192407	0.19077
7.91763	0.127499	0.101863	0.110429	0.166843	0.188582	0.151105	0.203731	0.216306	0.238738	0.195442	0.192352	0.191023
7.92901	0.127434	0.101871	0.11049	0.166864	0.188852	0.151256	0.203693	0.216489	0.239253	0.195723	0.192578	0.191351
7.94302	0.127562	0.101928	0.110489	0.166761	0.18909	0.151504	0.203948	0.216865	0.239878	0.195937	0.192979	0.19191
7.93322	0.127682	0.102097	0.110573	0.166833	0.189306	0.151693	0.20461	0.217176	0.2404	0.195965	0.192952	0.192465
7.91342	0.127743	0.102334	0.110783	0.167075	0.189578	0.151877	0.205428	0.21744	0.240726	0.196179	0.192982	0.192886
7.91017	0.127837	0.102538	0.111043	0.16724	0.189677	0.151914	0.205989	0.217799	0.240976	0.196532	0.193312	0.193259
7.91788	0.127756	0.102609	0.111254	0.167223	0.189709	0.151979	0.206388	0.217991	0.241392	0.196697	0.193586	0.19361
7.9115	0.127733	0.102667	0.111245	0.167314	0.189885	0.152104	0.207132	0.218024	0.241878	0.19666	0.193892	0.194129
7.90782	0.127797	0.102773	0.111274	0.167451	0.190095	0.152361	0.207871	0.218237	0.241917	0.19686	0.194076	0.194513
7.90179	0.127902	0.102904	0.111592	0.167587	0.19016	0.152592	0.208397	0.218473	0.24197	0.197068	0.19403	0.194584
7.88242	0.128067	0.103078	0.111823	0.167932	0.190281	0.15266	0.208674	0.218814	0.242342	0.197302	0.194401	0.194867
7.87654	0.12822	0.103275	0.111886	0.168198	0.190515	0.152896	0.208929	0.219125	0.24265	0.197349	0.194444	0.195446
7.877	0.128384	0.103377	0.112126	0.168455	0.190697	0.153066	0.209229	0.219324	0.242509	0.197179	0.193927	0.19581
7.8945	0.128562	0.103372	0.112176	0.168583	0.190926	0.153261	0.209501	0.21952	0.242267	0.197093	0.193758	0.195988
7.90294	0.128627	0.103403	0.112204	0.168789	0.19131	0.15343	0.209751	0.219341	0.242334	0.197115	0.194023	0.196351
7.90572	0.128469	0.103615	0.112396	0.169122	0.191662	0.153576	0.210069	0.219258	0.242435	0.197236	0.194607	0.196529
7.92056	0.1285	0.103889	0.112646	0.169382	0.19201	0.153709	0.210152	0.219602	0.242456	0.197669	0.195357	0.19654
7.93943	0.128887	0.104069	0.11271	0.169525	0.192286	0.153861	0.210267	0.220084	0.242586	0.198306	0.195964	0.196748
7.94585	0.129156	0.104073	0.112738	0.169801	0.192478	0.154118	0.210301	0.220657	0.242718	0.199096	0.196502	0.196992
7.96479	0.12945	0.104078	0.11281	0.169944	0.19275	0.154283	0.210356	0.221231	0.242877	0.199851	0.196834	0.197196
7.9746	0.129809	0.104075	0.113008	0.170064	0.192999	0.154357	0.210321	0.221968	0.242945	0.200416	0.197323	0.197315
7.96671	0.130109	0.104056	0.11339	0.170407	0.193201	0.15454	0.210517	0.222407	0.243155	0.200645	0.197868	0.197346
7.97929	0.130339	0.104123	0.113548	0.170595	0.193447	0.154765	0.211123	0.222593	0.243453	0.200761	0.198223	0.197403
7.99385	0.130555	0.104246	0.113453	0.170703	0.193828	0.155035	0.211641	0.222719	0.243596	0.201059	0.198403	0.197643
8.0024	0.130868	0.104345	0.113509	0.17085	0.194109	0.155271	0.211841	0.222887	0.243744	0.201451	0.198568	0.197842
8.00613	0.131089	0.104345	0.113683	0.171001	0.194425	0.155507	0.211869	0.223098	0.244252	0.20167	0.198811	0.197984
8.00278	0.131206	0.104374	0.113753	0.171251	0.194719	0.155728	0.212104	0.223315	0.244594	0.201892	0.19907	0.198187
8.01674	0.131496	0.104411	0.113842	0.171363	0.194881	0.155897	0.212312	0.223356	0.244695	0.201924	0.199145	0.198499
8.03744	0.131671	0.104441	0.113955	0.171301	0.195104	0.155955	0.212567	0.223452	0.244817	0.201923	0.199127	0.198677
8.03993	0.131687	0.104633	0.114152	0.171358	0.195206	0.15613	0.212925	0.223534	0.245042	0.201934	0.199214	0.198835
8.03433	0.131792	0.104811	0.114291	0.171542	0.195259	0.156377	0.213057	0.223627	0.245236	0.202035	0.199033	0.199018
8.03044	0.131686	0.10489	0.11422	0.171723	0.195458	0.156462	0.213217	0.223852	0.245494	0.202268	0.19915	0.199235
8.03131	0.131691	0.105049	0.114361	0.171888	0.195622	0.156484	0.213538	0.224127	0.245861	0.202527	0.199504	0.199539
8.03887	0.131767	0.105355	0.114605	0.171868	0.195678	0.156615	0.213837	0.224516	0.246023	0.202885	0.199821	0.199831
8.01067	0.131739	0.10549	0.114635	0.17217	0.195861	0.156646	0.213959	0.224709	0.246007	0.203157	0.200013	0.200341
7.9892	0.131687	0.105599	0.114669	0.17263	0.196047	0.156532	0.214119	0.224928	0.246152	0.203156	0.200397	0.200817
8.00669	0.13177	0.105859	0.114779	0.172704	0.196108	0.156461	0.21444	0.225411	0.246423	0.203422	0.200872	0.201054
8.02332	0.131926	0.106109	0.114957	0.17268	0.196082	0.156693	0.214691	0.225682	0.246633	0.20363	0.200884	0.201244
8.02444	0.131951	0.106221	0.115171	0.172801	0.196015	0.156836	0.214895	0.22577	0.246875	0.203703	0.20089	0.201641
8.01622	0.131856	0.106329	0.115209	0.173034	0.195988	0.156787	0.215144	0.226076	0.247252	0.204056	0.201099	0.201926
7.9971	0.132071	0.10649	0.115175	0.173398	0.196497	0.156871	0.215433	0.226391	0.247396	0.204422	0.201279	0.201996
7.9748	0.132343	0.106697	0.11518	0.173848	0.197364	0.15713	0.215716	0.226567	0.247563	0.204567	0.201474	0.202147
7.97012	0.132447	0.106739	0.115196	0.174166	0.1979	0.157284	0.215834	0.226902	0.247781	0.204685	0.201713	0.202329
7.96917	0.132544	0.106828	0.115305	0.174435	0.198146	0.157495	0.216022	0.227087	0.248031	0.204793	0.201888	0.202437
7.97041	0.132654	0.106882	0.115473	0.174735	0.198411	0.157656	0.215964	0.227163	0.248371	0.204924	0.202089	0.202657
7.98643	0.132837	0.107034	0.115666	0.174939	0.198832	0.157688	0.21599	0.227182	0.248508	0.205233	0.202392	0.203017
8.00751	0.132993	0.107237	0.115885	0.175111	0.199277	0.157978	0.216327	0.227424	0.24881	0.20553	0.202683	0.203221
8.03423	0.133106	0.107327	0.116009	0.175198	0.199547	0.158187	0.216657	0.227764	0.248987	0.205866	0.202828	0.203409
8.04318	0.133015	0.107515	0.116038	0.175439	0.199725	0.158217	0.216847	0.22801	0.249281	0.205984	0.203028	0.203524
8.05712	0.133	0.107682	0.116246	0.175698	0.199909	0.158327	0.216403	0.228177	0.249958	0.20609	0.20327	0.203578
8.08732	0.13322	0.10782	0.116613	0.175747	0.200113	0.158422	0.216008	0.228336	0.25015	0.206209	0.203605	0.203778
8.10677	0.133499	0.107942	0.116775	0.17584	0.200362	0.158581	0.216233	0.228301	0.250097	0.206341	0.203769	0.204043
8.12691	0.133607	0.108014	0.116925	0.175912	0.20066	0.158856	0.216744	0.22799	0.250307	0.20671	0.203817	0.204278
8.14206	0.133559	0.108105	0.117091	0.176007	0.200768	0.159185	0.217279	0.228088	0.250717	0.207033	0.204169	0.204447
8.15525	0.133664	0.108261	0.117315	0.176063	0.200672	0.159406	0.217972	0.228757	0.251086	0.206962	0.204368	0.204672
8.15236	0.133766	0.108267	0.117519	0.176241	0.200683	0.159552	0.218936	0.229604	0.251413	0.206871	0.20461	0.204829
8.14913	0.13382	0.108319	0.117632	0.176509	0.200769	0.159657	0.219773	0.230371	0.251638	0.206614	0.204942	0.204939
8.16835	0.133895	0.108404	0.117783	0.176511	0.200909	0.159843	0.219965	0.23085	0.251953	0.206497	0.205227	0.205164
8.17168	0.13401	0.108478	0.118034	0.176571	0.201027	0.160089	0.220075	0.231074	0.252229	0.206747	0.205427	0.205301
8.1613	0.13412	0.108563	0.118041	0.176841	0.201214	0.160273	0.22042	0.231292	0.252397	0.207188	0.205372	0.205494
8.16272	0.134192	0.108729	0.118078	0.177047	0.201479	0.160428	0.221019	0.231613	0.252746	0.208008	0.205265	0.205739
8.17029	0.134261	0.108927	0.118425	0.177185	0.20168	0.160543	0.221376	0.231796	0.253057	0.208833	0.20503	0.205976
8.18402	0.13435	0.109024	0.118605	0.177268	0.20193	0.160844	0.22156	0.232051	0.253231	0.20932	0.204819	0.206331
8.19533	0.134542	0.109127	0.118636	0.177354	0.202393	0.16124	0.2217	0.232148	0.253518	0.20974	0.20493	0.206515
8.19307	0.134792	0.109218	0.118747	0.177599	0.202678	0.161451	0.221786	0.232162	0.253853	0.210101	0.205301	0.206683
8.18747	0.134869	0.109358	0.118903	0.177927	0.202962	0.161592	0.221923	0.232516	0.254006	0.210424	0.206101	0.206922
8.18706	0.134855	0.109592	0.118986	0.178176	0.203384	0.161754	0.222135	0.232745	0.253939	0.210717	0.206862	0.207098
8.1743	0.134915	0.109807	0.119082	0.178508	0.203532	0.161965	0.222289	0.232881	0.253983	0.210659	0.207262	0.207283
8.16073	0.135047	0.109882	0.119279	0.178934	0.203821	0.162184	0.222205	0.232961	0.254244	0.210498	0.207633	0.207686
8.17255	0.135382	0.109999	0.119395	0.179132	0.204261	0.162283	0.222224	0.233105	0.254842	0.210492	0.208063	0.207952
8.18971	0.13582	0.110218	0.119501	0.179243	0.204635	0.162564	0.222538	0.233313	0.255823	0.210655	0.208333	0.208072
8.20131	0.136152	0.110438	0.119575	0.179366	0.204962	0.162893	0.222851	0.233727	0.256473	0.210479	0.208521	0.208252
8.20044	0.136582	0.110627	0.119615	0.179608	0.205441	0.163113	0.223221	0.234075	0.256947	0.210406	0.208762	0.208434
8.19493	0.137053	0.110845	0.119772	0.179932	0.205913	0.163424	0.223568	0.234282	0.257416	0.210528	0.208912	0.208687
8.20305	0.137193	0.110934	0.119705	0.180134	0.206143	0.163707	0.223788	0.234515	0.258049	0.210767	0.209139	0.208885
8.21669	0.137267	0.110872	0.119764	0.180195	0.206379	0.163759	0.223759	0.234915	0.258506	0.210945	0.209429	0.209013
8.21489	0.137577	0.110982	0.119993	0.180372	0.206584	0.163849	0.223684	0.235285	0.258553	0.211137	0.20955	0.209155
8.21184	0.137821	0.111133	0.120095	0.180652	0.206662	0.163952	0.22381	0.235511	0.258623	0.211467	0.209673	0.209267
8.21536	0.137734	0.111196	0.120071	0.180832	0.206756	0.164081	0.223991	0.235834	0.258949	0.211918	0.209749	0.209378
8.20623	0.137781	0.11143	0.120135	0.181139	0.206879	0.164406	0.224342	0.236038	0.259264	0.212271	0.209951	0.209681
8.21084	0.137881	0.111641	0.120324	0.181435	0.206993	0.16464	0.224708	0.236236	0.259416	0.212241	0.210175	0.209867
8.24251	0.137988	0.111939	0.120525	0.181451	0.207023	0.164864	0.224769	0.236547	0.259467	0.212162	0.210271	0.209953
8.27479	0.138017	0.112176	0.120667	0.181363	0.207164	0.164884	0.224625	0.236571	0.259456	0.212483	0.210437	0.210285
8.2915	0.137969	0.112177	0.120779	0.181402	0.207349	0.165007	0.22466	0.236576	0.259481	0.212751	0.21099	0.210541
8.3028	0.137978	0.11224	0.120954	0.181513	0.207461	0.16518	0.224992	0.236989	0.259607	0.213046	0.211404	0.210577
8.31438	0.138099	0.112316	0.121188	0.181558	0.207495	0.16519	0.225244	0.237343	0.2597	0.213308	0.21164	0.210672
8.30731	0.13821	0.112493	0.121308	0.181742	0.207461	0.165335	0.225498	0.237552	0.259749	0.213644	0.211907	0.210942
8.29897	0.138186	0.112718	0.121407	0.182009	0.207449	0.165552	0.225693	0.23748	0.259811	0.213923	0.212033	0.211227
8.30103	0.138275	0.112926	0.121475	0.182116	0.207657	0.165765	0.225906	0.237166	0.259849	0.214107	0.212196	0.211517
8.28184	0.138315	0.113049	0.121554	0.182383	0.208315	0.165956	0.226018	0.237078	0.259783	0.214238	0.212533	0.211757
8.26107	0.138358	0.113112	0.121788	0.182799	0.209017	0.166127	0.226058	0.237467	0.259891	0.214248	0.212704	0.211862
[truncated: 3,007 more rows]

## Sheet: Fig 1h (left panel)
Quasi-staic elastance
[truncated: 3 more rows]

[truncated: 38 more sheets: Fig 1h (right), Fig 1i, Fig 2b, Fig 2c, Fig 3b_Alv MP, Fig 3b_, Fig 3c_Alv MP, Fig 3c_MP, Fig 3d, Fig 4b_PV, Fig 4c (upper), Fig 4c (lower), Fig 4d_fibrosis, Fig 4e_CD68, Fig 5b, Fig 5d, Fig 5e-i_raw gene counts, Fig 5f, Fig 5g, Fig 5h (upper) …]
